# Supplementary material for: Investigating the causal relationship between human blood metabolites and pulmonary hypertension: a two-sample Mendelian randomization study
Source: Front Cardiovasc Med. 2024 Oct 15;11:1304986. doi: 10.3389/fcvm.2024.1304986 (PMC11518716; doi:10.3389/fcvm.2024.1304986)
Supplement: Supplementary file 1 [file Table1.xlsx]

## Sheet: S1
Metabolite ID	File name	Metabolite	Status	Super-pathway
M00053	M00053.metabolites.txt	glutamine	Known	Amino acid
M00054	M00054.metabolites.txt	tryptophan	Known	Amino acid
M00059	M00059.metabolites.txt	histidine	Known	Amino acid
M00060	M00060.metabolites.txt	leucine	Known	Amino acid
M00064	M00064.metabolites.txt	phenylalanine	Known	Amino acid
M00513	M00513.metabolites.txt	creatinine	Known	Amino acid
M01125	M01125.metabolites.txt	isoleucine	Known	Amino acid
M01284	M01284.metabolites.txt	threonine	Known	Amino acid
M01299	M01299.metabolites.txt	tyrosine	Known	Amino acid
M01301	M01301.metabolites.txt	lysine	Known	Amino acid
M01302	M01302.metabolites.txt	methionine	Known	Amino acid
M01444	M01444.metabolites.txt	pipecolate	Known	Amino acid
M01493	M01493.metabolites.txt	ornithine	Known	Amino acid
M01494	M01494.metabolites.txt	5-oxoproline	Known	Amino acid
M01558	M01558.metabolites.txt	4-acetamidobutanoate	Known	Amino acid
M01585	M01585.metabolites.txt	N-acetylalanine	Known	Amino acid
M01638	M01638.metabolites.txt	arginine	Known	Amino acid
M01649	M01649.metabolites.txt	valine	Known	Amino acid
M01670	M01670.metabolites.txt	urea	Known	Amino acid
M01898	M01898.metabolites.txt	proline	Known	Amino acid
M02132	M02132.metabolites.txt	citrulline	Known	Amino acid
M02342	M02342.metabolites.txt	serotonin (5HT)	Known	Amino acid
M03141	M03141.metabolites.txt	betaine	Known	Amino acid
M12017	M12017.metabolites.txt	3-methoxytyrosine	Known	Amino acid
M12129	M12129.metabolites.txt	beta-hydroxyisovalerate	Known	Amino acid
M15140	M15140.metabolites.txt	kynurenine	Known	Amino acid
M15630	M15630.metabolites.txt	N-acetylornithine	Known	Amino acid
M15676	M15676.metabolites.txt	3-methyl-2-oxovalerate	Known	Amino acid
M15677	M15677.metabolites.txt	3-methylhistidine	Known	Amino acid
M15749	M15749.metabolites.txt	3-phenylpropionate (hydrocinnamate)	Known	Amino acid
M15958	M15958.metabolites.txt	phenylacetate	Known	Amino acid
M15996	M15996.metabolites.txt	aspartate	Known	Amino acid
M16822	M16822.metabolites.txt	X-04499--3,4-dihydroxybutyrate	Identified	Amino acid
M18349	M18349.metabolites.txt	indolelactate	Known	Amino acid
M21044	M21044.metabolites.txt	2-hydroxybutyrate (AHB)	Known	Amino acid
M21047	M21047.metabolites.txt	3-methyl-2-oxobutyrate	Known	Amino acid
M22030	M22030.metabolites.txt	2-hydroxyisobutyrate	Known	Amino acid
M22116	M22116.metabolites.txt	4-methyl-2-oxopentanoate	Known	Amino acid
M22130	M22130.metabolites.txt	phenyllactate (PLA)	Known	Amino acid
M22138	M22138.metabolites.txt	homocitrulline	Known	Amino acid
M22177	M22177.metabolites.txt	levulinate (4-oxovalerate)	Known	Amino acid
M27513	M27513.metabolites.txt	indoleacetate	Known	Amino acid
M27672	M27672.metabolites.txt	3-indoxyl sulfate	Known	Amino acid
M27710	M27710.metabolites.txt	N-acetylglycine	Known	Amino acid
M27718	M27718.metabolites.txt	creatine	Known	Amino acid
M31453	M31453.metabolites.txt	cysteine	Known	Amino acid
M32197	M32197.metabolites.txt	3-(4-hydroxyphenyl)lactate	Known	Amino acid
M32315	M32315.metabolites.txt	serine	Known	Amino acid
M32319	M32319.metabolites.txt	trans-4-hydroxyproline	Known	Amino acid
M32322	M32322.metabolites.txt	glutamate	Known	Amino acid
M32338	M32338.metabolites.txt	glycine	Known	Amino acid
M32339	M32339.metabolites.txt	alanine	Known	Amino acid
M32348	M32348.metabolites.txt	2-aminobutyrate	Known	Amino acid
M32405	M32405.metabolites.txt	indolepropionate	Known	Amino acid
M32553	M32553.metabolites.txt	phenol sulfate	Known	Amino acid
M32672	M32672.metabolites.txt	pyroglutamine*	Known	Amino acid
M32675	M32675.metabolites.txt	C-glycosyltryptophan*	Known	Amino acid
M32709	M32709.metabolites.txt	X-03056--N-[3-(2-Oxopyrrolidin-1-yl)propyl]acetamide	Identified	Amino acid
M32740	M32740.metabolites.txt	X-11423--O-sulfo-L-tyrosine	Identified	Amino acid
M33131	M33131.metabolites.txt	X-11786--methylcysteine	Identified	Amino acid
M33441	M33441.metabolites.txt	isobutyrylcarnitine	Known	Amino acid
M33515	M33515.metabolites.txt	X-12100--hydroxytryptophan*	Identified	Amino acid
M33937	M33937.metabolites.txt	alpha-hydroxyisovalerate	Known	Amino acid
M33939	M33939.metabolites.txt	N-acetylthreonine	Known	Amino acid
M34040	M34040.metabolites.txt	X-12510--2-aminooctanoic acid	Identified	Amino acid
M34283	M34283.metabolites.txt	asparagine	Known	Amino acid
M34407	M34407.metabolites.txt	isovalerylcarnitine	Known	Amino acid
M35126	M35126.metabolites.txt	phenylacetylglutamine	Known	Amino acid
M35159	M35159.metabolites.txt	cysteine-glutathione disulfide	Known	Amino acid
M35431	M35431.metabolites.txt	2-methylbutyroylcarnitine	Known	Amino acid
M35433	M35433.metabolites.txt	hydroxyisovaleroyl carnitine	Known	Amino acid
M35439	M35439.metabolites.txt	glutaroyl carnitine	Known	Amino acid
M35635	M35635.metabolites.txt	3-(3-hydroxyphenyl)propionate	Known	Amino acid
M36103	M36103.metabolites.txt	p-cresol sulfate	Known	Amino acid
M36808	M36808.metabolites.txt	dimethylarginine (SDMA + ADMA)	Known	Amino acid
M37097	M37097.metabolites.txt	tryptophan betaine	Known	Amino acid
M00527	M00527.metabolites.txt	lactate	Known	Carbohydrate
M00575	M00575.metabolites.txt	arabinose	Known	Carbohydrate
M00577	M00577.metabolites.txt	fructose	Known	Carbohydrate
M00584	M00584.metabolites.txt	mannose	Known	Carbohydrate
M00599	M00599.metabolites.txt	pyruvate	Known	Carbohydrate
M01572	M01572.metabolites.txt	glycerate	Known	Carbohydrate
M15335	M15335.metabolites.txt	mannitol	Known	Carbohydrate
M20489	M20489.metabolites.txt	glucose	Known	Carbohydrate
M20675	M20675.metabolites.txt	1,5-anhydroglucitol (1,5-AG)	Known	Carbohydrate
M21049	M21049.metabolites.txt	1,6-anhydroglucose	Known	Carbohydrate
M27722	M27722.metabolites.txt	erythrose	Known	Carbohydrate
M33477	M33477.metabolites.txt	erythronate*	Known	Carbohydrate
M35854	M35854.metabolites.txt	threitol	Known	Carbohydrate
M01508	M01508.metabolites.txt	pantothenate	Known	Cofactors and vitamins
M01561	M01561.metabolites.txt	alpha-tocopherol	Known	Cofactors and vitamins
M01640	M01640.metabolites.txt	ascorbate (Vitamin C)	Known	Cofactors and vitamins
M02137	M02137.metabolites.txt	biliverdin	Known	Cofactors and vitamins
M27716	M27716.metabolites.txt	bilirubin (Z,Z)	Known	Cofactors and vitamins
M27738	M27738.metabolites.txt	threonate	Known	Cofactors and vitamins
M31555	M31555.metabolites.txt	pyridoxate	Known	Cofactors and vitamins
M32586	M32586.metabolites.txt	bilirubin (E,E)*	Known	Cofactors and vitamins
M32593	M32593.metabolites.txt	heme*	Known	Cofactors and vitamins
M32910	M32910.metabolites.txt	X-11593--O-methylascorbate*	Identified	Cofactors and vitamins
M33138	M33138.metabolites.txt	X-11793--oxidized bilirubin*	Identified	Cofactors and vitamins
M33420	M33420.metabolites.txt	gamma-tocopherol	Known	Cofactors and vitamins
M34106	M34106.metabolites.txt	bilirubin (E,Z or Z,E)*	Known	Cofactors and vitamins
M01303	M01303.metabolites.txt	malate	Known	Energy
M01564	M01564.metabolites.txt	citrate	Known	Energy
M11438	M11438.metabolites.txt	phosphate	Known	Energy
M15488	M15488.metabolites.txt	acetylphosphate	Known	Energy
M33453	M33453.metabolites.txt	alpha-ketoglutarate	Known	Energy
M37058	M37058.metabolites.txt	succinylcarnitine	Known	Energy
M00063	M00063.metabolites.txt	cholesterol	Known	Lipid
M00542	M00542.metabolites.txt	3-hydroxybutyrate (BHBA)	Known	Lipid
M01105	M01105.metabolites.txt	linoleate (18:2n6)	Known	Lipid
M01110	M01110.metabolites.txt	arachidonate (20:4n6)	Known	Lipid
M01114	M01114.metabolites.txt	deoxycholate	Known	Lipid
M01121	M01121.metabolites.txt	margarate (17:0)	Known	Lipid
M01336	M01336.metabolites.txt	palmitate (16:0)	Known	Lipid
M01356	M01356.metabolites.txt	nonadecanoate (19:0)	Known	Lipid
M01358	M01358.metabolites.txt	stearate (18:0)	Known	Lipid
M01359	M01359.metabolites.txt	oleate (18:1n9)	Known	Lipid
M01361	M01361.metabolites.txt	pentadecanoate (15:0)	Known	Lipid
M01365	M01365.metabolites.txt	myristate (14:0)	Known	Lipid
M01605	M01605.metabolites.txt	ursodeoxycholate	Known	Lipid
M01644	M01644.metabolites.txt	heptanoate (7:0)	Known	Lipid
M01645	M01645.metabolites.txt	laurate (12:0)	Known	Lipid
M01712	M01712.metabolites.txt	cortisol	Known	Lipid
M01769	M01769.metabolites.txt	cortisone	Known	Lipid
M10642	M10642.metabolites.txt	caprate (10:0)	Known	Lipid
M12035	M12035.metabolites.txt	pelargonate (9:0)	Known	Lipid
M12067	M12067.metabolites.txt	undecanoate (11:0)	Known	Lipid
M12261	M12261.metabolites.txt	taurodeoxycholate	Known	Lipid
M15122	M15122.metabolites.txt	glycerol	Known	Lipid
M15365	M15365.metabolites.txt	glycerol 3-phosphate (G3P)	Known	Lipid
M15500	M15500.metabolites.txt	carnitine	Known	Lipid
M15506	M15506.metabolites.txt	choline	Known	Lipid
M15990	M15990.metabolites.txt	glycerophosphorylcholine (GPC)	Known	Lipid
M17805	M17805.metabolites.txt	dihomo-linoleate (20:2n6)	Known	Lipid
M17945	M17945.metabolites.txt	2-hydroxystearate	Known	Lipid
M18467	M18467.metabolites.txt	eicosapentaenoate (EPA; 20:5n3)	Known	Lipid
M18474	M18474.metabolites.txt	estrone 3-sulfate	Known	Lipid
M18476	M18476.metabolites.txt	glycocholate	Known	Lipid
M18477	M18477.metabolites.txt	glycodeoxycholate	Known	Lipid
M18494	M18494.metabolites.txt	taurochenodeoxycholate	Known	Lipid
M18497	M18497.metabolites.txt	taurocholate	Known	Lipid
M19323	M19323.metabolites.txt	docosahexaenoate (DHA; 22:6n3)	Known	Lipid
M19324	M19324.metabolites.txt	1-stearoylglycerophosphoinositol	Known	Lipid
M19934	M19934.metabolites.txt	myo-inositol	linoleat	Lipid
M21127	M21127.metabolites.txt	1-palmitoylglycerol (1-monopalmitin)	Known	Lipid
M21184	M21184.metabolites.txt	1-oleoylglycerol (1-monoolein)	Known	Lipid
M21188	M21188.metabolites.txt	1-stearoylglycerol (1-monostearin)	Known	Lipid
M22189	M22189.metabolites.txt	palmitoylcarnitine	Known	Lipid
M22842	M22842.metabolites.txt	cholate	Known	Lipid
M27447	M27447.metabolites.txt	1-linoleoylglycerol (1-monolinolein)	Known	Lipid
M27531	M27531.metabolites.txt	hyodeoxycholate	Known	Lipid
M31591	M31591.metabolites.txt	androsterone sulfate	Known	Lipid
M31787	M31787.metabolites.txt	3-carboxy-4-methyl-5-propyl-2-furanpropanoate (CMPF)	Known	Lipid
M32198	M32198.metabolites.txt	acetylcarnitine	Known	Lipid
M32328	M32328.metabolites.txt	hexanoylcarnitine	Known	Lipid
M32346	M32346.metabolites.txt	glycochenodeoxycholate	Known	Lipid
M32379	M32379.metabolites.txt	scyllo-inositol	Known	Lipid
M32388	M32388.metabolites.txt	dodecanedioate	Known	Lipid
M32412	M32412.metabolites.txt	butyrylcarnitine	Known	Lipid
M32418	M32418.metabolites.txt	myristoleate (14:1n5)	Known	Lipid
M32425	M32425.metabolites.txt	dehydroisoandrosterone sulfate (DHEA-S)	Known	Lipid
M32452	M32452.metabolites.txt	propionylcarnitine	Known	Lipid
M32489	M32489.metabolites.txt	caproate (6:0)	Known	Lipid
M32492	M32492.metabolites.txt	caprylate (8:0)	Known	Lipid
M32497	M32497.metabolites.txt	10-undecenoate (11:1n1)	Known	Lipid
M32504	M32504.metabolites.txt	docosapentaenoate (n3 DPA; 22:5n3)	Known	Lipid
M32635	M32635.metabolites.txt	1-linoleoylglycerophosphoethanolamine*	Known	Lipid
M32654	M32654.metabolites.txt	3-dehydrocarnitine*	Known	Lipid
M32762	M32762.metabolites.txt	X-11445--5-alpha-pregnan-3beta,20alpha-disulfate	Identified	Lipid
M32980	M32980.metabolites.txt	adrenate (22:4n6)	Known	Lipid
M33228	M33228.metabolites.txt	1-arachidonoylglycerophosphocholine*	Known	Lipid
M33230	M33230.metabolites.txt	1-palmitoleoylglycerophosphocholine*	Known	Lipid
M33443	M33443.metabolites.txt	valerate	Known	Lipid
M33447	M33447.metabolites.txt	palmitoleate (16:1n7)	Known	Lipid
M33488	M33488.metabolites.txt	lathosterol	Known	Lipid
M33587	M33587.metabolites.txt	eicosenoate (20:1n9 or 11)	Known	Lipid
M33821	M33821.metabolites.txt	1-eicosatrienoylglycerophosphocholine*	Known	Lipid
M33822	M33822.metabolites.txt	1-docosahexaenoylglycerophosphocholine*	Known	Lipid
M33871	M33871.metabolites.txt	1-eicosadienoylglycerophosphocholine*	Known	Lipid
M33883	M33883.metabolites.txt	X-12441--12-hydroxyeicosatetraenoate (12-HETE)	Identified	Lipid
M33884	M33884.metabolites.txt	X-12442--5,8-tetradecadienoate	Identified	Lipid
M33936	M33936.metabolites.txt	octanoylcarnitine	Known	Lipid
M33941	M33941.metabolites.txt	decanoylcarnitine	Known	Lipid
M33955	M33955.metabolites.txt	1-palmitoylglycerophosphocholine	Known	Lipid
M33957	M33957.metabolites.txt	1-heptadecanoylglycerophosphocholine	Known	Lipid
M33960	M33960.metabolites.txt	1-oleoylglycerophosphocholine	Known	Lipid
M33961	M33961.metabolites.txt	1-stearoylglycerophosphocholine	Known	Lipid
M33968	M33968.metabolites.txt	5-dodecenoate (12:1n7)	Known	Lipid
M33969	M33969.metabolites.txt	stearidonate (18:4n3)	Known	Lipid
M33971	M33971.metabolites.txt	10-heptadecenoate (17:1n7)	Known	Lipid
M33972	M33972.metabolites.txt	10-nonadecenoate (19:1n9)	Known	Lipid
M33973	M33973.metabolites.txt	epiandrosterone sulfate	Known	Lipid
M34035	M34035.metabolites.txt	linolenate [alpha or gamma; (18:3n3 or 6)]	Known	Lipid
M34214	M34214.metabolites.txt	1-arachidonoylglycerophosphoinositol*	Known	Lipid
M34409	M34409.metabolites.txt	stearoylcarnitine	Known	Lipid
M34416	M34416.metabolites.txt	1-stearoylglycerophosphoethanolamine	Known	Lipid
M34419	M34419.metabolites.txt	1-linoleoylglycerophosphocholine	Known	Lipid
M34534	M34534.metabolites.txt	laurylcarnitine	Known	Lipid
M34674	M34674.metabolites.txt	X-12990--docosapentaenoic acid (n6-DPA)	Identified	Lipid
M34732	M34732.metabolites.txt	isovalerate	Known	Lipid
M34878	M34878.metabolites.txt	X-13183--stearamide	Identified	Lipid
M35160	M35160.metabolites.txt	oleoylcarnitine	Known	Lipid
M35186	M35186.metabolites.txt	1-arachidonoylglycerophosphoethanolamine*	Known	Lipid
M35189	M35189.metabolites.txt	X-13431--nonanoylcarnitine*	Identified	Lipid
M35253	M35253.metabolites.txt	2-palmitoylglycerophosphocholine*	Known	Lipid
M35254	M35254.metabolites.txt	2-oleoylglycerophosphocholine*	Known	Lipid
M35255	M35255.metabolites.txt	2-stearoylglycerophosphocholine*	Known	Lipid
M35257	M35257.metabolites.txt	2-linoleoylglycerophosphocholine*	Known	Lipid
M35305	M35305.metabolites.txt	1-palmitoylglycerophosphoinositol*	Known	Lipid
M35472	M35472.metabolites.txt	2-tetradecenoyl carnitine	Known	Lipid
M35626	M35626.metabolites.txt	1-myristoylglycerophosphocholine	Known	Lipid
M35628	M35628.metabolites.txt	1-oleoylglycerophosphoethanolamine	Known	Lipid
M35631	M35631.metabolites.txt	1-palmitoylglycerophosphoethanolamine	Known	Lipid
M35669	M35669.metabolites.txt	tetradecanedioate	Known	Lipid
M35675	M35675.metabolites.txt	2-hydroxypalmitate	Known	Lipid
M35678	M35678.metabolites.txt	hexadecanedioate	Known	Lipid
M35718	M35718.metabolites.txt	dihomo-linolenate (20:3n3 or n6)	Known	Lipid
M36754	M36754.metabolites.txt	octadecanedioate	Known	Lipid
M36776	M36776.metabolites.txt	7-alpha-hydroxy-3-oxo-4-cholestenoate (7-Hoca)	Known	Lipid
M36802	M36802.metabolites.txt	n-Butyl Oleate	Known	Lipid
M36850	M36850.metabolites.txt	taurolithocholate 3-sulfate	Known	Lipid
M37112	M37112.metabolites.txt	chiro-inositol	Known	Lipid
M37190	M37190.metabolites.txt	5alpha-androstan-3beta,17beta-diol disulfate	Known	Lipid
M37202	M37202.metabolites.txt	4-androsten-3beta,17beta-diol disulfate 1*	Known	Lipid
M37203	M37203.metabolites.txt	4-androsten-3beta,17beta-diol disulfate 2*	Known	Lipid
M37253	M37253.metabolites.txt	2-hydroxyglutarate	Known	Lipid
M37506	M37506.metabolites.txt	palmitoyl sphingomyelin	Known	Lipid
M38178	M38178.metabolites.txt	cis-4-decenoyl carnitine	Known	Lipid
M38768	M38768.metabolites.txt	15-methylpalmitate (isobar with 2-methylpalmitate)	Known	Lipid
M00606	M00606.metabolites.txt	uridine	Known	Nucleotide
M01107	M01107.metabolites.txt	allantoin	Known	Nucleotide
M01123	M01123.metabolites.txt	inosine	Known	Nucleotide
M01573	M01573.metabolites.txt	guanosine	Known	Nucleotide
M01604	M01604.metabolites.txt	urate	Known	Nucleotide
M03127	M03127.metabolites.txt	hypoxanthine	Known	Nucleotide
M03147	M03147.metabolites.txt	xanthine	Known	Nucleotide
M15650	M15650.metabolites.txt	N1-methyladenosine	Known	Nucleotide
M32739	M32739.metabolites.txt	X-11422--xanthine	Identified	Nucleotide
M33442	M33442.metabolites.txt	pseudouridine	Known	Nucleotide
M33510	M33510.metabolites.txt	X-12095--N1-methyl-3-pyridone-4-carboxamide	Identified	Nucleotide
M35114	M35114.metabolites.txt	7-methylguanine	Known	Nucleotide
M35137	M35137.metabolites.txt	N2,N2-dimethylguanosine	Known	Nucleotide
M02730	M02730.metabolites.txt	gamma-glutamylglutamine	Known	Peptide
M02734	M02734.metabolites.txt	gamma-glutamyltyrosine	Known	Peptide
M18357	M18357.metabolites.txt	glycylvaline	Known	Peptide
M18369	M18369.metabolites.txt	gamma-glutamylleucine	Known	Peptide
M22175	M22175.metabolites.txt	aspartylphenylalanine	Known	Peptide
M31522	M31522.metabolites.txt	pyroglutamylglycine	Known	Peptide
M31548	M31548.metabolites.txt	DSGEGDFXAEGGGVR*	Known	Peptide
M32393	M32393.metabolites.txt	gamma-glutamylvaline	Known	Peptide
M32836	M32836.metabolites.txt	HWESASXX*	Known	Peptide
M33084	M33084.metabolites.txt	ADSGEGDFXAEGGGVR*	Known	Peptide
M33363	M33363.metabolites.txt	gamma-glutamylmethionine*	Known	Peptide
M33364	M33364.metabolites.txt	gamma-glutamylthreonine*	Known	Peptide
M33422	M33422.metabolites.txt	gamma-glutamylphenylalanine	Known	Peptide
M33666	M33666.metabolites.txt	X-12244--N-acetylcarnosine	Identified	Peptide
M33801	M33801.metabolites.txt	ADpSGEGDFXAEGGGVR*	Known	Peptide
M34420	M34420.metabolites.txt	bradykinin, des-arg(9)	Known	Peptide
M34456	M34456.metabolites.txt	gamma-glutamylisoleucine*	Known	Peptide
M35127	M35127.metabolites.txt	pro-hydroxy-pro	Known	Peptide
M36115	M36115.metabolites.txt	X-14189--leucylalanine	Identified	Peptide
M36131	M36131.metabolites.txt	X-14205--alpha-glutamyltyrosine	Identified	Peptide
M36134	M36134.metabolites.txt	X-14208--phenylalanylserine	Identified	Peptide
M36230	M36230.metabolites.txt	X-14304--leucylalanine	Identified	Peptide
M36376	M36376.metabolites.txt	X-14450--phenylalanylleucine	Identified	Peptide
M36738	M36738.metabolites.txt	gamma-glutamylglutamate	Known	Peptide
M36756	M36756.metabolites.txt	leucylleucine	Known	Peptide
M37104	M37104.metabolites.txt	cyclo(leu-pro)	Known	Peptide
M38150	M38150.metabolites.txt	phenylalanylphenylalanine	Known	Peptide
M00553	M00553.xenobiotics.txt	cotinine	Known	Xenobiotics
M00569	M00569.xenobiotics.txt	caffeine	Known	Xenobiotics
M01515	M01515.xenobiotics.txt	salicylate	Known	Xenobiotics
M15753	M15753.xenobiotics.txt	hippurate	Known	Xenobiotics
M15778	M15778.xenobiotics.txt	benzoate	Known	Xenobiotics
M17799	M17799.xenobiotics.txt	ibuprofen	Known	Xenobiotics
M18254	M18254.xenobiotics.txt	paraxanthine	Known	Xenobiotics
M18281	M18281.xenobiotics.txt	2-hydroxyhippurate (salicylurate)	Known	Xenobiotics
M18335	M18335.xenobiotics.txt	quinate	Known	Xenobiotics
M18392	M18392.xenobiotics.txt	theobromine	Known	Xenobiotics
M18394	M18394.xenobiotics.txt	theophylline	Known	Xenobiotics
M20699	M20699.xenobiotics.txt	erythritol	Known	Xenobiotics
M21151	M21151.xenobiotics.txt	saccharin	Known	Xenobiotics
M27728	M27728.xenobiotics.txt	glycerol 2-phosphate	Known	Xenobiotics
M31536	M31536.xenobiotics.txt	N-(2-furoyl)glycine	Known	Xenobiotics
M32445	M32445.xenobiotics.txt	3-methylxanthine	Known	Xenobiotics
M33009	M33009.metabolites.txt	homostachydrine*	Known	Xenobiotics
M33173	M33173.xenobiotics.txt	2-hydroxyacetaminophen sulfate*	Known	Xenobiotics
M33178	M33178.xenobiotics.txt	2-methoxyacetaminophen sulfate*	Known	Xenobiotics
M33384	M33384.xenobiotics.txt	salicyluric glucuronide*	Known	Xenobiotics
M33423	M33423.xenobiotics.txt	p-acetamidophenylglucuronide	Known	Xenobiotics
M33935	M33935.xenobiotics.txt	piperine	Known	Xenobiotics
M34109	M34109.xenobiotics.txt	metoprolol acid metabolite*	Known	Xenobiotics
M34365	M34365.xenobiotics.txt	3-(cystein-S-yl)acetaminophen*	Known	Xenobiotics
M34384	M34384.xenobiotics.txt	stachydrine	Known	Xenobiotics
M34389	M34389.xenobiotics.txt	1-methylxanthine	Known	Xenobiotics
M34390	M34390.xenobiotics.txt	7-methylxanthine	Known	Xenobiotics
M34395	M34395.xenobiotics.txt	1-methylurate	Known	Xenobiotics
M34400	M34400.xenobiotics.txt	1,7-dimethylurate	Known	Xenobiotics
M34404	M34404.xenobiotics.txt	1,3,7-trimethylurate	Known	Xenobiotics
M35320	M35320.xenobiotics.txt	catechol sulfate	Known	Xenobiotics
M35322	M35322.xenobiotics.txt	hydroquinone sulfate	Known	Xenobiotics
M35527	M35527.metabolites.txt	4-hydroxyhippurate	Known	Xenobiotics
M36095	M36095.xenobiotics.txt	thymol sulfate	Known	Xenobiotics
M36097	M36097.xenobiotics.txt	4-acetaminophen sulfate	Known	Xenobiotics
M36098	M36098.xenobiotics.txt	4-vinylphenol sulfate	Known	Xenobiotics
M36099	M36099.xenobiotics.txt	4-ethylphenylsulfate	Known	Xenobiotics
M37004	M37004.metabolites.txt	X-14977--vanillin	Identified	Xenobiotics
M37459	M37459.metabolites.txt	ergothioneine	Known	Xenobiotics
M12593	M12593.metabolites.txt	X-02973	Unknown
M12626	M12626.metabolites.txt	X-03003	Unknown
M12768	M12768.metabolites.txt	X-03088	Unknown
M12774	M12774.metabolites.txt	X-03094	Unknown
M16634	M16634.metabolites.txt	X-04357	Unknown
M16816	M16816.metabolites.txt	X-04494	Unknown
M16818	M16818.metabolites.txt	X-04495	Unknown
M16821	M16821.metabolites.txt	X-04498	Unknown
M16823	M16823.metabolites.txt	X-04500	Unknown
M17807	M17807.metabolites.txt	X-18601	Unknown
M18283	M18283.metabolites.txt	X-05426	Unknown
M18929	M18929.metabolites.txt	X-05907	Unknown
M19362	M19362.metabolites.txt	X-06226	Unknown
M19364	M19364.metabolites.txt	X-06246	Unknown
M19368	M19368.metabolites.txt	X-06267	Unknown
M19396	M19396.metabolites.txt	X-06307	Unknown
M19414	M19414.metabolites.txt	X-06350	Unknown
M19415	M19415.metabolites.txt	X-06351	Unknown
M21630	M21630.metabolites.txt	X-08402	Unknown
M22032	M22032.metabolites.txt	X-08766	Unknown
M22481	M22481.metabolites.txt	X-08988	Unknown
M22548	M22548.metabolites.txt	X-09026	Unknown
M22649	M22649.metabolites.txt	X-09108	Unknown
M24074	M24074.metabolites.txt	X-09706	Unknown
M25459	M25459.metabolites.txt	X-10395	Unknown
M25599	M25599.metabolites.txt	X-10429	Unknown
M27256	M27256.metabolites.txt	X-10500	Unknown
M27273	M27273.metabolites.txt	X-10506	Unknown
M27278	M27278.metabolites.txt	X-10510	Unknown
M30805	M30805.metabolites.txt	X-10810	Unknown
M32518	M32518.metabolites.txt	X-11204	Unknown
M32549	M32549.metabolites.txt	X-02269	Unknown
M32557	M32557.metabolites.txt	X-06126	Unknown
M32560	M32560.metabolites.txt	X-07765	Unknown
M32564	M32564.metabolites.txt	X-11247	Unknown
M32578	M32578.metabolites.txt	X-11261	Unknown
M32587	M32587.metabolites.txt	X-02249	Unknown
M32616	M32616.metabolites.txt	X-11299	Unknown
M32632	M32632.metabolites.txt	X-11315	Unknown
M32634	M32634.metabolites.txt	X-11317	Unknown
M32644	M32644.metabolites.txt	X-11327	Unknown
M32651	M32651.metabolites.txt	X-11334	Unknown
M32691	M32691.metabolites.txt	X-11374	Unknown
M32698	M32698.metabolites.txt	X-11381	Unknown
M32729	M32729.metabolites.txt	X-11412	Unknown
M32735	M32735.metabolites.txt	X-01911	Unknown
M32753	M32753.metabolites.txt	X-09789	Unknown
M32754	M32754.metabolites.txt	X-11437	Unknown
M32755	M32755.metabolites.txt	X-11438	Unknown
M32757	M32757.metabolites.txt	X-11440	Unknown
M32758	M32758.metabolites.txt	X-11441	Unknown
M32759	M32759.metabolites.txt	X-11442	Unknown
M32761	M32761.metabolites.txt	X-11444	Unknown
M32769	M32769.metabolites.txt	X-11452	Unknown
M32786	M32786.metabolites.txt	X-11469	Unknown
M32787	M32787.metabolites.txt	X-11470	Unknown
M32795	M32795.metabolites.txt	X-11478	Unknown
M32800	M32800.metabolites.txt	X-11483	Unknown
M32802	M32802.metabolites.txt	X-11485	Unknown
M32808	M32808.metabolites.txt	X-11491	Unknown
M32814	M32814.metabolites.txt	X-11497	Unknown
M32838	M32838.metabolites.txt	X-11521	Unknown
M32846	M32846.metabolites.txt	X-11529	Unknown
M32847	M32847.metabolites.txt	X-11530	Unknown
M32854	M32854.metabolites.txt	X-11537	Unknown
M32855	M32855.metabolites.txt	X-11538	Unknown
M32857	M32857.metabolites.txt	X-11540	Unknown
M32863	M32863.metabolites.txt	X-11546	Unknown
M32867	M32867.metabolites.txt	X-11550	Unknown
M32869	M32869.metabolites.txt	X-11552	Unknown
M33132	M33132.metabolites.txt	X-11787	Unknown
M33137	M33137.metabolites.txt	X-11792	Unknown
M33140	M33140.metabolites.txt	X-11795	Unknown
M33144	M33144.metabolites.txt	X-11799	Unknown
M33150	M33150.metabolites.txt	X-11805	Unknown
M33163	M33163.metabolites.txt	X-11818	Unknown
M33165	M33165.metabolites.txt	X-11820	Unknown
M33188	M33188.metabolites.txt	X-11843	Unknown
M33190	M33190.metabolites.txt	X-11845	Unknown
M33192	M33192.metabolites.txt	X-11847	Unknown
M33194	M33194.metabolites.txt	X-11849	Unknown
M33195	M33195.metabolites.txt	X-11850	Unknown
M33197	M33197.metabolites.txt	X-11852	Unknown
M33203	M33203.metabolites.txt	X-11858	Unknown
M33204	M33204.metabolites.txt	X-11859	Unknown
M33221	M33221.metabolites.txt	X-11876	Unknown
M33250	M33250.metabolites.txt	X-11905	Unknown
M33353	M33353.metabolites.txt	X-12007	Unknown
M33359	M33359.metabolites.txt	X-12013	Unknown
M33380	M33380.metabolites.txt	X-12029	Unknown
M33389	M33389.metabolites.txt	X-12038	Unknown
M33390	M33390.metabolites.txt	X-12039	Unknown
M33391	M33391.metabolites.txt	X-12040	Unknown
M33408	M33408.metabolites.txt	X-12056	Unknown
M33415	M33415.metabolites.txt	X-12063	Unknown
M33507	M33507.metabolites.txt	X-12092	Unknown
M33508	M33508.metabolites.txt	X-12093	Unknown
M33509	M33509.metabolites.txt	X-12094	Unknown
M33531	M33531.metabolites.txt	X-12116	Unknown
M33609	M33609.metabolites.txt	X-12188	Unknown
M33610	M33610.metabolites.txt	X-12189	Unknown
M33627	M33627.metabolites.txt	X-12206	Unknown
M33633	M33633.metabolites.txt	X-12212	Unknown
M33637	M33637.metabolites.txt	X-12216	Unknown
M33638	M33638.metabolites.txt	X-12217	Unknown
M33652	M33652.metabolites.txt	X-12230	Unknown
M33653	M33653.metabolites.txt	X-12231	Unknown
M33658	M33658.metabolites.txt	X-12236	Unknown
M33675	M33675.metabolites.txt	X-12253	Unknown
M33683	M33683.metabolites.txt	X-12261	Unknown
M33751	M33751.metabolites.txt	X-12329	Unknown
M33782	M33782.metabolites.txt	X-10346	Unknown
M33833	M33833.metabolites.txt	X-12405	Unknown
M33835	M33835.metabolites.txt	X-12407	Unknown
M33864	M33864.metabolites.txt	X-12428	Unknown
M33877	M33877.metabolites.txt	X-12435	Unknown
M33885	M33885.metabolites.txt	X-12443	Unknown
M33892	M33892.metabolites.txt	X-12450	Unknown
M33901	M33901.metabolites.txt	X-12456	Unknown
M33910	M33910.metabolites.txt	X-12465	Unknown
M34062	M34062.metabolites.txt	X-12524	Unknown
M34112	M34112.metabolites.txt	X-12544	Unknown
M34123	M34123.metabolites.txt	X-12556	Unknown
M34221	M34221.metabolites.txt	X-12627	Unknown
M34244	M34244.metabolites.txt	X-12644	Unknown
M34245	M34245.metabolites.txt	X-12645	Unknown
M34289	M34289.metabolites.txt	X-12680	Unknown
M34306	M34306.metabolites.txt	X-12696	Unknown
M34314	M34314.metabolites.txt	X-12704	Unknown
M34322	M34322.metabolites.txt	X-12712	Unknown
M34327	M34327.metabolites.txt	X-12717	Unknown
M34329	M34329.metabolites.txt	X-12719	Unknown
M34336	M34336.metabolites.txt	X-12726	Unknown
M34338	M34338.metabolites.txt	X-12728	Unknown
M34339	M34339.metabolites.txt	X-12729	Unknown
M34344	M34344.metabolites.txt	X-12734	Unknown
M34350	M34350.metabolites.txt	X-12740	Unknown
M34359	M34359.metabolites.txt	X-12749	Unknown
M34441	M34441.metabolites.txt	X-12771	Unknown
M34453	M34453.metabolites.txt	X-12776	Unknown
M34469	M34469.metabolites.txt	X-12786	Unknown
M34481	M34481.metabolites.txt	X-12798	Unknown
M34499	M34499.metabolites.txt	X-12816	Unknown
M34513	M34513.metabolites.txt	X-12830	Unknown
M34516	M34516.metabolites.txt	X-12833	Unknown
M34527	M34527.metabolites.txt	X-12844	Unknown
M34530	M34530.metabolites.txt	X-12847	Unknown
M34533	M34533.metabolites.txt	X-12850	Unknown
M34535	M34535.metabolites.txt	X-12851	Unknown
M34539	M34539.metabolites.txt	X-12855	Unknown
M34761	M34761.metabolites.txt	X-13069	Unknown
M34912	M34912.metabolites.txt	X-13215	Unknown
M35187	M35187.metabolites.txt	X-13429	Unknown
M35193	M35193.metabolites.txt	X-13435	Unknown
M35240	M35240.metabolites.txt	X-13477	Unknown
M35270	M35270.metabolites.txt	X-13496	Unknown
M35326	M35326.metabolites.txt	X-13548	Unknown
M35327	M35327.metabolites.txt	X-13549	Unknown
M35331	M35331.metabolites.txt	X-13553	Unknown
M35397	M35397.metabolites.txt	X-13619	Unknown
M35451	M35451.metabolites.txt	X-13658	Unknown
M35464	M35464.metabolites.txt	X-13671	Unknown
M35551	M35551.metabolites.txt	X-13741	Unknown
M35754	M35754.metabolites.txt	X-13859	Unknown
M35977	M35977.metabolites.txt	X-14056	Unknown
M35978	M35978.metabolites.txt	X-14057	Unknown
M36009	M36009.metabolites.txt	X-14086	Unknown
M36300	M36300.metabolites.txt	X-14374	Unknown
M36399	M36399.metabolites.txt	X-14473	Unknown
M36468	M36468.metabolites.txt	X-14541	Unknown
M36515	M36515.metabolites.txt	X-14588	Unknown
M36552	M36552.metabolites.txt	X-14625	Unknown
M36553	M36553.metabolites.txt	X-14626	Unknown
M36559	M36559.metabolites.txt	X-14632	Unknown
M36585	M36585.metabolites.txt	X-14658	Unknown
M36589	M36589.metabolites.txt	X-14662	Unknown
M36673	M36673.metabolites.txt	X-14745	Unknown

## Sheet: S2
SNP	effect_allele.exposure	other_allele.exposure	effect_allele.outcome	other_allele.outcome	beta.exposure	beta.outcome	eaf.exposure	eaf.outcome	remove	palindromic	ambiguous	id.outcome	pos.outcome	pval.outcome	se.outcome	samplesize.outcome	outcome	mr_keep.outcome	pval_origin.outcome	data_source.outcome	se.exposure	pval.exposure	samplesize.exposure	exposure	mr_keep.exposure	pval_origin.exposure	id.exposure	action	mr_keep	R2	F
rs2657879	A	G	A	G	0.015	0.00428369	0.8179		FALSE	FALSE	FALSE	Cd5D7B	56471554	0.825943	0.0194795	376351	pulmonary hypertension	TRUE	reported	textfile	0.0017	6.147e-18	7372	M00053.metal.pos.txt.gz	TRUE	reported	97fMtg	2	TRUE	0.0104505	77.8335
rs780093	T	C	T	C	-0.0058	-0.00974362	0.3995		FALSE	FALSE	FALSE	Cd5D7B	27519736	0.535852	0.0157384	376351	pulmonary hypertension	TRUE	reported	textfile	0.0011	1.931e-07	7372	M00053.metal.pos.txt.gz	TRUE	reported	97fMtg	2	TRUE	0.00375708	27.7941
rs16977047	T	C	T	C	-0.0056	-0.00814694	0.7034		FALSE	FALSE	FALSE	Cd5D7B	27913291	0.638328	0.0173325	376351	pulmonary hypertension	TRUE	reported	textfile	0.0011	1.078e-06	7372	M00053.metal.pos.txt.gz	TRUE	reported	97fMtg	2	TRUE	0.00350333	25.9103
rs7078003	T	C	T	C	0.0087	0.0160728	0.1654		FALSE	FALSE	FALSE	Cd5D7B	97599655	0.40132	0.0191511	376351	pulmonary hypertension	TRUE	reported	textfile	0.0018	1.838e-06	7372	M00053.metal.pos.txt.gz	TRUE	reported	97fMtg	2	TRUE	0.00315889	23.3548
rs11596604	A	G	A	G	0.0323	-0.00642753	0.0236		FALSE	FALSE	FALSE	Cd5D7B	85382188	0.810118	0.0267509	376351	pulmonary hypertension	TRUE	reported	textfile	0.0069	2.515e-06	1768	M00053.metal.pos.txt.gz	TRUE	reported	97fMtg	2	TRUE	0.0122426	21.8885
rs2748991	T	C	T	C	-0.007	0.0379587	0.446		FALSE	FALSE	FALSE	Cd5D7B	52731718	0.0115771	0.0150345	376351	pulmonary hypertension	TRUE	reported	textfile	0.0015	2.342e-06	5604	M00053.metal.pos.txt.gz	TRUE	reported	97fMtg	2	TRUE	0.00387107	21.77
rs7394051	T	C	T	C	0.0055	0.00709819	0.7014		FALSE	FALSE	FALSE	Cd5D7B	120248514	0.705776	0.0188014	376351	pulmonary hypertension	TRUE	reported	textfile	0.0012	2.175e-06	7372	M00053.metal.pos.txt.gz	TRUE	reported	97fMtg	2	TRUE	0.00284146	21.0012
rs2199619	T	C	T	C	0.0054	-0.0196502	0.2787		FALSE	FALSE	FALSE	Cd5D7B	28632091	0.231127	0.0164099	376351	pulmonary hypertension	TRUE	reported	textfile	0.0012	5.227e-06	7372	M00053.metal.pos.txt.gz	TRUE	reported	97fMtg	2	TRUE	0.00273936	20.2445
rs13122250	T	C	T	C	0.0062	-0.00114102	0.5542		FALSE	FALSE	FALSE	5HMCWH	155887136	0.941491	0.0155461	376351	pulmonary hypertension	TRUE	reported	textfile	0.0009	8.949e-12	7355	M00054.metal.pos.txt.gz	TRUE	reported	xL6VfQ	2	TRUE	0.00641095	47.4439
rs1016522	A	G	A	G	0.0058	-0.00161185	0.5803		FALSE	FALSE	FALSE	5HMCWH	143813761	0.915538	0.0151982	376351	pulmonary hypertension	TRUE	reported	textfile	0.0009	1.589e-10	7355	M00054.metal.pos.txt.gz	TRUE	reported	xL6VfQ	2	TRUE	0.00561491	41.5196
rs4306882	T	G	T	G	-0.0057	0.0184963	0.6153		FALSE	FALSE	FALSE	5HMCWH	21021092	0.221609	0.0151329	376351	pulmonary hypertension	TRUE	reported	textfile	0.0009	2.52e-10	7355	M00054.metal.pos.txt.gz	TRUE	reported	xL6VfQ	2	TRUE	0.005424	40.1002
rs6935961	A	G	A	G	-0.0056	-0.00484549	0.5578		FALSE	FALSE	FALSE	5HMCWH	125315204	0.759488	0.0158271	376351	pulmonary hypertension	TRUE	reported	textfile	0.0009	3.753e-10	7355	M00054.metal.pos.txt.gz	TRUE	reported	xL6VfQ	2	TRUE	0.00523635	38.7055
rs284191	A	G	A	G	-0.006	0.0157758	0.615		FALSE	FALSE	FALSE	5HMCWH	91770491	0.311836	0.0155983	376351	pulmonary hypertension	TRUE	reported	textfile	0.001	1.973e-09	5592	M00054.metal.pos.txt.gz	TRUE	reported	xL6VfQ	2	TRUE	0.00639659	35.9871
rs7463805	T	C	T	C	-0.0053	0.00234042	0.5213		FALSE	FALSE	FALSE	5HMCWH	109741443	0.876311	0.0150367	376351	pulmonary hypertension	TRUE	reported	textfile	0.0009	4.596e-09	7355	M00054.metal.pos.txt.gz	TRUE	reported	xL6VfQ	2	TRUE	0.0046929	34.6696
rs38271	A	G	A	G	-0.0051	0.0115296	0.5925		FALSE	FALSE	FALSE	5HMCWH	14267406	0.454772	0.0154246	376351	pulmonary hypertension	TRUE	reported	textfile	0.0009	1.185e-08	7355	M00054.metal.pos.txt.gz	TRUE	reported	xL6VfQ	2	TRUE	0.00434691	32.1024
rs603446	T	C	T	C	0.0051	-0.00912903	0.4448		FALSE	FALSE	FALSE	5HMCWH	116783719	0.560911	0.0156994	376351	pulmonary hypertension	TRUE	reported	textfile	0.0009	1.383e-08	7355	M00054.metal.pos.txt.gz	TRUE	reported	xL6VfQ	2	TRUE	0.00434691	32.1024
rs2111118	T	C	T	C	0.0051	-0.00753158	0.6207		FALSE	FALSE	FALSE	5HMCWH	54015241	0.617263	0.0150712	376351	pulmonary hypertension	TRUE	reported	textfile	0.0009	1.212e-08	7355	M00054.metal.pos.txt.gz	TRUE	reported	xL6VfQ	2	TRUE	0.00434691	32.1024
rs1373962	T	C	T	C	0.005	-0.0027259	0.5973		FALSE	FALSE	FALSE	5HMCWH	84232044	0.859118	0.0153574	376351	pulmonary hypertension	TRUE	reported	textfile	0.0009	2.707e-08	7355	M00054.metal.pos.txt.gz	TRUE	reported	xL6VfQ	2	TRUE	0.00417882	30.8558
rs4958379	A	G	A	G	-0.005	0.00553128	0.433		FALSE	FALSE	FALSE	5HMCWH	154630481	0.7208	0.0154769	376351	pulmonary hypertension	TRUE	reported	textfile	0.0009	2.176e-08	7355	M00054.metal.pos.txt.gz	TRUE	reported	xL6VfQ	2	TRUE	0.00417882	30.8558
rs710580	A	C	A	C	-0.005	-0.0200665	0.3566		FALSE	FALSE	FALSE	5HMCWH	190091374	0.201176	0.0156989	376351	pulmonary hypertension	TRUE	reported	textfile	0.0009	3.574e-08	7355	M00054.metal.pos.txt.gz	TRUE	reported	xL6VfQ	2	TRUE	0.00417882	30.8558
rs7584842	T	C	T	C	-0.005	-0.0121673	0.5377		FALSE	FALSE	FALSE	5HMCWH	11616134	0.426819	0.0153116	376351	pulmonary hypertension	TRUE	reported	textfile	0.0009	4.15e-08	7355	M00054.metal.pos.txt.gz	TRUE	reported	xL6VfQ	2	TRUE	0.00417882	30.8558
rs9511152	A	G	A	G	-0.005	-0.0143548	0.559		FALSE	FALSE	FALSE	5HMCWH	19022627	0.341088	0.0150783	376351	pulmonary hypertension	TRUE	reported	textfile	0.0009	2.985e-08	7355	M00054.metal.pos.txt.gz	TRUE	reported	xL6VfQ	2	TRUE	0.00417882	30.8558
rs972459	T	C	T	C	0.005	-0.0118691	0.5787		FALSE	FALSE	FALSE	5HMCWH	192137708	0.433996	0.0151707	376351	pulmonary hypertension	TRUE	reported	textfile	0.0009	1.969e-08	7355	M00054.metal.pos.txt.gz	TRUE	reported	xL6VfQ	2	TRUE	0.00417882	30.8558
rs154246	T	C	T	C	-0.0049	-0.0118	0.6103		FALSE	FALSE	FALSE	5HMCWH	16602342	0.449435	0.015601	376351	pulmonary hypertension	TRUE	reported	textfile	0.0009	6.698e-08	7355	M00054.metal.pos.txt.gz	TRUE	reported	xL6VfQ	2	TRUE	0.004014	29.6339
rs1697901	A	G	A	G	0.0049	-0.00368202	0.3501		FALSE	FALSE	FALSE	5HMCWH	11019293	0.821976	0.0163643	376351	pulmonary hypertension	TRUE	reported	textfile	0.0009	6.309e-08	7355	M00054.metal.pos.txt.gz	TRUE	reported	xL6VfQ	2	TRUE	0.004014	29.6339
rs2798184	T	C	T	C	-0.0049	-0.0182982	0.4314		FALSE	FALSE	FALSE	5HMCWH	108553710	0.224749	0.0150727	376351	pulmonary hypertension	TRUE	reported	textfile	0.0009	6.371e-08	7355	M00054.metal.pos.txt.gz	TRUE	reported	xL6VfQ	2	TRUE	0.004014	29.6339
rs4615256	A	G	A	G	0.0049	-0.00397237	0.5327		FALSE	FALSE	FALSE	5HMCWH	63405040	0.793016	0.0151388	376351	pulmonary hypertension	TRUE	reported	textfile	0.0009	4.988e-08	7355	M00054.metal.pos.txt.gz	TRUE	reported	xL6VfQ	2	TRUE	0.004014	29.6339
rs6480970	A	G	A	G	-0.0049	0.00390624	0.6159		FALSE	FALSE	FALSE	5HMCWH	52808904	0.804896	0.0158137	376351	pulmonary hypertension	TRUE	reported	textfile	0.0009	4.287e-08	7355	M00054.metal.pos.txt.gz	TRUE	reported	xL6VfQ	2	TRUE	0.004014	29.6339
rs8021242	T	C	T	C	0.0049	0.0118335	0.5899		FALSE	FALSE	FALSE	5HMCWH	21930794	0.4391	0.0152944	376351	pulmonary hypertension	TRUE	reported	textfile	0.0009	5.183e-08	7355	M00054.metal.pos.txt.gz	TRUE	reported	xL6VfQ	2	TRUE	0.004014	29.6339
rs1790398	T	C	T	C	0.0048	-0.0023453	0.5227		FALSE	FALSE	FALSE	5HMCWH	74090220	0.878239	0.0153085	376351	pulmonary hypertension	TRUE	reported	textfile	0.0009	5.788e-08	7355	M00054.metal.pos.txt.gz	TRUE	reported	xL6VfQ	2	TRUE	0.00385246	28.4367
rs2658761	T	C	T	C	-0.0048	0.00332147	0.4343		FALSE	FALSE	FALSE	5HMCWH	56391808	0.825676	0.0150804	376351	pulmonary hypertension	TRUE	reported	textfile	0.0009	6.749e-08	7355	M00054.metal.pos.txt.gz	TRUE	reported	xL6VfQ	2	TRUE	0.00385246	28.4367
rs295142	A	G	A	G	-0.0048	-0.0234487	0.5909		FALSE	FALSE	FALSE	5HMCWH	200346993	0.132585	0.0155911	376351	pulmonary hypertension	TRUE	reported	textfile	0.0009	1.538e-07	7355	M00054.metal.pos.txt.gz	TRUE	reported	xL6VfQ	2	TRUE	0.00385246	28.4367
rs4926571	T	C	T	C	-0.0048	-0.00135167	0.5231		FALSE	FALSE	FALSE	5HMCWH	52630942	0.929808	0.0153448	376351	pulmonary hypertension	TRUE	reported	textfile	0.0009	9.025e-08	7355	M00054.metal.pos.txt.gz	TRUE	reported	xL6VfQ	2	TRUE	0.00385246	28.4367
rs6826247	T	C	T	C	0.0048	-0.0127211	0.5071		FALSE	FALSE	FALSE	5HMCWH	160714416	0.39794	0.0150491	376351	pulmonary hypertension	TRUE	reported	textfile	0.0009	8.797e-08	7355	M00054.metal.pos.txt.gz	TRUE	reported	xL6VfQ	2	TRUE	0.00385246	28.4367
rs9315440	A	G	A	G	0.0048	0.0160163	0.5843		FALSE	FALSE	FALSE	5HMCWH	36719852	0.303918	0.0155791	376351	pulmonary hypertension	TRUE	reported	textfile	0.0009	6.712e-08	7355	M00054.metal.pos.txt.gz	TRUE	reported	xL6VfQ	2	TRUE	0.00385246	28.4367
rs1663501	A	G	A	G	-0.0047	0.00855941	0.4634		FALSE	FALSE	FALSE	5HMCWH	26846988	0.568446	0.0150075	376351	pulmonary hypertension	TRUE	reported	textfile	0.0009	2.435e-07	7355	M00054.metal.pos.txt.gz	TRUE	reported	xL6VfQ	2	TRUE	0.0036942	27.2642
rs1995960	A	G	A	G	-0.0047	0.0103042	0.5949		FALSE	FALSE	FALSE	5HMCWH	141995805	0.500218	0.0152848	376351	pulmonary hypertension	TRUE	reported	textfile	0.0009	1.629e-07	7355	M00054.metal.pos.txt.gz	TRUE	reported	xL6VfQ	2	TRUE	0.0036942	27.2642
rs201262	T	G	T	G	0.0047	-0.0231545	0.5563		FALSE	FALSE	FALSE	5HMCWH	9987382	0.131549	0.0153542	376351	pulmonary hypertension	TRUE	reported	textfile	0.0009	1.359e-07	7355	M00054.metal.pos.txt.gz	TRUE	reported	xL6VfQ	2	TRUE	0.0036942	27.2642
rs7109477	A	G	A	G	-0.0047	0.00162687	0.4588		FALSE	FALSE	FALSE	5HMCWH	21392234	0.913774	0.0150247	376351	pulmonary hypertension	TRUE	reported	textfile	0.0009	1.887e-07	7355	M00054.metal.pos.txt.gz	TRUE	reported	xL6VfQ	2	TRUE	0.0036942	27.2642
rs7638383	A	G	A	G	0.0047	0.0266265	0.3984		FALSE	FALSE	FALSE	5HMCWH	4952656	0.101226	0.0162462	376351	pulmonary hypertension	TRUE	reported	textfile	0.0009	1.641e-07	7355	M00054.metal.pos.txt.gz	TRUE	reported	xL6VfQ	2	TRUE	0.0036942	27.2642
rs860916	A	G	A	G	-0.0047	-0.0438437	0.4232		FALSE	FALSE	FALSE	5HMCWH	62998306	0.00371458	0.0151111	376351	pulmonary hypertension	TRUE	reported	textfile	0.0009	1.512e-07	7355	M00054.metal.pos.txt.gz	TRUE	reported	xL6VfQ	2	TRUE	0.0036942	27.2642
rs10927101	A	C	A	C	-0.0046	0.0130672	0.3738		FALSE	FALSE	FALSE	5HMCWH	244010570	0.394977	0.0153619	376351	pulmonary hypertension	TRUE	reported	textfile	0.0009	2.721e-07	7355	M00054.metal.pos.txt.gz	TRUE	reported	xL6VfQ	2	TRUE	0.00353923	26.1164
rs11720862	T	G	T	G	-0.0046	-0.007179	0.6034		FALSE	FALSE	FALSE	5HMCWH	1797290	0.635755	0.0151571	376351	pulmonary hypertension	TRUE	reported	textfile	0.0009	3.583e-07	7355	M00054.metal.pos.txt.gz	TRUE	reported	xL6VfQ	2	TRUE	0.00353923	26.1164
rs1220605	A	G	A	G	-0.0046	0.012578	0.6312		FALSE	FALSE	FALSE	5HMCWH	24215671	0.436286	0.0161572	376351	pulmonary hypertension	TRUE	reported	textfile	0.0009	9.291e-07	7355	M00054.metal.pos.txt.gz	TRUE	reported	xL6VfQ	2	TRUE	0.00353923	26.1164
rs2432	T	C	T	C	0.0046	-0.0146514	0.4713		FALSE	FALSE	FALSE	5HMCWH	114089358	0.333106	0.0151376	376351	pulmonary hypertension	TRUE	reported	textfile	0.0009	4.278e-07	7355	M00054.metal.pos.txt.gz	TRUE	reported	xL6VfQ	2	TRUE	0.00353923	26.1164
rs4880888	A	G	A	G	-0.0046	0.00397763	0.4785		FALSE	FALSE	FALSE	5HMCWH	1619432	0.791001	0.0150093	376351	pulmonary hypertension	TRUE	reported	textfile	0.0009	3.243e-07	7355	M00054.metal.pos.txt.gz	TRUE	reported	xL6VfQ	2	TRUE	0.00353923	26.1164
rs4972588	A	G	A	G	-0.0046	0.00161615	0.5138		FALSE	FALSE	FALSE	5HMCWH	173579862	0.91446	0.0150459	376351	pulmonary hypertension	TRUE	reported	textfile	0.0009	3.744e-07	7355	M00054.metal.pos.txt.gz	TRUE	reported	xL6VfQ	2	TRUE	0.00353923	26.1164
rs502654	T	C	T	C	-0.0046	0.0187237	0.559		FALSE	FALSE	FALSE	5HMCWH	30588654	0.215756	0.0151255	376351	pulmonary hypertension	TRUE	reported	textfile	0.0009	2.597e-07	7355	M00054.metal.pos.txt.gz	TRUE	reported	xL6VfQ	2	TRUE	0.00353923	26.1164
rs8006663	A	G	A	G	-0.0046	-0.0146328	0.4556		FALSE	FALSE	FALSE	5HMCWH	68704286	0.33024	0.0150291	376351	pulmonary hypertension	TRUE	reported	textfile	0.0009	3.016e-07	7355	M00054.metal.pos.txt.gz	TRUE	reported	xL6VfQ	2	TRUE	0.00353923	26.1164
rs937382	T	C	T	C	-0.0046	0.0116974	0.4466		FALSE	FALSE	FALSE	5HMCWH	189050378	0.444207	0.0152885	376351	pulmonary hypertension	TRUE	reported	textfile	0.0009	2.312e-07	7355	M00054.metal.pos.txt.gz	TRUE	reported	xL6VfQ	2	TRUE	0.00353923	26.1164
rs9517869	T	C	T	C	-0.0046	-0.0257202	0.3661		FALSE	FALSE	FALSE	5HMCWH	99745988	0.106723	0.0159445	376351	pulmonary hypertension	TRUE	reported	textfile	0.0009	3.457e-07	7355	M00054.metal.pos.txt.gz	TRUE	reported	xL6VfQ	2	TRUE	0.00353923	26.1164
rs10784496	A	G	A	G	0.0045	0.00282963	0.5375		FALSE	FALSE	FALSE	5HMCWH	65767191	0.852011	0.015168	376351	pulmonary hypertension	TRUE	reported	textfile	0.0009	5.085e-07	7355	M00054.metal.pos.txt.gz	TRUE	reported	xL6VfQ	2	TRUE	0.00338753	24.9932
rs10846667	T	C	T	C	0.0045	-0.0321571	0.4861		FALSE	FALSE	FALSE	5HMCWH	124399878	0.0327363	0.0150598	376351	pulmonary hypertension	TRUE	reported	textfile	0.0009	1.651e-06	7355	M00054.metal.pos.txt.gz	TRUE	reported	xL6VfQ	2	TRUE	0.00338753	24.9932
rs1549225	T	C	T	C	0.0045	-0.0209312	0.607		FALSE	FALSE	FALSE	5HMCWH	175184946	0.183488	0.0157367	376351	pulmonary hypertension	TRUE	reported	textfile	0.0009	6.057e-07	7355	M00054.metal.pos.txt.gz	TRUE	reported	xL6VfQ	2	TRUE	0.00338753	24.9932
rs1997238	A	G	A	G	0.0045	0.0076357	0.5117		FALSE	FALSE	FALSE	5HMCWH	48499174	0.612376	0.0150699	376351	pulmonary hypertension	TRUE	reported	textfile	0.0009	6.07e-07	7355	M00054.metal.pos.txt.gz	TRUE	reported	xL6VfQ	2	TRUE	0.00338753	24.9932
rs2510595	A	G	A	G	-0.0045	0.0253279	0.6113		FALSE	FALSE	FALSE	5HMCWH	106992765	0.0935686	0.0151043	376351	pulmonary hypertension	TRUE	reported	textfile	0.0009	4.989e-07	7355	M00054.metal.pos.txt.gz	TRUE	reported	xL6VfQ	2	TRUE	0.00338753	24.9932
rs2520117	A	G	A	G	0.0045	-0.00335445	0.4545		FALSE	FALSE	FALSE	5HMCWH	26564978	0.823002	0.0149963	376351	pulmonary hypertension	TRUE	reported	textfile	0.0009	5.056e-07	7355	M00054.metal.pos.txt.gz	TRUE	reported	xL6VfQ	2	TRUE	0.00338753	24.9932
rs2662269	A	C	A	C	0.0045	-0.0130659	0.417		FALSE	FALSE	FALSE	5HMCWH	98740813	0.4438	0.0170619	376351	pulmonary hypertension	TRUE	reported	textfile	0.0009	7.116e-07	7355	M00054.metal.pos.txt.gz	TRUE	reported	xL6VfQ	2	TRUE	0.00338753	24.9932
rs2834164	A	C	A	C	-0.0045	-0.0263391	0.5041		FALSE	FALSE	FALSE	5HMCWH	33249643	0.0793396	0.0150121	376351	pulmonary hypertension	TRUE	reported	textfile	0.0009	4.761e-07	7355	M00054.metal.pos.txt.gz	TRUE	reported	xL6VfQ	2	TRUE	0.00338753	24.9932
rs428185	T	C	T	C	-0.0045	-0.00206937	0.5851		FALSE	FALSE	FALSE	5HMCWH	47852733	0.890366	0.0150128	376351	pulmonary hypertension	TRUE	reported	textfile	0.0009	6.254e-07	7355	M00054.metal.pos.txt.gz	TRUE	reported	xL6VfQ	2	TRUE	0.00338753	24.9932
rs4695289	A	G	A	G	-0.0045	-0.0116578	0.3489		FALSE	FALSE	FALSE	5HMCWH	43963693	0.472895	0.0162415	376351	pulmonary hypertension	TRUE	reported	textfile	0.0009	7.948e-07	7355	M00054.metal.pos.txt.gz	TRUE	reported	xL6VfQ	2	TRUE	0.00338753	24.9932
rs4751282	T	C	T	C	0.0045	-0.0237455	0.5421		FALSE	FALSE	FALSE	5HMCWH	127366417	0.116372	0.0151227	376351	pulmonary hypertension	TRUE	reported	textfile	0.0009	7.405e-07	7355	M00054.metal.pos.txt.gz	TRUE	reported	xL6VfQ	2	TRUE	0.00338753	24.9932
rs4989308	A	G	A	G	-0.0045	-0.0160927	0.3746		FALSE	FALSE	FALSE	5HMCWH	114368048	0.327236	0.0164262	376351	pulmonary hypertension	TRUE	reported	textfile	0.0009	8.432e-07	7355	M00054.metal.pos.txt.gz	TRUE	reported	xL6VfQ	2	TRUE	0.00338753	24.9932
rs7006068	T	C	T	C	0.0045	-0.00643951	0.6264		FALSE	FALSE	FALSE	5HMCWH	141646536	0.669897	0.015106	376351	pulmonary hypertension	TRUE	reported	textfile	0.0009	4.801e-07	7355	M00054.metal.pos.txt.gz	TRUE	reported	xL6VfQ	2	TRUE	0.00338753	24.9932
rs7810390	A	G	A	G	-0.0045	-0.00389752	0.5928		FALSE	FALSE	FALSE	5HMCWH	83032781	0.800467	0.0154209	376351	pulmonary hypertension	TRUE	reported	textfile	0.0009	5.611e-07	7355	M00054.metal.pos.txt.gz	TRUE	reported	xL6VfQ	2	TRUE	0.00338753	24.9932
rs8110890	T	G	T	G	0.0045	0.00808905	0.4741		FALSE	FALSE	FALSE	5HMCWH	19737676	0.592549	0.0151156	376351	pulmonary hypertension	TRUE	reported	textfile	0.0009	7.505e-07	7355	M00054.metal.pos.txt.gz	TRUE	reported	xL6VfQ	2	TRUE	0.00338753	24.9932
rs1000137	T	C	T	C	-0.005	-0.00799507	0.475		FALSE	FALSE	FALSE	5HMCWH	157851460	0.594738	0.0150288	376351	pulmonary hypertension	TRUE	reported	textfile	0.001	5.733e-07	5592	M00054.metal.pos.txt.gz	TRUE	reported	xL6VfQ	2	TRUE	0.00445077	24.9911
rs10836364	T	C	T	C	0.005	-0.00176125	0.607		FALSE	FALSE	FALSE	5HMCWH	35284798	0.910003	0.0155815	376351	pulmonary hypertension	TRUE	reported	textfile	0.001	5.733e-07	5592	M00054.metal.pos.txt.gz	TRUE	reported	xL6VfQ	2	TRUE	0.00445077	24.9911
rs2230532	T	C	T	C	0.005	0.00823318	0.349		FALSE	FALSE	FALSE	5HMCWH	96855352	0.592324	0.0153755	376351	pulmonary hypertension	TRUE	reported	textfile	0.001	5.733e-07	5592	M00054.metal.pos.txt.gz	TRUE	reported	xL6VfQ	2	TRUE	0.00445077	24.9911
rs2505644	T	C	T	C	0.005	0.00384431	0.558		FALSE	FALSE	FALSE	5HMCWH	43679650	0.800611	0.0152216	376351	pulmonary hypertension	TRUE	reported	textfile	0.001	5.733e-07	5592	M00054.metal.pos.txt.gz	TRUE	reported	xL6VfQ	2	TRUE	0.00445077	24.9911
rs2977272	T	C	T	C	0.005	0.0390262	0.341		FALSE	FALSE	FALSE	5HMCWH	17210457	0.0263354	0.0175697	376351	pulmonary hypertension	TRUE	reported	textfile	0.001	5.733e-07	5592	M00054.metal.pos.txt.gz	TRUE	reported	xL6VfQ	2	TRUE	0.00445077	24.9911
rs341973	T	C	T	C	0.005	0.00813324	0.493		FALSE	FALSE	FALSE	5HMCWH	5226477	0.591871	0.0151704	376351	pulmonary hypertension	TRUE	reported	textfile	0.001	5.733e-07	5592	M00054.metal.pos.txt.gz	TRUE	reported	xL6VfQ	2	TRUE	0.00445077	24.9911
rs4686980	T	C	T	C	0.005	0.0321329	0.361		FALSE	FALSE	FALSE	5HMCWH	188585063	0.0394848	0.0156053	376351	pulmonary hypertension	TRUE	reported	textfile	0.001	5.733e-07	5592	M00054.metal.pos.txt.gz	TRUE	reported	xL6VfQ	2	TRUE	0.00445077	24.9911
rs5997110	T	C	T	C	-0.005	0.0152292	0.523		FALSE	FALSE	FALSE	5HMCWH	26640541	0.316804	0.0152132	376351	pulmonary hypertension	TRUE	reported	textfile	0.001	5.733e-07	5592	M00054.metal.pos.txt.gz	TRUE	reported	xL6VfQ	2	TRUE	0.00445077	24.9911
rs10007704	T	C	T	C	-0.0044	0.00595949	0.6418		FALSE	FALSE	FALSE	5HMCWH	44274734	0.704742	0.0157273	376351	pulmonary hypertension	TRUE	reported	textfile	0.0009	1.238e-06	7355	M00054.metal.pos.txt.gz	TRUE	reported	xL6VfQ	2	TRUE	0.00323913	23.8947
rs10900784	A	C	A	C	-0.0044	-0.0337379	0.4158		FALSE	FALSE	FALSE	5HMCWH	126179225	0.0320693	0.0157393	376351	pulmonary hypertension	TRUE	reported	textfile	0.0009	9.744e-07	7355	M00054.metal.pos.txt.gz	TRUE	reported	xL6VfQ	2	TRUE	0.00323913	23.8947
rs12468084	T	C	T	C	-0.0044	0.0146175	0.5436		FALSE	FALSE	FALSE	5HMCWH	229731636	0.33553	0.0151786	376351	pulmonary hypertension	TRUE	reported	textfile	0.0009	1.246e-06	7355	M00054.metal.pos.txt.gz	TRUE	reported	xL6VfQ	2	TRUE	0.00323913	23.8947
rs1349704	A	G	A	G	0.0044	0.00972619	0.4611		FALSE	FALSE	FALSE	5HMCWH	96906666	0.522439	0.0152069	376351	pulmonary hypertension	TRUE	reported	textfile	0.0009	8.312e-07	7355	M00054.metal.pos.txt.gz	TRUE	reported	xL6VfQ	2	TRUE	0.00323913	23.8947
rs1519309	T	C	T	C	-0.0044	-0.0280862	0.6544		FALSE	FALSE	FALSE	5HMCWH	186093935	0.110155	0.0175814	376351	pulmonary hypertension	TRUE	reported	textfile	0.0009	1.206e-06	7355	M00054.metal.pos.txt.gz	TRUE	reported	xL6VfQ	2	TRUE	0.00323913	23.8947
rs1871053	A	G	A	G	-0.0044	0.0264071	0.4514		FALSE	FALSE	FALSE	5HMCWH	88743023	0.0837722	0.0152712	376351	pulmonary hypertension	TRUE	reported	textfile	0.0009	7.679e-07	7355	M00054.metal.pos.txt.gz	TRUE	reported	xL6VfQ	2	TRUE	0.00323913	23.8947
rs2580344	T	C	T	C	0.0044	0.0128734	0.6238		FALSE	FALSE	FALSE	5HMCWH	121289776	0.414131	0.0157637	376351	pulmonary hypertension	TRUE	reported	textfile	0.0009	7.984e-07	7355	M00054.metal.pos.txt.gz	TRUE	reported	xL6VfQ	2	TRUE	0.00323913	23.8947
rs2604365	T	G	T	G	0.0044	-0.0166789	0.6371		FALSE	FALSE	FALSE	5HMCWH	15756806	0.280758	0.0154632	376351	pulmonary hypertension	TRUE	reported	textfile	0.0009	1.452e-06	7355	M00054.metal.pos.txt.gz	TRUE	reported	xL6VfQ	2	TRUE	0.00323913	23.8947
rs2813760	A	G	A	G	0.0044	0.00859884	0.5775		FALSE	FALSE	FALSE	5HMCWH	90103803	0.569889	0.0151331	376351	pulmonary hypertension	TRUE	reported	textfile	0.0009	1.187e-06	7355	M00054.metal.pos.txt.gz	TRUE	reported	xL6VfQ	2	TRUE	0.00323913	23.8947
rs2970335	A	C	A	C	0.0044	0.0199081	0.4039		FALSE	FALSE	FALSE	5HMCWH	14303855	0.219424	0.016211	376351	pulmonary hypertension	TRUE	reported	textfile	0.0009	1.023e-06	7355	M00054.metal.pos.txt.gz	TRUE	reported	xL6VfQ	2	TRUE	0.00323913	23.8947
rs3742929	T	C	T	C	-0.0044	-0.00952461	0.512		FALSE	FALSE	FALSE	5HMCWH	32695976	0.527942	0.0150909	376351	pulmonary hypertension	TRUE	reported	textfile	0.0009	1.01e-06	7355	M00054.metal.pos.txt.gz	TRUE	reported	xL6VfQ	2	TRUE	0.00323913	23.8947
rs4611118	A	G	A	G	-0.0044	-0.00665938	0.609		FALSE	FALSE	FALSE	5HMCWH	120635608	0.657796	0.0150339	376351	pulmonary hypertension	TRUE	reported	textfile	0.0009	9.406e-07	7355	M00054.metal.pos.txt.gz	TRUE	reported	xL6VfQ	2	TRUE	0.00323913	23.8947
rs682359	T	G	T	G	0.0044	0.0223264	0.5812		FALSE	FALSE	FALSE	5HMCWH	42134635	0.152167	0.015592	376351	pulmonary hypertension	TRUE	reported	textfile	0.0009	6.54e-07	7355	M00054.metal.pos.txt.gz	TRUE	reported	xL6VfQ	2	TRUE	0.00323913	23.8947
rs719564	A	G	A	G	0.0044	-0.00135116	0.6101		FALSE	FALSE	FALSE	5HMCWH	241161953	0.931325	0.0156788	376351	pulmonary hypertension	TRUE	reported	textfile	0.0009	1.276e-06	7355	M00054.metal.pos.txt.gz	TRUE	reported	xL6VfQ	2	TRUE	0.00323913	23.8947
rs7230740	A	C	A	C	0.0044	0.00393098	0.6655		FALSE	FALSE	FALSE	5HMCWH	3636289	0.799968	0.0155137	376351	pulmonary hypertension	TRUE	reported	textfile	0.0009	1.559e-06	7355	M00054.metal.pos.txt.gz	TRUE	reported	xL6VfQ	2	TRUE	0.00323913	23.8947
rs8088963	A	G	A	G	0.0044	-0.00726665	0.6387		FALSE	FALSE	FALSE	5HMCWH	61380081	0.636003	0.0153533	376351	pulmonary hypertension	TRUE	reported	textfile	0.0009	8.287e-07	7355	M00054.metal.pos.txt.gz	TRUE	reported	xL6VfQ	2	TRUE	0.00323913	23.8947
rs881562	T	G	T	G	0.0044	-0.0218334	0.4978		FALSE	FALSE	FALSE	5HMCWH	7710882	0.150987	0.0152038	376351	pulmonary hypertension	TRUE	reported	textfile	0.0009	1.451e-06	7355	M00054.metal.pos.txt.gz	TRUE	reported	xL6VfQ	2	TRUE	0.00323913	23.8947
rs1412972	T	G	T	G	0.0097	0.0164269	0.5006		FALSE	FALSE	FALSE	5HMCWH	190276847	0.277365	0.0151225	376351	pulmonary hypertension	TRUE	reported	textfile	0.002	1.628e-06	1763	M00054.metal.pos.txt.gz	TRUE	reported	xL6VfQ	2	TRUE	0.0131666	23.4958
rs1015795	A	G	A	G	0.0043	0.0143998	0.5122		FALSE	FALSE	FALSE	5HMCWH	102573350	0.338245	0.0150368	376351	pulmonary hypertension	TRUE	reported	textfile	0.0009	2.26e-06	7355	M00054.metal.pos.txt.gz	TRUE	reported	xL6VfQ	2	TRUE	0.00309402	22.821
rs10498266	T	G	T	G	0.0043	0.0191324	0.4674		FALSE	FALSE	FALSE	5HMCWH	20223451	0.20334	0.0150401	376351	pulmonary hypertension	TRUE	reported	textfile	0.0009	2.348e-06	7355	M00054.metal.pos.txt.gz	TRUE	reported	xL6VfQ	2	TRUE	0.00309402	22.821
rs10805503	T	C	T	C	0.0043	0.0311649	0.6272		FALSE	FALSE	FALSE	5HMCWH	58094331	0.048207	0.0157754	376351	pulmonary hypertension	TRUE	reported	textfile	0.0009	1.996e-06	7355	M00054.metal.pos.txt.gz	TRUE	reported	xL6VfQ	2	TRUE	0.00309402	22.821
rs12278762	T	C	T	C	0.0043	0.00119476	0.5229		FALSE	FALSE	FALSE	5HMCWH	98911263	0.936773	0.0150612	376351	pulmonary hypertension	TRUE	reported	textfile	0.0009	1.557e-06	7355	M00054.metal.pos.txt.gz	TRUE	reported	xL6VfQ	2	TRUE	0.00309402	22.821
rs13056963	T	C	T	C	0.0043	-0.0111448	0.4376		FALSE	FALSE	FALSE	5HMCWH	33226681	0.465474	0.0152698	376351	pulmonary hypertension	TRUE	reported	textfile	0.0009	5.583e-06	7355	M00054.metal.pos.txt.gz	TRUE	reported	xL6VfQ	2	TRUE	0.00309402	22.821
rs207938	A	G	A	G	-0.0043	-0.00614018	0.3963		FALSE	FALSE	FALSE	5HMCWH	216177158	0.68437	0.0151047	376351	pulmonary hypertension	TRUE	reported	textfile	0.0009	1.316e-06	7355	M00054.metal.pos.txt.gz	TRUE	reported	xL6VfQ	2	TRUE	0.00309402	22.821
rs2091289	A	G	A	G	0.0043	0.00190279	0.5943		FALSE	FALSE	FALSE	5HMCWH	112316669	0.902424	0.0155203	376351	pulmonary hypertension	TRUE	reported	textfile	0.0009	1.499e-06	7355	M00054.metal.pos.txt.gz	TRUE	reported	xL6VfQ	2	TRUE	0.00309402	22.821
rs2216061	A	C	A	C	0.0043	-0.00357368	0.512		FALSE	FALSE	FALSE	5HMCWH	52880635	0.812441	0.0150611	376351	pulmonary hypertension	TRUE	reported	textfile	0.0009	2.211e-06	7355	M00054.metal.pos.txt.gz	TRUE	reported	xL6VfQ	2	TRUE	0.00309402	22.821
rs2383131	T	C	T	C	-0.0043	0.0128272	0.4403		FALSE	FALSE	FALSE	5HMCWH	19902824	0.404661	0.0153927	376351	pulmonary hypertension	TRUE	reported	textfile	0.0009	3.054e-06	7355	M00054.metal.pos.txt.gz	TRUE	reported	xL6VfQ	2	TRUE	0.00309402	22.821
rs2484178	T	C	T	C	0.0043	-0.031606	0.6063		FALSE	FALSE	FALSE	5HMCWH	27402870	0.0451346	0.0157762	376351	pulmonary hypertension	TRUE	reported	textfile	0.0009	1.745e-06	7355	M00054.metal.pos.txt.gz	TRUE	reported	xL6VfQ	2	TRUE	0.00309402	22.821
rs2688858	T	C	T	C	0.0043	-0.00756549	0.5742		FALSE	FALSE	FALSE	5HMCWH	14722994	0.616145	0.0150911	376351	pulmonary hypertension	TRUE	reported	textfile	0.0009	2.837e-06	7355	M00054.metal.pos.txt.gz	TRUE	reported	xL6VfQ	2	TRUE	0.00309402	22.821
rs2717586	A	G	A	G	0.0043	-0.0006888	0.3962		FALSE	FALSE	FALSE	5HMCWH	142816466	0.964869	0.0156386	376351	pulmonary hypertension	TRUE	reported	textfile	0.0009	2.314e-06	7355	M00054.metal.pos.txt.gz	TRUE	reported	xL6VfQ	2	TRUE	0.00309402	22.821
rs4063769	T	C	T	C	-0.0043	-0.0081524	0.5301		FALSE	FALSE	FALSE	5HMCWH	131973814	0.588051	0.0150507	376351	pulmonary hypertension	TRUE	reported	textfile	0.0009	1.297e-06	7355	M00054.metal.pos.txt.gz	TRUE	reported	xL6VfQ	2	TRUE	0.00309402	22.821
rs6586235	A	C	A	C	0.0043	0.0214524	0.4598		FALSE	FALSE	FALSE	5HMCWH	41754276	0.155304	0.0150963	376351	pulmonary hypertension	TRUE	reported	textfile	0.0009	1.622e-06	7355	M00054.metal.pos.txt.gz	TRUE	reported	xL6VfQ	2	TRUE	0.00309402	22.821
rs6819555	A	G	A	G	-0.0043	-0.0189001	0.5862		FALSE	FALSE	FALSE	5HMCWH	27340548	0.211933	0.015141	376351	pulmonary hypertension	TRUE	reported	textfile	0.0009	3.693e-06	7355	M00054.metal.pos.txt.gz	TRUE	reported	xL6VfQ	2	TRUE	0.00309402	22.821
rs7246393	A	G	A	G	0.0043	0.0213231	0.5222		FALSE	FALSE	FALSE	5HMCWH	23206003	0.15589	0.0150265	376351	pulmonary hypertension	TRUE	reported	textfile	0.0009	1.554e-06	7355	M00054.metal.pos.txt.gz	TRUE	reported	xL6VfQ	2	TRUE	0.00309402	22.821
rs7505177	T	G	T	G	-0.0043	-0.0192969	0.4132		FALSE	FALSE	FALSE	5HMCWH	77508936	0.206432	0.0152733	376351	pulmonary hypertension	TRUE	reported	textfile	0.0009	5.859e-06	7355	M00054.metal.pos.txt.gz	TRUE	reported	xL6VfQ	2	TRUE	0.00309402	22.821
rs875283	A	G	A	G	-0.0043	-0.017668	0.4896		FALSE	FALSE	FALSE	5HMCWH	51264231	0.244973	0.0151963	376351	pulmonary hypertension	TRUE	reported	textfile	0.0009	2.341e-06	7355	M00054.metal.pos.txt.gz	TRUE	reported	xL6VfQ	2	TRUE	0.00309402	22.821
rs9523030	T	G	T	G	0.0043	0.0351928	0.6269		FALSE	FALSE	FALSE	5HMCWH	90610046	0.0282462	0.0160416	376351	pulmonary hypertension	TRUE	reported	textfile	0.0009	5.647e-06	7355	M00054.metal.pos.txt.gz	TRUE	reported	xL6VfQ	2	TRUE	0.00309402	22.821
rs9610322	A	G	A	G	-0.0043	-0.00544435	0.5195		FALSE	FALSE	FALSE	5HMCWH	35584126	0.717766	0.0150627	376351	pulmonary hypertension	TRUE	reported	textfile	0.0009	1.119e-06	7355	M00054.metal.pos.txt.gz	TRUE	reported	xL6VfQ	2	TRUE	0.00309402	22.821
rs6759991	T	G	T	G	0.0076	-0.0122624	0.8623		FALSE	FALSE	FALSE	5HMCWH	75469690	0.524785	0.0192809	376351	pulmonary hypertension	TRUE	reported	textfile	0.0016	2.521e-06	7355	M00054.metal.pos.txt.gz	TRUE	reported	xL6VfQ	2	TRUE	0.00305826	22.5564
rs17114354	A	G	A	G	0.0248	0.000976707	0.9874		FALSE	FALSE	FALSE	5HMCWH	74898166	0.984882	0.0515435	376351	pulmonary hypertension	TRUE	reported	textfile	0.0053	3.515e-06	7355	M00054.metal.pos.txt.gz	TRUE	reported	xL6VfQ	2	TRUE	0.0029681	21.8894
rs10750415	T	G	T	G	0.0042	0.0105169	0.3959		FALSE	FALSE	FALSE	5HMCWH	99879861	0.485188	0.0150676	376351	pulmonary hypertension	TRUE	reported	textfile	0.0009	2.767e-06	7355	M00054.metal.pos.txt.gz	TRUE	reported	xL6VfQ	2	TRUE	0.00295221	21.7719
rs10822056	T	C	T	C	0.0042	-0.00985788	0.5141		FALSE	FALSE	FALSE	5HMCWH	62754351	0.514138	0.01511	376351	pulmonary hypertension	TRUE	reported	textfile	0.0009	2.651e-06	7355	M00054.metal.pos.txt.gz	TRUE	reported	xL6VfQ	2	TRUE	0.00295221	21.7719
rs10931041	T	C	T	C	-0.0042	0.00209484	0.5756		FALSE	FALSE	FALSE	5HMCWH	182820835	0.890206	0.0151752	376351	pulmonary hypertension	TRUE	reported	textfile	0.0009	3.362e-06	7355	M00054.metal.pos.txt.gz	TRUE	reported	xL6VfQ	2	TRUE	0.00295221	21.7719
rs1249489	A	G	A	G	0.0042	-0.013255	0.3741		FALSE	FALSE	FALSE	5HMCWH	8711944	0.382077	0.0151646	376351	pulmonary hypertension	TRUE	reported	textfile	0.0009	3.683e-06	7355	M00054.metal.pos.txt.gz	TRUE	reported	xL6VfQ	2	TRUE	0.00295221	21.7719
rs1260326	T	C	T	C	0.0042	-0.00721864	0.404		FALSE	FALSE	FALSE	5HMCWH	27508073	0.647251	0.0157755	376351	pulmonary hypertension	TRUE	reported	textfile	0.0009	2.742e-06	7355	M00054.metal.pos.txt.gz	TRUE	reported	xL6VfQ	2	TRUE	0.00295221	21.7719
rs13008096	A	C	A	C	-0.0042	0.00625562	0.4038		FALSE	FALSE	FALSE	5HMCWH	62565554	0.697672	0.0161035	376351	pulmonary hypertension	TRUE	reported	textfile	0.0009	3.316e-06	7355	M00054.metal.pos.txt.gz	TRUE	reported	xL6VfQ	2	TRUE	0.00295221	21.7719
rs1330918	A	C	A	C	0.0042	0.0178838	0.6132		FALSE	FALSE	FALSE	5HMCWH	22798990	0.23485	0.0150542	376351	pulmonary hypertension	TRUE	reported	textfile	0.0009	2.212e-06	7355	M00054.metal.pos.txt.gz	TRUE	reported	xL6VfQ	2	TRUE	0.00295221	21.7719
rs1501803	T	C	T	C	0.0042	-0.00534131	0.4152		FALSE	FALSE	FALSE	5HMCWH	167003503	0.727892	0.0153517	376351	pulmonary hypertension	TRUE	reported	textfile	0.0009	4.567e-06	7355	M00054.metal.pos.txt.gz	TRUE	reported	xL6VfQ	2	TRUE	0.00295221	21.7719
rs2126498	T	G	T	G	-0.0042	0.00913399	0.6176		FALSE	FALSE	FALSE	5HMCWH	110015022	0.554518	0.0154551	376351	pulmonary hypertension	TRUE	reported	textfile	0.0009	2.837e-06	7355	M00054.metal.pos.txt.gz	TRUE	reported	xL6VfQ	2	TRUE	0.00295221	21.7719
rs2178260	T	C	T	C	0.0042	0.0389277	0.4251		FALSE	FALSE	FALSE	5HMCWH	62301893	0.0102125	0.0151555	376351	pulmonary hypertension	TRUE	reported	textfile	0.0009	3.588e-06	7355	M00054.metal.pos.txt.gz	TRUE	reported	xL6VfQ	2	TRUE	0.00295221	21.7719
rs2966079	T	C	T	C	-0.0042	0.0172986	0.5425		FALSE	FALSE	FALSE	5HMCWH	81478201	0.256375	0.0152411	376351	pulmonary hypertension	TRUE	reported	textfile	0.0009	2.525e-06	7355	M00054.metal.pos.txt.gz	TRUE	reported	xL6VfQ	2	TRUE	0.00295221	21.7719
rs3927971	T	C	T	C	0.0042	0.0287317	0.5178		FALSE	FALSE	FALSE	5HMCWH	8635972	0.0594005	0.0152405	376351	pulmonary hypertension	TRUE	reported	textfile	0.0009	8.977e-06	7355	M00054.metal.pos.txt.gz	TRUE	reported	xL6VfQ	2	TRUE	0.00295221	21.7719
rs4684599	T	C	T	C	-0.0042	-0.017675	0.6319		FALSE	FALSE	FALSE	5HMCWH	8584886	0.244354	0.0151824	376351	pulmonary hypertension	TRUE	reported	textfile	0.0009	2.889e-06	7355	M00054.metal.pos.txt.gz	TRUE	reported	xL6VfQ	2	TRUE	0.00295221	21.7719
rs575257	A	G	A	G	-0.0042	-0.00386709	0.6005		FALSE	FALSE	FALSE	5HMCWH	79158025	0.797389	0.0150629	376351	pulmonary hypertension	TRUE	reported	textfile	0.0009	3.511e-06	7355	M00054.metal.pos.txt.gz	TRUE	reported	xL6VfQ	2	TRUE	0.00295221	21.7719
rs6517254	T	C	T	C	-0.0042	0.0213823	0.3971		FALSE	FALSE	FALSE	5HMCWH	34707992	0.191374	0.0163657	376351	pulmonary hypertension	TRUE	reported	textfile	0.0009	3.119e-06	7355	M00054.metal.pos.txt.gz	TRUE	reported	xL6VfQ	2	TRUE	0.00295221	21.7719
rs6685230	T	C	T	C	-0.0042	-0.00665129	0.3976		FALSE	FALSE	FALSE	5HMCWH	168398916	0.695924	0.0170185	376351	pulmonary hypertension	TRUE	reported	textfile	0.0009	7.78e-06	7355	M00054.metal.pos.txt.gz	TRUE	reported	xL6VfQ	2	TRUE	0.00295221	21.7719
rs688627	T	C	T	C	0.0042	-0.00419183	0.5878		FALSE	FALSE	FALSE	5HMCWH	43582612	0.782743	0.0152017	376351	pulmonary hypertension	TRUE	reported	textfile	0.0009	3.615e-06	7355	M00054.metal.pos.txt.gz	TRUE	reported	xL6VfQ	2	TRUE	0.00295221	21.7719
rs893922	A	G	A	G	0.0042	-0.0306574	0.366		FALSE	FALSE	FALSE	5HMCWH	109297864	0.0440474	0.0152249	376351	pulmonary hypertension	TRUE	reported	textfile	0.0009	3.945e-06	7355	M00054.metal.pos.txt.gz	TRUE	reported	xL6VfQ	2	TRUE	0.00295221	21.7719
rs928963	A	C	A	C	0.0042	0.00901085	0.3985		FALSE	FALSE	FALSE	5HMCWH	13522374	0.556383	0.0153188	376351	pulmonary hypertension	TRUE	reported	textfile	0.0009	3.622e-06	7355	M00054.metal.pos.txt.gz	TRUE	reported	xL6VfQ	2	TRUE	0.00295221	21.7719
rs9541214	T	C	T	C	-0.0042	-0.0244417	0.653		FALSE	FALSE	FALSE	5HMCWH	34538687	0.118471	0.0156555	376351	pulmonary hypertension	TRUE	reported	textfile	0.0009	3.797e-06	7355	M00054.metal.pos.txt.gz	TRUE	reported	xL6VfQ	2	TRUE	0.00295221	21.7719
rs993927	T	G	T	G	0.0042	-0.0187218	0.3773		FALSE	FALSE	FALSE	5HMCWH	52574924	0.235615	0.0157854	376351	pulmonary hypertension	TRUE	reported	textfile	0.0009	2.636e-06	7355	M00054.metal.pos.txt.gz	TRUE	reported	xL6VfQ	2	TRUE	0.00295221	21.7719
rs9989564	A	G	A	G	-0.0042	0.00883053	0.5142		FALSE	FALSE	FALSE	5HMCWH	43725394	0.555243	0.014969	376351	pulmonary hypertension	TRUE	reported	textfile	0.0009	3.095e-06	7355	M00054.metal.pos.txt.gz	TRUE	reported	xL6VfQ	2	TRUE	0.00295221	21.7719
rs3772343	A	C	A	C	0.028	0.0654925	0.987		FALSE	FALSE	FALSE	5HMCWH	1232032	0.0996575	0.0397763	376351	pulmonary hypertension	TRUE	reported	textfile	0.006	3.061e-06	5592	M00054.metal.pos.txt.gz	TRUE	reported	xL6VfQ	2	TRUE	0.00387934	21.77
rs16823952	T	G	T	G	-0.0083	-0.0149397	0.9069		FALSE	FALSE	FALSE	5HMCWH	185373430	0.689955	0.0374509	376351	pulmonary hypertension	TRUE	reported	textfile	0.0018	5.079e-06	7355	M00054.metal.pos.txt.gz	TRUE	reported	xL6VfQ	2	TRUE	0.00288254	21.2566
rs1013667	A	G	A	G	-0.0041	0.00789287	0.6087		FALSE	FALSE	FALSE	5HMCWH	191371891	0.6102	0.0154827	376351	pulmonary hypertension	TRUE	reported	textfile	0.0009	5.673e-06	7355	M00054.metal.pos.txt.gz	TRUE	reported	xL6VfQ	2	TRUE	0.00281369	20.7474
rs1015993	T	C	T	C	0.0041	-0.00125758	0.4684		FALSE	FALSE	FALSE	5HMCWH	40633362	0.933382	0.0150445	376351	pulmonary hypertension	TRUE	reported	textfile	0.0009	7.309e-06	7355	M00054.metal.pos.txt.gz	TRUE	reported	xL6VfQ	2	TRUE	0.00281369	20.7474
rs10881004	T	C	T	C	0.0041	0.0152416	0.4824		FALSE	FALSE	FALSE	5HMCWH	46842788	0.32473	0.0154771	376351	pulmonary hypertension	TRUE	reported	textfile	0.0009	3.392e-06	7355	M00054.metal.pos.txt.gz	TRUE	reported	xL6VfQ	2	TRUE	0.00281369	20.7474
rs11678851	T	C	T	C	0.0041	-0.0102864	0.4138		FALSE	FALSE	FALSE	5HMCWH	232961237	0.50263	0.0153445	376351	pulmonary hypertension	TRUE	reported	textfile	0.0009	5.943e-06	7355	M00054.metal.pos.txt.gz	TRUE	reported	xL6VfQ	2	TRUE	0.00281369	20.7474
rs11802417	T	C	T	C	-0.0041	0.00161896	0.5816		FALSE	FALSE	FALSE	5HMCWH	83810363	0.914627	0.0151017	376351	pulmonary hypertension	TRUE	reported	textfile	0.0009	4.469e-06	7355	M00054.metal.pos.txt.gz	TRUE	reported	xL6VfQ	2	TRUE	0.00281369	20.7474
rs11804149	T	C	T	C	0.0041	-0.0046112	0.4678		FALSE	FALSE	FALSE	5HMCWH	76992063	0.761951	0.0152225	376351	pulmonary hypertension	TRUE	reported	textfile	0.0009	4.612e-06	7355	M00054.metal.pos.txt.gz	TRUE	reported	xL6VfQ	2	TRUE	0.00281369	20.7474
rs17698249	A	C	A	C	-0.0041	0.0185762	0.5682		FALSE	FALSE	FALSE	5HMCWH	87286332	0.242151	0.0158821	376351	pulmonary hypertension	TRUE	reported	textfile	0.0009	5.503e-06	7355	M00054.metal.pos.txt.gz	TRUE	reported	xL6VfQ	2	TRUE	0.00281369	20.7474
rs17744500	T	C	T	C	-0.0041	0.0157055	0.4582		FALSE	FALSE	FALSE	5HMCWH	101059041	0.297953	0.0150893	376351	pulmonary hypertension	TRUE	reported	textfile	0.0009	4.157e-06	7355	M00054.metal.pos.txt.gz	TRUE	reported	xL6VfQ	2	TRUE	0.00281369	20.7474
rs2349729	A	G	A	G	-0.0041	-0.00102657	0.5141		FALSE	FALSE	FALSE	5HMCWH	201656901	0.947037	0.0154539	376351	pulmonary hypertension	TRUE	reported	textfile	0.0009	6.448e-06	7355	M00054.metal.pos.txt.gz	TRUE	reported	xL6VfQ	2	TRUE	0.00281369	20.7474
rs2722407	A	G	A	G	0.0041	0.00947672	0.587		FALSE	FALSE	FALSE	5HMCWH	24331967	0.533657	0.0152253	376351	pulmonary hypertension	TRUE	reported	textfile	0.0009	6.472e-06	7355	M00054.metal.pos.txt.gz	TRUE	reported	xL6VfQ	2	TRUE	0.00281369	20.7474
rs3751181	A	G	A	G	0.0041	-0.0189279	0.6085		FALSE	FALSE	FALSE	5HMCWH	125141989	0.20773	0.0150241	376351	pulmonary hypertension	TRUE	reported	textfile	0.0009	5.185e-06	7355	M00054.metal.pos.txt.gz	TRUE	reported	xL6VfQ	2	TRUE	0.00281369	20.7474
rs430727	T	C	T	C	0.0041	-0.0148263	0.4628		FALSE	FALSE	FALSE	5HMCWH	41087073	0.331487	0.0152672	376351	pulmonary hypertension	TRUE	reported	textfile	0.0009	5.128e-06	7355	M00054.metal.pos.txt.gz	TRUE	reported	xL6VfQ	2	TRUE	0.00281369	20.7474
rs4702007	A	G	A	G	-0.0041	-0.003885	0.3929		FALSE	FALSE	FALSE	5HMCWH	14006197	0.795707	0.0150054	376351	pulmonary hypertension	TRUE	reported	textfile	0.0009	6.109e-06	7355	M00054.metal.pos.txt.gz	TRUE	reported	xL6VfQ	2	TRUE	0.00281369	20.7474
rs4755291	A	G	A	G	-0.0041	-0.0338057	0.4644		FALSE	FALSE	FALSE	5HMCWH	44800371	0.0245126	0.0150315	376351	pulmonary hypertension	TRUE	reported	textfile	0.0009	5.253e-06	7355	M00054.metal.pos.txt.gz	TRUE	reported	xL6VfQ	2	TRUE	0.00281369	20.7474
rs4870304	A	G	A	G	0.0041	-0.0243885	0.5823		FALSE	FALSE	FALSE	5HMCWH	154670709	0.129605	0.016091	376351	pulmonary hypertension	TRUE	reported	textfile	0.0009	8.313e-06	7355	M00054.metal.pos.txt.gz	TRUE	reported	xL6VfQ	2	TRUE	0.00281369	20.7474
rs6077611	T	G	T	G	-0.0041	0.00494275	0.4794		FALSE	FALSE	FALSE	5HMCWH	9913043	0.7426	0.0150504	376351	pulmonary hypertension	TRUE	reported	textfile	0.0009	5.321e-06	7355	M00054.metal.pos.txt.gz	TRUE	reported	xL6VfQ	2	TRUE	0.00281369	20.7474
rs6747650	A	G	A	G	-0.0041	-0.0092256	0.5825		FALSE	FALSE	FALSE	5HMCWH	3447736	0.551525	0.0154928	376351	pulmonary hypertension	TRUE	reported	textfile	0.0009	4.362e-06	7355	M00054.metal.pos.txt.gz	TRUE	reported	xL6VfQ	2	TRUE	0.00281369	20.7474
rs6910731	A	G	A	G	0.0041	-0.0118343	0.4497		FALSE	FALSE	FALSE	5HMCWH	23415234	0.445018	0.0154951	376351	pulmonary hypertension	TRUE	reported	textfile	0.0009	6.679e-06	7355	M00054.metal.pos.txt.gz	TRUE	reported	xL6VfQ	2	TRUE	0.00281369	20.7474
rs7009696	T	C	T	C	0.0041	-0.0179633	0.6243		FALSE	FALSE	FALSE	5HMCWH	71819482	0.242942	0.015384	376351	pulmonary hypertension	TRUE	reported	textfile	0.0009	6.166e-06	7355	M00054.metal.pos.txt.gz	TRUE	reported	xL6VfQ	2	TRUE	0.00281369	20.7474
rs7843149	T	C	T	C	-0.0041	0.0146704	0.3896		FALSE	FALSE	FALSE	5HMCWH	90462733	0.349755	0.0156892	376351	pulmonary hypertension	TRUE	reported	textfile	0.0009	6.554e-06	7355	M00054.metal.pos.txt.gz	TRUE	reported	xL6VfQ	2	TRUE	0.00281369	20.7474
rs875184	T	C	T	C	-0.0041	0.0154612	0.403		FALSE	FALSE	FALSE	5HMCWH	170697358	0.314981	0.015387	376351	pulmonary hypertension	TRUE	reported	textfile	0.0009	5.689e-06	7355	M00054.metal.pos.txt.gz	TRUE	reported	xL6VfQ	2	TRUE	0.00281369	20.7474
rs915281	T	C	T	C	-0.0041	0.0131694	0.5076		FALSE	FALSE	FALSE	5HMCWH	117205684	0.382946	0.0150942	376351	pulmonary hypertension	TRUE	reported	textfile	0.0009	4.423e-06	7355	M00054.metal.pos.txt.gz	TRUE	reported	xL6VfQ	2	TRUE	0.00281369	20.7474
rs9464137	A	C	A	C	0.0041	0.0119584	0.5592		FALSE	FALSE	FALSE	5HMCWH	54805028	0.427158	0.0150597	376351	pulmonary hypertension	TRUE	reported	textfile	0.0009	4.445e-06	7355	M00054.metal.pos.txt.gz	TRUE	reported	xL6VfQ	2	TRUE	0.00281369	20.7474
rs9543391	T	G	T	G	0.0041	-0.0152467	0.3993		FALSE	FALSE	FALSE	5HMCWH	73541003	0.347219	0.0162199	376351	pulmonary hypertension	TRUE	reported	textfile	0.0009	6.39e-06	7355	M00054.metal.pos.txt.gz	TRUE	reported	xL6VfQ	2	TRUE	0.00281369	20.7474
rs9649963	T	C	T	C	0.0041	-0.0200102	0.634		FALSE	FALSE	FALSE	5HMCWH	130685570	0.195663	0.0154638	376351	pulmonary hypertension	TRUE	reported	textfile	0.0009	5.841e-06	7355	M00054.metal.pos.txt.gz	TRUE	reported	xL6VfQ	2	TRUE	0.00281369	20.7474
rs16836288	A	C	A	C	0.0131	-0.00690433	0.044		FALSE	FALSE	FALSE	5HMCWH	4805476	0.823593	0.0309714	376351	pulmonary hypertension	TRUE	reported	textfile	0.0029	5.601e-06	7355	M00054.metal.pos.txt.gz	TRUE	reported	xL6VfQ	2	TRUE	0.00276669	20.3999
rs3780494	T	C	T	C	-0.023	0.0444371	0.9855		FALSE	FALSE	FALSE	5HMCWH	33126226	0.451425	0.0590102	376351	pulmonary hypertension	TRUE	reported	textfile	0.0051	7.022e-06	7355	M00054.metal.pos.txt.gz	TRUE	reported	xL6VfQ	2	TRUE	0.00275761	20.3328
rs1179636	A	C	A	C	-0.0045	-0.0300702	0.5356		FALSE	FALSE	FALSE	5HMCWH	75601074	0.0464622	0.0151018	376351	pulmonary hypertension	TRUE	reported	textfile	0.001	1.825e-06	7355	M00054.metal.pos.txt.gz	TRUE	reported	xL6VfQ	2	TRUE	0.00274567	20.2445
rs6001129	T	C	T	C	-0.009	-0.000400655	0.134		FALSE	FALSE	FALSE	5HMCWH	22151947	0.987879	0.0263723	376351	pulmonary hypertension	TRUE	reported	textfile	0.002	6.795e-06	5592	M00054.metal.pos.txt.gz	TRUE	reported	xL6VfQ	2	TRUE	0.00360818	20.2428
rs10171387	A	G	A	G	0.008	-0.0254372	0.9051		FALSE	FALSE	FALSE	5HMCWH	80034280	0.386605	0.0293803	376351	pulmonary hypertension	TRUE	reported	textfile	0.0018	5.141e-06	7355	M00054.metal.pos.txt.gz	TRUE	reported	xL6VfQ	2	TRUE	0.00267847	19.7477
rs10225863	T	C	T	C	-0.004	-0.0118016	0.3949		FALSE	FALSE	FALSE	5HMCWH	132225544	0.432919	0.0150492	376351	pulmonary hypertension	TRUE	reported	textfile	0.0009	9.754e-06	7355	M00054.metal.pos.txt.gz	TRUE	reported	xL6VfQ	2	TRUE	0.00267847	19.7477
rs10495209	T	C	T	C	0.004	-0.0229257	0.4862		FALSE	FALSE	FALSE	5HMCWH	223483195	0.127749	0.0150526	376351	pulmonary hypertension	TRUE	reported	textfile	0.0009	8.02e-06	7355	M00054.metal.pos.txt.gz	TRUE	reported	xL6VfQ	2	TRUE	0.00267847	19.7477
rs11729831	T	G	T	G	0.004	-0.020315	0.6133		FALSE	FALSE	FALSE	5HMCWH	11733491	0.178994	0.0151169	376351	pulmonary hypertension	TRUE	reported	textfile	0.0009	8.61e-06	7355	M00054.metal.pos.txt.gz	TRUE	reported	xL6VfQ	2	TRUE	0.00267847	19.7477
rs13001325	T	C	T	C	-0.004	0.0153601	0.3823		FALSE	FALSE	FALSE	5HMCWH	102322576	0.335373	0.0159445	376351	pulmonary hypertension	TRUE	reported	textfile	0.0009	7.447e-06	7355	M00054.metal.pos.txt.gz	TRUE	reported	xL6VfQ	2	TRUE	0.00267847	19.7477
rs1418942	A	C	A	C	-0.004	-0.0103781	0.5751		FALSE	FALSE	FALSE	5HMCWH	59589251	0.510673	0.0157772	376351	pulmonary hypertension	TRUE	reported	textfile	0.0009	7.128e-06	7355	M00054.metal.pos.txt.gz	TRUE	reported	xL6VfQ	2	TRUE	0.00267847	19.7477
rs2769419	A	G	A	G	0.004	-0.0135973	0.4777		FALSE	FALSE	FALSE	5HMCWH	115635496	0.372164	0.0152363	376351	pulmonary hypertension	TRUE	reported	textfile	0.0009	6.163e-06	7355	M00054.metal.pos.txt.gz	TRUE	reported	xL6VfQ	2	TRUE	0.00267847	19.7477
rs2868072	A	G	A	G	0.004	-0.01422	0.4829		FALSE	FALSE	FALSE	5HMCWH	39313525	0.344012	0.0150275	376351	pulmonary hypertension	TRUE	reported	textfile	0.0009	9.036e-06	7355	M00054.metal.pos.txt.gz	TRUE	reported	xL6VfQ	2	TRUE	0.00267847	19.7477
rs3773729	T	C	T	C	0.004	0.014958	0.6291		FALSE	FALSE	FALSE	5HMCWH	53170829	0.37552	0.0168792	376351	pulmonary hypertension	TRUE	reported	textfile	0.0009	8.571e-06	7355	M00054.metal.pos.txt.gz	TRUE	reported	xL6VfQ	2	TRUE	0.00267847	19.7477
rs4144737	A	G	A	G	0.004	-0.0217555	0.5818		FALSE	FALSE	FALSE	5HMCWH	129748936	0.167891	0.0157762	376351	pulmonary hypertension	TRUE	reported	textfile	0.0009	9.859e-06	7355	M00054.metal.pos.txt.gz	TRUE	reported	xL6VfQ	2	TRUE	0.00267847	19.7477
rs42162	T	C	T	C	0.004	-0.00261011	0.5492		FALSE	FALSE	FALSE	5HMCWH	106835482	0.862699	0.0150926	376351	pulmonary hypertension	TRUE	reported	textfile	0.0009	8.217e-06	7355	M00054.metal.pos.txt.gz	TRUE	reported	xL6VfQ	2	TRUE	0.00267847	19.7477
rs6110544	T	C	T	C	0.004	0.00620868	0.4394		FALSE	FALSE	FALSE	5HMCWH	15186129	0.681202	0.0151128	376351	pulmonary hypertension	TRUE	reported	textfile	0.0009	7.011e-06	7355	M00054.metal.pos.txt.gz	TRUE	reported	xL6VfQ	2	TRUE	0.00267847	19.7477
rs6130271	T	C	T	C	-0.004	-0.0306385	0.5352		FALSE	FALSE	FALSE	5HMCWH	42983785	0.0420882	0.0150732	376351	pulmonary hypertension	TRUE	reported	textfile	0.0009	7.398e-06	7355	M00054.metal.pos.txt.gz	TRUE	reported	xL6VfQ	2	TRUE	0.00267847	19.7477
rs6435723	T	C	T	C	-0.008	-0.0474506	0.8977		FALSE	FALSE	FALSE	5HMCWH	212715999	0.0533396	0.0245583	376351	pulmonary hypertension	TRUE	reported	textfile	0.0018	6.907e-06	7355	M00054.metal.pos.txt.gz	TRUE	reported	xL6VfQ	2	TRUE	0.00267847	19.7477
rs6454864	T	C	T	C	0.004	0.0207045	0.3705		FALSE	FALSE	FALSE	5HMCWH	91525176	0.168989	0.0150528	376351	pulmonary hypertension	TRUE	reported	textfile	0.0009	8.872e-06	7355	M00054.metal.pos.txt.gz	TRUE	reported	xL6VfQ	2	TRUE	0.00267847	19.7477
rs6537156	T	C	T	C	0.004	-0.0215721	0.4485		FALSE	FALSE	FALSE	5HMCWH	138146048	0.150678	0.0150105	376351	pulmonary hypertension	TRUE	reported	textfile	0.0009	8.091e-06	7355	M00054.metal.pos.txt.gz	TRUE	reported	xL6VfQ	2	TRUE	0.00267847	19.7477
rs6730726	A	G	A	G	-0.004	-0.0241873	0.5312		FALSE	FALSE	FALSE	5HMCWH	204289630	0.109417	0.0151094	376351	pulmonary hypertension	TRUE	reported	textfile	0.0009	7.167e-06	7355	M00054.metal.pos.txt.gz	TRUE	reported	xL6VfQ	2	TRUE	0.00267847	19.7477
rs699856	T	C	T	C	0.004	0.0316553	0.3661		FALSE	FALSE	FALSE	5HMCWH	74623452	0.0368655	0.0151661	376351	pulmonary hypertension	TRUE	reported	textfile	0.0009	8.012e-06	7355	M00054.metal.pos.txt.gz	TRUE	reported	xL6VfQ	2	TRUE	0.00267847	19.7477
rs7594598	A	C	A	C	0.004	0.00301755	0.4257		FALSE	FALSE	FALSE	5HMCWH	30803737	0.846476	0.0155851	376351	pulmonary hypertension	TRUE	reported	textfile	0.0009	9.497e-06	7355	M00054.metal.pos.txt.gz	TRUE	reported	xL6VfQ	2	TRUE	0.00267847	19.7477
rs9948912	A	G	A	G	0.004	0.0200549	0.3616		FALSE	FALSE	FALSE	5HMCWH	37273678	0.212445	0.0160842	376351	pulmonary hypertension	TRUE	reported	textfile	0.0009	9.579e-06	7355	M00054.metal.pos.txt.gz	TRUE	reported	xL6VfQ	2	TRUE	0.00267847	19.7477
rs9950125	A	G	A	G	-0.004	-0.0143851	0.4521		FALSE	FALSE	FALSE	5HMCWH	53022174	0.340986	0.015107	376351	pulmonary hypertension	TRUE	reported	textfile	0.0009	7.715e-06	7355	M00054.metal.pos.txt.gz	TRUE	reported	xL6VfQ	2	TRUE	0.00267847	19.7477
rs9330454	A	G	A	G	-0.0066	-0.0146162	0.4006		FALSE	FALSE	FALSE	5HMCWH	89814067	0.35304	0.0157382	376351	pulmonary hypertension	TRUE	reported	textfile	0.0015	6.044e-06	7355	M00054.metal.pos.txt.gz	TRUE	reported	xL6VfQ	2	TRUE	0.00262531	19.3547
rs938040	T	C	T	C	0.0074	0.0228818	0.107		FALSE	FALSE	FALSE	5HMCWH	63978423	0.354559	0.0247162	376351	pulmonary hypertension	TRUE	reported	textfile	0.0017	9.124e-06	7355	M00054.metal.pos.txt.gz	TRUE	reported	xL6VfQ	2	TRUE	0.0025696	18.9429
rs7014133	A	G	A	G	-0.0561	-0.0315676	0.0119		FALSE	FALSE	FALSE	bGiejc	130820256	0.795532	0.12182	376351	pulmonary hypertension	TRUE	reported	textfile	0.0109	2.739e-07	1762	M00059.metal.pos.txt.gz	TRUE	reported	1wx5B4	2	TRUE	0.0148111	26.4594
rs2176664	T	C	T	C	-0.0059	-0.00272467	0.2846		FALSE	FALSE	FALSE	bGiejc	12616554	0.859897	0.0154367	376351	pulmonary hypertension	TRUE	reported	textfile	0.0012	2.027e-06	7355	M00059.metal.pos.txt.gz	TRUE	reported	1wx5B4	2	TRUE	0.00327592	24.167
rs715	T	C	T	C	0.0059	-0.0365137	0.7135		FALSE	FALSE	FALSE	bGiejc	210678331	0.0248405	0.0162726	376351	pulmonary hypertension	TRUE	reported	textfile	0.0012	1.651e-06	7355	M00059.metal.pos.txt.gz	TRUE	reported	1wx5B4	2	TRUE	0.00327592	24.167
rs1527683	T	C	T	C	0.0061	-0.00937873	0.8		FALSE	FALSE	FALSE	bGiejc	74357253	0.623857	0.019125	376351	pulmonary hypertension	TRUE	reported	textfile	0.0013	2.168e-06	7355	M00059.metal.pos.txt.gz	TRUE	reported	1wx5B4	2	TRUE	0.00298464	22.0118
rs1440581	T	C	T	C	-0.0081	-0.0127235	0.4592		FALSE	FALSE	FALSE	D0Km78	88305270	0.401671	0.0151715	376351	pulmonary hypertension	TRUE	reported	textfile	0.0009	1.441e-19	7351	M00060.metal.pos.txt.gz	TRUE	reported	blPsTk	2	TRUE	0.0108988	80.978
rs2713737	A	G	A	G	-0.006	0.0393912	0.44		FALSE	FALSE	FALSE	D0Km78	101048554	0.00884728	0.0150469	376351	pulmonary hypertension	TRUE	reported	textfile	0.001	1.973e-09	5589	M00060.metal.pos.txt.gz	TRUE	reported	blPsTk	2	TRUE	0.0064	35.9871
rs10923016	A	G	A	G	0.0053	0.0116678	0.6191		FALSE	FALSE	FALSE	D0Km78	88050584	0.437202	0.0150178	376351	pulmonary hypertension	TRUE	reported	textfile	0.0009	2.88e-09	7351	M00060.metal.pos.txt.gz	TRUE	reported	blPsTk	2	TRUE	0.00469544	34.6696
rs7647029	A	G	A	G	0.0053	0.0103897	0.6479		FALSE	FALSE	FALSE	D0Km78	132007878	0.499896	0.0154	376351	pulmonary hypertension	TRUE	reported	textfile	0.0009	1.021e-08	7351	M00060.metal.pos.txt.gz	TRUE	reported	blPsTk	2	TRUE	0.00469544	34.6696
rs6735596	A	C	A	C	-0.0052	0.0251055	0.6267		FALSE	FALSE	FALSE	D0Km78	227229167	0.113027	0.0158421	376351	pulmonary hypertension	TRUE	reported	textfile	0.0009	1.153e-08	7351	M00060.metal.pos.txt.gz	TRUE	reported	blPsTk	2	TRUE	0.00452072	33.3736
rs6737109	T	C	T	C	0.0051	-0.01932	0.5761		FALSE	FALSE	FALSE	D0Km78	22956659	0.200141	0.0150802	376351	pulmonary hypertension	TRUE	reported	textfile	0.0009	1.454e-08	7351	M00060.metal.pos.txt.gz	TRUE	reported	blPsTk	2	TRUE	0.00434927	32.1024
rs6820011	T	G	T	G	-0.0051	0.00315791	0.5152		FALSE	FALSE	FALSE	D0Km78	166469803	0.839381	0.0155804	376351	pulmonary hypertension	TRUE	reported	textfile	0.0009	1.182e-08	7351	M00060.metal.pos.txt.gz	TRUE	reported	blPsTk	2	TRUE	0.00434927	32.1024
rs7584842	T	C	T	C	-0.0051	-0.0121673	0.5379		FALSE	FALSE	FALSE	D0Km78	11616134	0.426819	0.0153116	376351	pulmonary hypertension	TRUE	reported	textfile	0.0009	1.892e-08	7351	M00060.metal.pos.txt.gz	TRUE	reported	blPsTk	2	TRUE	0.00434927	32.1024
rs1871053	A	G	A	G	-0.005	0.0264071	0.4513		FALSE	FALSE	FALSE	D0Km78	88743023	0.0837722	0.0152712	376351	pulmonary hypertension	TRUE	reported	textfile	0.0009	2.401e-08	7351	M00060.metal.pos.txt.gz	TRUE	reported	blPsTk	2	TRUE	0.00418108	30.8558
rs9541214	T	C	T	C	-0.005	-0.0244417	0.6529		FALSE	FALSE	FALSE	D0Km78	34538687	0.118471	0.0156555	376351	pulmonary hypertension	TRUE	reported	textfile	0.0009	3.4e-08	7351	M00060.metal.pos.txt.gz	TRUE	reported	blPsTk	2	TRUE	0.00418108	30.8558
rs1463301	T	C	T	C	-0.0049	0.00892019	0.5742		FALSE	FALSE	FALSE	D0Km78	61535531	0.553776	0.015065	376351	pulmonary hypertension	TRUE	reported	textfile	0.0009	7.493e-08	7351	M00060.metal.pos.txt.gz	TRUE	reported	blPsTk	2	TRUE	0.00401618	29.6339
rs1733198	A	G	A	G	0.0049	0.000116171	0.6308		FALSE	FALSE	FALSE	D0Km78	103883214	0.994147	0.0158357	376351	pulmonary hypertension	TRUE	reported	textfile	0.0009	7.617e-08	7351	M00060.metal.pos.txt.gz	TRUE	reported	blPsTk	2	TRUE	0.00401618	29.6339
rs6820313	T	G	T	G	0.0049	0.0179833	0.5169		FALSE	FALSE	FALSE	D0Km78	139213505	0.236898	0.0152043	376351	pulmonary hypertension	TRUE	reported	textfile	0.0009	4.651e-08	7351	M00060.metal.pos.txt.gz	TRUE	reported	blPsTk	2	TRUE	0.00401618	29.6339
rs7915	A	C	A	C	-0.0049	-0.00202283	0.6374		FALSE	FALSE	FALSE	D0Km78	40814287	0.899304	0.0159856	376351	pulmonary hypertension	TRUE	reported	textfile	0.0009	5.82e-08	7351	M00060.metal.pos.txt.gz	TRUE	reported	blPsTk	2	TRUE	0.00401618	29.6339
rs1043991	T	C	T	C	0.0048	0.00374061	0.6375		FALSE	FALSE	FALSE	D0Km78	109130719	0.817656	0.0162239	376351	pulmonary hypertension	TRUE	reported	textfile	0.0009	8.333e-08	7351	M00060.metal.pos.txt.gz	TRUE	reported	blPsTk	2	TRUE	0.00385455	28.4367
rs10763940	A	G	A	G	0.0048	0.00773487	0.3654		FALSE	FALSE	FALSE	D0Km78	33462432	0.616418	0.0154409	376351	pulmonary hypertension	TRUE	reported	textfile	0.0009	1.174e-07	7351	M00060.metal.pos.txt.gz	TRUE	reported	blPsTk	2	TRUE	0.00385455	28.4367
rs1541245	T	C	T	C	-0.0048	0.0158612	0.5318		FALSE	FALSE	FALSE	D0Km78	164980891	0.294544	0.0151317	376351	pulmonary hypertension	TRUE	reported	textfile	0.0009	7.988e-08	7351	M00060.metal.pos.txt.gz	TRUE	reported	blPsTk	2	TRUE	0.00385455	28.4367
rs1654495	A	C	A	C	0.0048	-0.0215707	0.5709		FALSE	FALSE	FALSE	D0Km78	54990211	0.15513	0.0151731	376351	pulmonary hypertension	TRUE	reported	textfile	0.0009	1.036e-07	7351	M00060.metal.pos.txt.gz	TRUE	reported	blPsTk	2	TRUE	0.00385455	28.4367
rs1952935	A	C	A	C	-0.0048	-0.00668034	0.5806		FALSE	FALSE	FALSE	D0Km78	40390313	0.657175	0.015052	376351	pulmonary hypertension	TRUE	reported	textfile	0.0009	1.069e-07	7351	M00060.metal.pos.txt.gz	TRUE	reported	blPsTk	2	TRUE	0.00385455	28.4367
rs242082	T	C	T	C	0.0048	-0.0428247	0.3867		FALSE	FALSE	FALSE	D0Km78	32828453	0.00484184	0.0152002	376351	pulmonary hypertension	TRUE	reported	textfile	0.0009	1.383e-07	7351	M00060.metal.pos.txt.gz	TRUE	reported	blPsTk	2	TRUE	0.00385455	28.4367
rs2465250	A	C	A	C	0.0048	-0.00267175	0.5503		FALSE	FALSE	FALSE	D0Km78	168435916	0.859307	0.0150728	376351	pulmonary hypertension	TRUE	reported	textfile	0.0009	7.761e-08	7351	M00060.metal.pos.txt.gz	TRUE	reported	blPsTk	2	TRUE	0.00385455	28.4367
rs2471650	T	C	T	C	-0.0048	-0.0138502	0.5252		FALSE	FALSE	FALSE	D0Km78	75184296	0.359991	0.0151305	376351	pulmonary hypertension	TRUE	reported	textfile	0.0009	1.16e-07	7351	M00060.metal.pos.txt.gz	TRUE	reported	blPsTk	2	TRUE	0.00385455	28.4367
rs248065	A	G	A	G	-0.0048	0.0180795	0.5081		FALSE	FALSE	FALSE	D0Km78	127165181	0.237266	0.0152976	376351	pulmonary hypertension	TRUE	reported	textfile	0.0009	1.127e-07	7351	M00060.metal.pos.txt.gz	TRUE	reported	blPsTk	2	TRUE	0.00385455	28.4367
rs2722276	A	G	A	G	0.0048	-0.00321159	0.523		FALSE	FALSE	FALSE	D0Km78	37949576	0.833489	0.0152766	376351	pulmonary hypertension	TRUE	reported	textfile	0.0009	8.702e-08	7351	M00060.metal.pos.txt.gz	TRUE	reported	blPsTk	2	TRUE	0.00385455	28.4367
rs3102519	A	G	A	G	0.0048	-0.00831784	0.375		FALSE	FALSE	FALSE	D0Km78	95779182	0.584246	0.0152009	376351	pulmonary hypertension	TRUE	reported	textfile	0.0009	7.83e-08	7351	M00060.metal.pos.txt.gz	TRUE	reported	blPsTk	2	TRUE	0.00385455	28.4367
rs4758270	A	G	A	G	-0.0048	0.0108478	0.6483		FALSE	FALSE	FALSE	D0Km78	8021069	0.496164	0.0159401	376351	pulmonary hypertension	TRUE	reported	textfile	0.0009	2.013e-07	7351	M00060.metal.pos.txt.gz	TRUE	reported	blPsTk	2	TRUE	0.00385455	28.4367
rs7584322	A	C	A	C	-0.0048	0.0115752	0.4742		FALSE	FALSE	FALSE	D0Km78	70913830	0.457997	0.0155968	376351	pulmonary hypertension	TRUE	reported	textfile	0.0009	7.033e-08	7351	M00060.metal.pos.txt.gz	TRUE	reported	blPsTk	2	TRUE	0.00385455	28.4367
rs13147572	A	G	A	G	-0.0047	-0.00706617	0.5809		FALSE	FALSE	FALSE	D0Km78	18291521	0.639462	0.0150841	376351	pulmonary hypertension	TRUE	reported	textfile	0.0009	1.99e-07	7351	M00060.metal.pos.txt.gz	TRUE	reported	blPsTk	2	TRUE	0.00369621	27.2642
rs1862710	A	G	A	G	0.0047	-0.00291744	0.5489		FALSE	FALSE	FALSE	D0Km78	15517562	0.852371	0.0156772	376351	pulmonary hypertension	TRUE	reported	textfile	0.0009	1.174e-07	7351	M00060.metal.pos.txt.gz	TRUE	reported	blPsTk	2	TRUE	0.00369621	27.2642
rs1884639	T	C	T	C	0.0047	0.00278405	0.3865		FALSE	FALSE	FALSE	D0Km78	739210	0.860287	0.0158177	376351	pulmonary hypertension	TRUE	reported	textfile	0.0009	2.316e-07	7351	M00060.metal.pos.txt.gz	TRUE	reported	blPsTk	2	TRUE	0.00369621	27.2642
rs2454043	A	C	A	C	-0.0047	0.00965832	0.588		FALSE	FALSE	FALSE	D0Km78	103058027	0.544696	0.015945	376351	pulmonary hypertension	TRUE	reported	textfile	0.0009	1.852e-07	7351	M00060.metal.pos.txt.gz	TRUE	reported	blPsTk	2	TRUE	0.00369621	27.2642
rs4741887	A	G	A	G	-0.0047	-0.00629239	0.4584		FALSE	FALSE	FALSE	D0Km78	4079470	0.675899	0.0150512	376351	pulmonary hypertension	TRUE	reported	textfile	0.0009	1.68e-07	7351	M00060.metal.pos.txt.gz	TRUE	reported	blPsTk	2	TRUE	0.00369621	27.2642
rs4767788	A	G	A	G	0.0047	-0.0134943	0.4189		FALSE	FALSE	FALSE	D0Km78	119136405	0.382886	0.0154646	376351	pulmonary hypertension	TRUE	reported	textfile	0.0009	5.738e-07	7351	M00060.metal.pos.txt.gz	TRUE	reported	blPsTk	2	TRUE	0.00369621	27.2642
rs477992	A	G	A	G	-0.0047	-0.0117452	0.3228		FALSE	FALSE	FALSE	D0Km78	119714953	0.459841	0.015891	376351	pulmonary hypertension	TRUE	reported	textfile	0.0009	1.999e-07	7351	M00060.metal.pos.txt.gz	TRUE	reported	blPsTk	2	TRUE	0.00369621	27.2642
rs4795552	A	G	A	G	-0.0047	0.0111053	0.3894		FALSE	FALSE	FALSE	D0Km78	27286355	0.481038	0.0157604	376351	pulmonary hypertension	TRUE	reported	textfile	0.0009	1.545e-07	7351	M00060.metal.pos.txt.gz	TRUE	reported	blPsTk	2	TRUE	0.00369621	27.2642
rs7825809	T	C	T	C	-0.0047	0.0019972	0.4319		FALSE	FALSE	FALSE	D0Km78	92178594	0.89818	0.0156079	376351	pulmonary hypertension	TRUE	reported	textfile	0.0009	1.549e-07	7351	M00060.metal.pos.txt.gz	TRUE	reported	blPsTk	2	TRUE	0.00369621	27.2642
rs911981	A	G	A	G	-0.0047	0.0120416	0.5283		FALSE	FALSE	FALSE	D0Km78	44540376	0.429509	0.0152419	376351	pulmonary hypertension	TRUE	reported	textfile	0.0009	2.403e-07	7351	M00060.metal.pos.txt.gz	TRUE	reported	blPsTk	2	TRUE	0.00369621	27.2642
rs10487377	A	G	A	G	0.0046	0.00545086	0.5764		FALSE	FALSE	FALSE	D0Km78	117820200	0.717827	0.0150841	376351	pulmonary hypertension	TRUE	reported	textfile	0.0009	4.091e-07	7351	M00060.metal.pos.txt.gz	TRUE	reported	blPsTk	2	TRUE	0.00354114	26.1163
rs10810580	T	C	T	C	0.0046	-0.00856044	0.5583		FALSE	FALSE	FALSE	D0Km78	16629925	0.571168	0.0151156	376351	pulmonary hypertension	TRUE	reported	textfile	0.0009	3.282e-07	7351	M00060.metal.pos.txt.gz	TRUE	reported	blPsTk	2	TRUE	0.00354114	26.1163
rs11988092	T	C	T	C	-0.0046	0.032907	0.6185		FALSE	FALSE	FALSE	D0Km78	84742643	0.0292429	0.0150936	376351	pulmonary hypertension	TRUE	reported	textfile	0.0009	3.287e-07	7351	M00060.metal.pos.txt.gz	TRUE	reported	blPsTk	2	TRUE	0.00354114	26.1163
rs12047618	T	G	T	G	0.0046	-0.0157379	0.3271		FALSE	FALSE	FALSE	D0Km78	203114880	0.329497	0.0161393	376351	pulmonary hypertension	TRUE	reported	textfile	0.0009	4.25e-07	7351	M00060.metal.pos.txt.gz	TRUE	reported	blPsTk	2	TRUE	0.00354114	26.1163
rs417144	T	C	T	C	0.0046	-0.00119347	0.3507		FALSE	FALSE	FALSE	D0Km78	79024721	0.938082	0.0153639	376351	pulmonary hypertension	TRUE	reported	textfile	0.0009	2.565e-07	7351	M00060.metal.pos.txt.gz	TRUE	reported	blPsTk	2	TRUE	0.00354114	26.1163
rs6475359	A	G	A	G	-0.0046	0.00415687	0.4127		FALSE	FALSE	FALSE	D0Km78	1975279	0.783635	0.0151387	376351	pulmonary hypertension	TRUE	reported	textfile	0.0009	3.573e-07	7351	M00060.metal.pos.txt.gz	TRUE	reported	blPsTk	2	TRUE	0.00354114	26.1163
rs6833720	A	G	A	G	-0.0046	0.0217761	0.4766		FALSE	FALSE	FALSE	D0Km78	19922968	0.149872	0.0151225	376351	pulmonary hypertension	TRUE	reported	textfile	0.0009	2.219e-07	7351	M00060.metal.pos.txt.gz	TRUE	reported	blPsTk	2	TRUE	0.00354114	26.1163
rs7137008	A	G	A	G	0.0046	0.00168874	0.4468		FALSE	FALSE	FALSE	D0Km78	95766127	0.911559	0.0152039	376351	pulmonary hypertension	TRUE	reported	textfile	0.0009	2.601e-07	7351	M00060.metal.pos.txt.gz	TRUE	reported	blPsTk	2	TRUE	0.00354114	26.1163
rs720625	A	G	A	G	-0.0046	-0.00471529	0.6267		FALSE	FALSE	FALSE	D0Km78	45768602	0.757778	0.0152895	376351	pulmonary hypertension	TRUE	reported	textfile	0.0009	4.655e-07	7351	M00060.metal.pos.txt.gz	TRUE	reported	blPsTk	2	TRUE	0.00354114	26.1163
rs7689825	T	C	T	C	0.0046	0.0162671	0.643		FALSE	FALSE	FALSE	D0Km78	100403543	0.293549	0.015487	376351	pulmonary hypertension	TRUE	reported	textfile	0.0009	3.97e-07	7351	M00060.metal.pos.txt.gz	TRUE	reported	blPsTk	2	TRUE	0.00354114	26.1163
rs1292666	T	C	T	C	0.0045	-0.0115483	0.4667		FALSE	FALSE	FALSE	D0Km78	10848355	0.443633	0.0150747	376351	pulmonary hypertension	TRUE	reported	textfile	0.0009	6.441e-07	7351	M00060.metal.pos.txt.gz	TRUE	reported	blPsTk	2	TRUE	0.00338937	24.9932
rs1428203	T	G	T	G	0.0045	-0.00818419	0.4117		FALSE	FALSE	FALSE	D0Km78	24164504	0.587805	0.0150994	376351	pulmonary hypertension	TRUE	reported	textfile	0.0009	5.513e-07	7351	M00060.metal.pos.txt.gz	TRUE	reported	blPsTk	2	TRUE	0.00338937	24.9932
rs1558789	A	C	A	C	0.0045	-0.00282474	0.51		FALSE	FALSE	FALSE	D0Km78	15015857	0.850689	0.0150061	376351	pulmonary hypertension	TRUE	reported	textfile	0.0009	3.523e-07	7351	M00060.metal.pos.txt.gz	TRUE	reported	blPsTk	2	TRUE	0.00338937	24.9932
rs1564480	A	G	A	G	0.0045	0.0182503	0.4765		FALSE	FALSE	FALSE	D0Km78	21545147	0.224979	0.0150407	376351	pulmonary hypertension	TRUE	reported	textfile	0.0009	6.681e-07	7351	M00060.metal.pos.txt.gz	TRUE	reported	blPsTk	2	TRUE	0.00338937	24.9932
rs2834578	T	C	T	C	0.0045	-0.0191713	0.3986		FALSE	FALSE	FALSE	D0Km78	34687310	0.206383	0.0151723	376351	pulmonary hypertension	TRUE	reported	textfile	0.0009	7.24e-07	7351	M00060.metal.pos.txt.gz	TRUE	reported	blPsTk	2	TRUE	0.00338937	24.9932
rs3802681	T	C	T	C	0.0045	0.00567046	0.6144		FALSE	FALSE	FALSE	D0Km78	102354571	0.712784	0.0154039	376351	pulmonary hypertension	TRUE	reported	textfile	0.0009	5.437e-07	7351	M00060.metal.pos.txt.gz	TRUE	reported	blPsTk	2	TRUE	0.00338937	24.9932
rs4077470	T	C	T	C	-0.0045	0.0135875	0.5403		FALSE	FALSE	FALSE	D0Km78	5487646	0.372457	0.0152346	376351	pulmonary hypertension	TRUE	reported	textfile	0.0009	4.646e-07	7351	M00060.metal.pos.txt.gz	TRUE	reported	blPsTk	2	TRUE	0.00338937	24.9932
rs4935115	A	G	A	G	0.0045	0.00917065	0.529		FALSE	FALSE	FALSE	D0Km78	54637021	0.543152	0.0150819	376351	pulmonary hypertension	TRUE	reported	textfile	0.0009	5.754e-07	7351	M00060.metal.pos.txt.gz	TRUE	reported	blPsTk	2	TRUE	0.00338937	24.9932
rs679563	A	G	A	G	-0.0045	-0.014454	0.4837		FALSE	FALSE	FALSE	D0Km78	7911018	0.338821	0.0151114	376351	pulmonary hypertension	TRUE	reported	textfile	0.0009	7.128e-07	7351	M00060.metal.pos.txt.gz	TRUE	reported	blPsTk	2	TRUE	0.00338937	24.9932
rs7685009	A	G	A	G	-0.0045	-0.00795181	0.6582		FALSE	FALSE	FALSE	D0Km78	89559680	0.626256	0.016328	376351	pulmonary hypertension	TRUE	reported	textfile	0.0009	6.437e-07	7351	M00060.metal.pos.txt.gz	TRUE	reported	blPsTk	2	TRUE	0.00338937	24.9932
rs9403527	T	C	T	C	0.0045	0.0069299	0.3456		FALSE	FALSE	FALSE	D0Km78	143726696	0.666615	0.0160862	376351	pulmonary hypertension	TRUE	reported	textfile	0.0009	9.914e-07	7351	M00060.metal.pos.txt.gz	TRUE	reported	blPsTk	2	TRUE	0.00338937	24.9932
rs10004285	A	G	A	G	0.005	-0.0279627	0.374		FALSE	FALSE	FALSE	D0Km78	58693550	0.06375	0.015083	376351	pulmonary hypertension	TRUE	reported	textfile	0.001	5.733e-07	5589	M00060.metal.pos.txt.gz	TRUE	reported	blPsTk	2	TRUE	0.00445315	24.9911
rs1003887	T	C	T	C	-0.005	-0.00335023	0.651		FALSE	FALSE	FALSE	D0Km78	17816591	0.843788	0.0170018	376351	pulmonary hypertension	TRUE	reported	textfile	0.001	5.733e-07	5589	M00060.metal.pos.txt.gz	TRUE	reported	blPsTk	2	TRUE	0.00445315	24.9911
rs10190188	T	C	T	C	0.005	0.0134091	0.662		FALSE	FALSE	FALSE	D0Km78	49667016	0.389622	0.0155865	376351	pulmonary hypertension	TRUE	reported	textfile	0.001	5.733e-07	5589	M00060.metal.pos.txt.gz	TRUE	reported	blPsTk	2	TRUE	0.00445315	24.9911
rs2898645	T	C	T	C	-0.005	0.00240501	0.545		FALSE	FALSE	FALSE	D0Km78	77336617	0.872567	0.0149939	376351	pulmonary hypertension	TRUE	reported	textfile	0.001	5.733e-07	5589	M00060.metal.pos.txt.gz	TRUE	reported	blPsTk	2	TRUE	0.00445315	24.9911
rs4148593	A	G	A	G	0.005	-0.0279029	0.624		FALSE	FALSE	FALSE	D0Km78	183932082	0.0879914	0.0163549	376351	pulmonary hypertension	TRUE	reported	textfile	0.001	5.733e-07	5589	M00060.metal.pos.txt.gz	TRUE	reported	blPsTk	2	TRUE	0.00445315	24.9911
rs1818106	A	C	A	C	0.005	0.0176134	0.501		FALSE	FALSE	FALSE	D0Km78	104042648	0.242431	0.0150679	376351	pulmonary hypertension	TRUE	reported	textfile	0.001	5.733e-07	5589	M00060.metal.pos.txt.gz	TRUE	reported	blPsTk	2	TRUE	0.00445315	24.9911
rs6470194	A	G	A	G	0.005	0.024617	0.406		FALSE	FALSE	FALSE	D0Km78	123851252	0.114492	0.015597	376351	pulmonary hypertension	TRUE	reported	textfile	0.001	5.733e-07	5589	M00060.metal.pos.txt.gz	TRUE	reported	blPsTk	2	TRUE	0.00445315	24.9911
rs10258601	A	G	A	G	0.0044	-0.0122339	0.4382		FALSE	FALSE	FALSE	D0Km78	51303412	0.415801	0.0150344	376351	pulmonary hypertension	TRUE	reported	textfile	0.0009	6.734e-07	7351	M00060.metal.pos.txt.gz	TRUE	reported	blPsTk	2	TRUE	0.00324089	23.8947
rs10937762	A	G	A	G	0.0044	-0.0438207	0.5674		FALSE	FALSE	FALSE	D0Km78	6916952	0.00382155	0.0151496	376351	pulmonary hypertension	TRUE	reported	textfile	0.0009	1.528e-06	7351	M00060.metal.pos.txt.gz	TRUE	reported	blPsTk	2	TRUE	0.00324089	23.8947
rs12612007	A	G	A	G	0.0044	0.00896887	0.3461		FALSE	FALSE	FALSE	D0Km78	107254478	0.585225	0.0164335	376351	pulmonary hypertension	TRUE	reported	textfile	0.0009	1.202e-06	7351	M00060.metal.pos.txt.gz	TRUE	reported	blPsTk	2	TRUE	0.00324089	23.8947
rs1334318	A	G	A	G	0.0044	0.0366325	0.3572		FALSE	FALSE	FALSE	D0Km78	96631734	0.0158723	0.0151887	376351	pulmonary hypertension	TRUE	reported	textfile	0.0009	1.008e-06	7351	M00060.metal.pos.txt.gz	TRUE	reported	blPsTk	2	TRUE	0.00324089	23.8947
rs1677193	A	C	A	C	-0.0044	-0.00661281	0.6122		FALSE	FALSE	FALSE	D0Km78	31603221	0.664783	0.0152608	376351	pulmonary hypertension	TRUE	reported	textfile	0.0009	1.246e-06	7351	M00060.metal.pos.txt.gz	TRUE	reported	blPsTk	2	TRUE	0.00324089	23.8947
rs17173197	T	C	T	C	-0.0044	-0.00976528	0.3872		FALSE	FALSE	FALSE	D0Km78	151571834	0.524633	0.0153489	376351	pulmonary hypertension	TRUE	reported	textfile	0.0009	2.464e-06	7351	M00060.metal.pos.txt.gz	TRUE	reported	blPsTk	2	TRUE	0.00324089	23.8947
rs1795964	A	G	A	G	-0.0044	0.0168377	0.4091		FALSE	FALSE	FALSE	D0Km78	121829211	0.271169	0.0153018	376351	pulmonary hypertension	TRUE	reported	textfile	0.0009	1.978e-06	7351	M00060.metal.pos.txt.gz	TRUE	reported	blPsTk	2	TRUE	0.00324089	23.8947
rs3775574	A	G	A	G	-0.0044	0.0062171	0.6047		FALSE	FALSE	FALSE	D0Km78	184448912	0.685275	0.0153405	376351	pulmonary hypertension	TRUE	reported	textfile	0.0009	3.133e-06	7351	M00060.metal.pos.txt.gz	TRUE	reported	blPsTk	2	TRUE	0.00324089	23.8947
rs37959	T	C	T	C	0.0044	-0.0423019	0.3912		FALSE	FALSE	FALSE	D0Km78	7962758	0.0093491	0.0162761	376351	pulmonary hypertension	TRUE	reported	textfile	0.0009	1.708e-06	7351	M00060.metal.pos.txt.gz	TRUE	reported	blPsTk	2	TRUE	0.00324089	23.8947
rs481781	T	C	T	C	0.0044	0.00312027	0.5409		FALSE	FALSE	FALSE	D0Km78	170222257	0.835446	0.0150214	376351	pulmonary hypertension	TRUE	reported	textfile	0.0009	9.144e-07	7351	M00060.metal.pos.txt.gz	TRUE	reported	blPsTk	2	TRUE	0.00324089	23.8947
rs7738860	T	C	T	C	-0.0044	0.00251656	0.4518		FALSE	FALSE	FALSE	D0Km78	155484147	0.867191	0.0150487	376351	pulmonary hypertension	TRUE	reported	textfile	0.0009	1.312e-06	7351	M00060.metal.pos.txt.gz	TRUE	reported	blPsTk	2	TRUE	0.00324089	23.8947
rs7795093	A	G	A	G	-0.0044	-0.0100969	0.3813		FALSE	FALSE	FALSE	D0Km78	131680684	0.510666	0.0153495	376351	pulmonary hypertension	TRUE	reported	textfile	0.0009	1.474e-06	7351	M00060.metal.pos.txt.gz	TRUE	reported	blPsTk	2	TRUE	0.00324089	23.8947
rs7923885	A	G	A	G	-0.0044	-0.0264846	0.5257		FALSE	FALSE	FALSE	D0Km78	18365942	0.0829144	0.0152735	376351	pulmonary hypertension	TRUE	reported	textfile	0.0009	8.078e-07	7351	M00060.metal.pos.txt.gz	TRUE	reported	blPsTk	2	TRUE	0.00324089	23.8947
rs900532	T	C	T	C	-0.0044	0.000461586	0.4524		FALSE	FALSE	FALSE	D0Km78	10635965	0.975577	0.0150774	376351	pulmonary hypertension	TRUE	reported	textfile	0.0009	8.99e-07	7351	M00060.metal.pos.txt.gz	TRUE	reported	blPsTk	2	TRUE	0.00324089	23.8947
rs982790	T	C	T	C	-0.0044	-0.0205843	0.4106		FALSE	FALSE	FALSE	D0Km78	90579519	0.181695	0.0154125	376351	pulmonary hypertension	TRUE	reported	textfile	0.0009	3.74e-06	7351	M00060.metal.pos.txt.gz	TRUE	reported	blPsTk	2	TRUE	0.00324089	23.8947
rs825885	A	G	A	G	-0.0097	0.00841915	0.1469		FALSE	FALSE	FALSE	D0Km78	129926293	0.654264	0.0187992	376351	pulmonary hypertension	TRUE	reported	textfile	0.002	1.558e-06	7351	M00060.metal.pos.txt.gz	TRUE	reported	blPsTk	2	TRUE	0.0031897	23.5161
rs6003916	T	C	T	C	0.0087	-0.0281275	0.8966		FALSE	FALSE	FALSE	D0Km78	23844636	0.136922	0.0189111	376351	pulmonary hypertension	TRUE	reported	textfile	0.0018	1.057e-06	7351	M00060.metal.pos.txt.gz	TRUE	reported	blPsTk	2	TRUE	0.00316788	23.3548
rs17107974	T	C	T	C	-0.0082	-0.0266077	0.1068		FALSE	FALSE	FALSE	D0Km78	21587012	0.367443	0.0295223	376351	pulmonary hypertension	TRUE	reported	textfile	0.0017	1.496e-06	7351	M00060.metal.pos.txt.gz	TRUE	reported	blPsTk	2	TRUE	0.00315508	23.2601
rs11007082	T	G	T	G	0.0043	0.00517366	0.3779		FALSE	FALSE	FALSE	D0Km78	18801636	0.746763	0.016022	376351	pulmonary hypertension	TRUE	reported	textfile	0.0009	1.842e-06	7351	M00060.metal.pos.txt.gz	TRUE	reported	blPsTk	2	TRUE	0.0030957	22.8209
rs11124743	A	G	A	G	0.0043	0.00136833	0.6354		FALSE	FALSE	FALSE	D0Km78	40498499	0.929613	0.0154908	376351	pulmonary hypertension	TRUE	reported	textfile	0.0009	1.91e-06	7351	M00060.metal.pos.txt.gz	TRUE	reported	blPsTk	2	TRUE	0.0030957	22.8209
rs11203041	A	G	A	G	-0.0043	-0.0230686	0.4458		FALSE	FALSE	FALSE	D0Km78	89229129	0.126784	0.0151081	376351	pulmonary hypertension	TRUE	reported	textfile	0.0009	1.953e-06	7351	M00060.metal.pos.txt.gz	TRUE	reported	blPsTk	2	TRUE	0.0030957	22.8209
rs11952637	A	G	A	G	0.0043	-0.00152566	0.4212		FALSE	FALSE	FALSE	D0Km78	109154467	0.919506	0.0150972	376351	pulmonary hypertension	TRUE	reported	textfile	0.0009	4.313e-06	7351	M00060.metal.pos.txt.gz	TRUE	reported	blPsTk	2	TRUE	0.0030957	22.8209
rs1519309	T	C	T	C	-0.0043	-0.0280862	0.6543		FALSE	FALSE	FALSE	D0Km78	186093935	0.110155	0.0175814	376351	pulmonary hypertension	TRUE	reported	textfile	0.0009	1.873e-06	7351	M00060.metal.pos.txt.gz	TRUE	reported	blPsTk	2	TRUE	0.0030957	22.8209
rs1705832	T	C	T	C	0.0043	-0.00446399	0.395		FALSE	FALSE	FALSE	D0Km78	3159748	0.76719	0.0150783	376351	pulmonary hypertension	TRUE	reported	textfile	0.0009	1.898e-06	7351	M00060.metal.pos.txt.gz	TRUE	reported	blPsTk	2	TRUE	0.0030957	22.8209
rs1931001	T	G	T	G	-0.0043	0.00640126	0.3503		FALSE	FALSE	FALSE	D0Km78	131966796	0.68351	0.0157018	376351	pulmonary hypertension	TRUE	reported	textfile	0.0009	1.622e-06	7351	M00060.metal.pos.txt.gz	TRUE	reported	blPsTk	2	TRUE	0.0030957	22.8209
rs2819322	T	C	T	C	-0.0043	0.00141743	0.4589		FALSE	FALSE	FALSE	D0Km78	162311238	0.925606	0.0151802	376351	pulmonary hypertension	TRUE	reported	textfile	0.0009	1.789e-06	7351	M00060.metal.pos.txt.gz	TRUE	reported	blPsTk	2	TRUE	0.0030957	22.8209
rs4968791	A	G	A	G	-0.0043	0.00348313	0.5344		FALSE	FALSE	FALSE	D0Km78	69406654	0.817292	0.0150765	376351	pulmonary hypertension	TRUE	reported	textfile	0.0009	1.476e-06	7351	M00060.metal.pos.txt.gz	TRUE	reported	blPsTk	2	TRUE	0.0030957	22.8209
rs6103894	T	G	T	G	-0.0043	0.0155043	0.5939		FALSE	FALSE	FALSE	D0Km78	44852038	0.316893	0.0154909	376351	pulmonary hypertension	TRUE	reported	textfile	0.0009	2.705e-06	7351	M00060.metal.pos.txt.gz	TRUE	reported	blPsTk	2	TRUE	0.0030957	22.8209
rs6518309	A	C	A	C	0.0043	-0.00980687	0.6195		FALSE	FALSE	FALSE	D0Km78	43628111	0.5456	0.0162267	376351	pulmonary hypertension	TRUE	reported	textfile	0.0009	1.78e-06	7351	M00060.metal.pos.txt.gz	TRUE	reported	blPsTk	2	TRUE	0.0030957	22.8209
rs6562776	A	G	A	G	-0.0043	0.00389369	0.6116		FALSE	FALSE	FALSE	D0Km78	73622750	0.80573	0.0158319	376351	pulmonary hypertension	TRUE	reported	textfile	0.0009	1.645e-06	7351	M00060.metal.pos.txt.gz	TRUE	reported	blPsTk	2	TRUE	0.0030957	22.8209
rs720293	A	G	A	G	0.0043	-0.00495424	0.4312		FALSE	FALSE	FALSE	D0Km78	43014763	0.748059	0.0154241	376351	pulmonary hypertension	TRUE	reported	textfile	0.0009	2.528e-06	7351	M00060.metal.pos.txt.gz	TRUE	reported	blPsTk	2	TRUE	0.0030957	22.8209
rs7301176	T	C	T	C	0.0043	-0.021388	0.4603		FALSE	FALSE	FALSE	D0Km78	48397208	0.156459	0.015093	376351	pulmonary hypertension	TRUE	reported	textfile	0.0009	1.861e-06	7351	M00060.metal.pos.txt.gz	TRUE	reported	blPsTk	2	TRUE	0.0030957	22.8209
rs7911876	T	C	T	C	0.0043	0.000382374	0.4276		FALSE	FALSE	FALSE	D0Km78	14452127	0.979964	0.0152259	376351	pulmonary hypertension	TRUE	reported	textfile	0.0009	2.757e-06	7351	M00060.metal.pos.txt.gz	TRUE	reported	blPsTk	2	TRUE	0.0030957	22.8209
rs9369741	T	G	T	G	0.0043	-0.0245116	0.5822		FALSE	FALSE	FALSE	D0Km78	47735198	0.110844	0.0153734	376351	pulmonary hypertension	TRUE	reported	textfile	0.0009	2.415e-06	7351	M00060.metal.pos.txt.gz	TRUE	reported	blPsTk	2	TRUE	0.0030957	22.8209
rs979242	T	C	T	C	-0.0043	-0.0240281	0.3692		FALSE	FALSE	FALSE	D0Km78	18221193	0.115419	0.0152627	376351	pulmonary hypertension	TRUE	reported	textfile	0.0009	2.45e-06	7351	M00060.metal.pos.txt.gz	TRUE	reported	blPsTk	2	TRUE	0.0030957	22.8209
rs9837954	T	C	T	C	-0.0043	-0.0232265	0.6418		FALSE	FALSE	FALSE	D0Km78	157598672	0.140418	0.0157549	376351	pulmonary hypertension	TRUE	reported	textfile	0.0009	2.636e-06	7351	M00060.metal.pos.txt.gz	TRUE	reported	blPsTk	2	TRUE	0.0030957	22.8209
rs10500907	A	G	A	G	0.0042	0.0266055	0.3597		FALSE	FALSE	FALSE	D0Km78	21393581	0.0898711	0.0156866	376351	pulmonary hypertension	TRUE	reported	textfile	0.0009	3.547e-06	7351	M00060.metal.pos.txt.gz	TRUE	reported	blPsTk	2	TRUE	0.00295381	21.7719
rs10763843	A	G	A	G	-0.0042	-0.0162311	0.4283		FALSE	FALSE	FALSE	D0Km78	30869662	0.30033	0.0156712	376351	pulmonary hypertension	TRUE	reported	textfile	0.0009	3.451e-06	7351	M00060.metal.pos.txt.gz	TRUE	reported	blPsTk	2	TRUE	0.00295381	21.7719
rs10798580	A	G	A	G	-0.0042	-0.0199886	0.4216		FALSE	FALSE	FALSE	D0Km78	177895419	0.19852	0.0155459	376351	pulmonary hypertension	TRUE	reported	textfile	0.0009	3.64e-06	7351	M00060.metal.pos.txt.gz	TRUE	reported	blPsTk	2	TRUE	0.00295381	21.7719
rs11144511	T	C	T	C	-0.0042	0.0130013	0.4497		FALSE	FALSE	FALSE	D0Km78	75603315	0.396622	0.0153377	376351	pulmonary hypertension	TRUE	reported	textfile	0.0009	8.417e-06	7351	M00060.metal.pos.txt.gz	TRUE	reported	blPsTk	2	TRUE	0.00295381	21.7719
rs11868948	A	G	A	G	-0.0042	-0.0220618	0.6435		FALSE	FALSE	FALSE	D0Km78	10310725	0.148556	0.0152714	376351	pulmonary hypertension	TRUE	reported	textfile	0.0009	4.628e-06	7351	M00060.metal.pos.txt.gz	TRUE	reported	blPsTk	2	TRUE	0.00295381	21.7719
rs12498703	A	G	A	G	-0.0042	-0.0279378	0.5998		FALSE	FALSE	FALSE	D0Km78	154933824	0.0653552	0.0151603	376351	pulmonary hypertension	TRUE	reported	textfile	0.0009	2.86e-06	7351	M00060.metal.pos.txt.gz	TRUE	reported	blPsTk	2	TRUE	0.00295381	21.7719
rs1278312	T	C	T	C	-0.0042	-0.0290461	0.4008		FALSE	FALSE	FALSE	D0Km78	126125634	0.0572137	0.0152739	376351	pulmonary hypertension	TRUE	reported	textfile	0.0009	2.867e-06	7351	M00060.metal.pos.txt.gz	TRUE	reported	blPsTk	2	TRUE	0.00295381	21.7719
rs1360820	A	G	A	G	-0.0042	-0.0150726	0.4963		FALSE	FALSE	FALSE	D0Km78	92901954	0.315399	0.0150132	376351	pulmonary hypertension	TRUE	reported	textfile	0.0009	2.154e-06	7351	M00060.metal.pos.txt.gz	TRUE	reported	blPsTk	2	TRUE	0.00295381	21.7719
rs174476	T	C	T	C	-0.0042	0.0530958	0.4174		FALSE	FALSE	FALSE	D0Km78	61906646	0.000799282	0.0158351	376351	pulmonary hypertension	TRUE	reported	textfile	0.0009	5.703e-06	7351	M00060.metal.pos.txt.gz	TRUE	reported	blPsTk	2	TRUE	0.00295381	21.7719
rs2302423	A	G	A	G	0.0042	0.0163612	0.55		FALSE	FALSE	FALSE	D0Km78	22847391	0.28148	0.0151914	376351	pulmonary hypertension	TRUE	reported	textfile	0.0009	2.818e-06	7351	M00060.metal.pos.txt.gz	TRUE	reported	blPsTk	2	TRUE	0.00295381	21.7719
rs2357713	T	G	T	G	-0.0042	0.00312117	0.447		FALSE	FALSE	FALSE	D0Km78	13617847	0.835593	0.0150393	376351	pulmonary hypertension	TRUE	reported	textfile	0.0009	2.999e-06	7351	M00060.metal.pos.txt.gz	TRUE	reported	blPsTk	2	TRUE	0.00295381	21.7719
rs2933284	T	C	T	C	0.0042	-0.0298897	0.3898		FALSE	FALSE	FALSE	D0Km78	10980259	0.0523854	0.0154074	376351	pulmonary hypertension	TRUE	reported	textfile	0.0009	2.86e-06	7351	M00060.metal.pos.txt.gz	TRUE	reported	blPsTk	2	TRUE	0.00295381	21.7719
rs4681618	A	G	A	G	-0.0042	0.000979206	0.5793		FALSE	FALSE	FALSE	D0Km78	150428239	0.948637	0.0152006	376351	pulmonary hypertension	TRUE	reported	textfile	0.0009	3.149e-06	7351	M00060.metal.pos.txt.gz	TRUE	reported	blPsTk	2	TRUE	0.00295381	21.7719
rs4726308	T	G	T	G	-0.0042	0.00687767	0.3944		FALSE	FALSE	FALSE	D0Km78	153593435	0.678555	0.0165952	376351	pulmonary hypertension	TRUE	reported	textfile	0.0009	3.346e-06	7351	M00060.metal.pos.txt.gz	TRUE	reported	blPsTk	2	TRUE	0.00295381	21.7719
rs4851946	A	G	A	G	0.0042	-0.0157162	0.5706		FALSE	FALSE	FALSE	D0Km78	106223468	0.304563	0.0153076	376351	pulmonary hypertension	TRUE	reported	textfile	0.0009	2.195e-06	7351	M00060.metal.pos.txt.gz	TRUE	reported	blPsTk	2	TRUE	0.00295381	21.7719
rs4875397	A	G	A	G	-0.0042	-0.00175367	0.5599		FALSE	FALSE	FALSE	D0Km78	4842489	0.909289	0.0153917	376351	pulmonary hypertension	TRUE	reported	textfile	0.0009	3.037e-06	7351	M00060.metal.pos.txt.gz	TRUE	reported	blPsTk	2	TRUE	0.00295381	21.7719
rs6982408	T	G	T	G	-0.0042	0.00601777	0.4435		FALSE	FALSE	FALSE	D0Km78	59760927	0.689344	0.015054	376351	pulmonary hypertension	TRUE	reported	textfile	0.0009	2.322e-06	7351	M00060.metal.pos.txt.gz	TRUE	reported	blPsTk	2	TRUE	0.00295381	21.7719
rs7329192	T	C	T	C	-0.0042	-0.016079	0.5277		FALSE	FALSE	FALSE	D0Km78	84494639	0.292094	0.0152619	376351	pulmonary hypertension	TRUE	reported	textfile	0.0009	3.165e-06	7351	M00060.metal.pos.txt.gz	TRUE	reported	blPsTk	2	TRUE	0.00295381	21.7719
rs759456	T	G	T	G	0.0042	0.00158067	0.6263		FALSE	FALSE	FALSE	D0Km78	64967168	0.918729	0.0154916	376351	pulmonary hypertension	TRUE	reported	textfile	0.0009	3.733e-06	7351	M00060.metal.pos.txt.gz	TRUE	reported	blPsTk	2	TRUE	0.00295381	21.7719
rs7625991	A	C	A	C	-0.0042	-0.00752219	0.345		FALSE	FALSE	FALSE	D0Km78	44094932	0.636838	0.0159327	376351	pulmonary hypertension	TRUE	reported	textfile	0.0009	5.897e-06	7351	M00060.metal.pos.txt.gz	TRUE	reported	blPsTk	2	TRUE	0.00295381	21.7719
rs8003702	T	G	T	G	0.0042	0.0152166	0.536		FALSE	FALSE	FALSE	D0Km78	25318396	0.309357	0.0149685	376351	pulmonary hypertension	TRUE	reported	textfile	0.0009	2.446e-06	7351	M00060.metal.pos.txt.gz	TRUE	reported	blPsTk	2	TRUE	0.00295381	21.7719
rs8012205	A	G	A	G	-0.0042	-0.0249347	0.4966		FALSE	FALSE	FALSE	D0Km78	24957693	0.0961147	0.0149849	376351	pulmonary hypertension	TRUE	reported	textfile	0.0009	2.564e-06	7351	M00060.metal.pos.txt.gz	TRUE	reported	blPsTk	2	TRUE	0.00295381	21.7719
rs849327	A	G	A	G	0.0042	-0.0180425	0.3492		FALSE	FALSE	FALSE	D0Km78	28192838	0.254436	0.0158318	376351	pulmonary hypertension	TRUE	reported	textfile	0.0009	3.45e-06	7351	M00060.metal.pos.txt.gz	TRUE	reported	blPsTk	2	TRUE	0.00295381	21.7719
rs899273	T	C	T	C	0.0042	-0.00529379	0.5202		FALSE	FALSE	FALSE	D0Km78	188663750	0.724613	0.0150263	376351	pulmonary hypertension	TRUE	reported	textfile	0.0009	3.334e-06	7351	M00060.metal.pos.txt.gz	TRUE	reported	blPsTk	2	TRUE	0.00295381	21.7719
rs9889080	A	G	A	G	0.0074	-0.0159417	0.1641		FALSE	FALSE	FALSE	D0Km78	55892961	0.441822	0.0207272	376351	pulmonary hypertension	TRUE	reported	textfile	0.0016	4.211e-06	7351	M00060.metal.pos.txt.gz	TRUE	reported	blPsTk	2	TRUE	0.00290145	21.3848
rs2373642	A	G	A	G	-0.0536	0.0914335	0.0138		FALSE	FALSE	FALSE	D0Km78	149983100	0.0328284	0.0428425	376351	pulmonary hypertension	TRUE	reported	textfile	0.0117	4.722e-06	1762	M00060.metal.pos.txt.gz	TRUE	reported	blPsTk	2	TRUE	0.0117709	20.9635
rs1025466	T	C	T	C	-0.0041	-0.0328847	0.4062		FALSE	FALSE	FALSE	D0Km78	159906529	0.0303354	0.0151845	376351	pulmonary hypertension	TRUE	reported	textfile	0.0009	6.253e-06	7351	M00060.metal.pos.txt.gz	TRUE	reported	blPsTk	2	TRUE	0.00281522	20.7474
rs10973683	A	C	A	C	-0.0041	0.0182195	0.4002		FALSE	FALSE	FALSE	D0Km78	38151271	0.231097	0.0152141	376351	pulmonary hypertension	TRUE	reported	textfile	0.0009	6.541e-06	7351	M00060.metal.pos.txt.gz	TRUE	reported	blPsTk	2	TRUE	0.00281522	20.7474
rs1104999	T	C	T	C	0.0041	-0.0100654	0.4822		FALSE	FALSE	FALSE	D0Km78	117218816	0.505075	0.0151013	376351	pulmonary hypertension	TRUE	reported	textfile	0.0009	3.51e-06	7351	M00060.metal.pos.txt.gz	TRUE	reported	blPsTk	2	TRUE	0.00281522	20.7474
rs11183620	A	G	A	G	0.0041	-0.0176668	0.4676		FALSE	FALSE	FALSE	D0Km78	46818587	0.263923	0.0158139	376351	pulmonary hypertension	TRUE	reported	textfile	0.0009	4.681e-06	7351	M00060.metal.pos.txt.gz	TRUE	reported	blPsTk	2	TRUE	0.00281522	20.7474
rs11578928	A	C	A	C	0.0041	0.00353331	0.4246		FALSE	FALSE	FALSE	D0Km78	84461067	0.814823	0.0150862	376351	pulmonary hypertension	TRUE	reported	textfile	0.0009	4.748e-06	7351	M00060.metal.pos.txt.gz	TRUE	reported	blPsTk	2	TRUE	0.00281522	20.7474
rs11657125	T	C	T	C	0.0041	-0.0375254	0.5604		FALSE	FALSE	FALSE	D0Km78	68771410	0.0126189	0.0150442	376351	pulmonary hypertension	TRUE	reported	textfile	0.0009	5.71e-06	7351	M00060.metal.pos.txt.gz	TRUE	reported	blPsTk	2	TRUE	0.00281522	20.7474
rs12468540	A	G	A	G	0.0041	-0.00158332	0.5563		FALSE	FALSE	FALSE	D0Km78	35223251	0.91638	0.01508	376351	pulmonary hypertension	TRUE	reported	textfile	0.0009	5.758e-06	7351	M00060.metal.pos.txt.gz	TRUE	reported	blPsTk	2	TRUE	0.00281522	20.7474
rs12517096	A	G	A	G	0.0041	-0.0253581	0.422		FALSE	FALSE	FALSE	D0Km78	120289249	0.0922933	0.0150634	376351	pulmonary hypertension	TRUE	reported	textfile	0.0009	8.406e-06	7351	M00060.metal.pos.txt.gz	TRUE	reported	blPsTk	2	TRUE	0.00281522	20.7474
rs13165077	A	G	A	G	0.0041	0.000168065	0.3821		FALSE	FALSE	FALSE	D0Km78	121470659	0.991307	0.0154248	376351	pulmonary hypertension	TRUE	reported	textfile	0.0009	8.983e-06	7351	M00060.metal.pos.txt.gz	TRUE	reported	blPsTk	2	TRUE	0.00281522	20.7474
rs167648	A	C	A	C	-0.0041	0.0127796	0.4439		FALSE	FALSE	FALSE	D0Km78	211013531	0.396602	0.0150756	376351	pulmonary hypertension	TRUE	reported	textfile	0.0009	4.515e-06	7351	M00060.metal.pos.txt.gz	TRUE	reported	blPsTk	2	TRUE	0.00281522	20.7474
rs1971105	T	G	T	G	-0.0041	0.00325742	0.4305		FALSE	FALSE	FALSE	D0Km78	54828170	0.829389	0.0151166	376351	pulmonary hypertension	TRUE	reported	textfile	0.0009	6.273e-06	7351	M00060.metal.pos.txt.gz	TRUE	reported	blPsTk	2	TRUE	0.00281522	20.7474
rs1999120	A	G	A	G	-0.0041	-0.0161019	0.5692		FALSE	FALSE	FALSE	D0Km78	158479153	0.2841	0.0150323	376351	pulmonary hypertension	TRUE	reported	textfile	0.0009	4.039e-06	7351	M00060.metal.pos.txt.gz	TRUE	reported	blPsTk	2	TRUE	0.00281522	20.7474
rs2057435	A	G	A	G	0.0041	0.0300343	0.535		FALSE	FALSE	FALSE	D0Km78	75914877	0.0475412	0.0151578	376351	pulmonary hypertension	TRUE	reported	textfile	0.0009	7.945e-06	7351	M00060.metal.pos.txt.gz	TRUE	reported	blPsTk	2	TRUE	0.00281522	20.7474
rs2478832	T	C	T	C	-0.0041	-0.0307701	0.3996		FALSE	FALSE	FALSE	D0Km78	30057904	0.0412572	0.0150765	376351	pulmonary hypertension	TRUE	reported	textfile	0.0009	8.046e-06	7351	M00060.metal.pos.txt.gz	TRUE	reported	blPsTk	2	TRUE	0.00281522	20.7474
rs2667698	A	C	A	C	0.0041	-0.0148601	0.3681		FALSE	FALSE	FALSE	D0Km78	190139655	0.323683	0.015057	376351	pulmonary hypertension	TRUE	reported	textfile	0.0009	7.071e-06	7351	M00060.metal.pos.txt.gz	TRUE	reported	blPsTk	2	TRUE	0.00281522	20.7474
rs3924223	A	G	A	G	-0.0041	0.0367186	0.549		FALSE	FALSE	FALSE	D0Km78	221905852	0.0159897	0.0152413	376351	pulmonary hypertension	TRUE	reported	textfile	0.0009	6.182e-06	7351	M00060.metal.pos.txt.gz	TRUE	reported	blPsTk	2	TRUE	0.00281522	20.7474
rs4276770	A	G	A	G	-0.0041	0.00395583	0.3999		FALSE	FALSE	FALSE	D0Km78	25256656	0.798841	0.0155224	376351	pulmonary hypertension	TRUE	reported	textfile	0.0009	5.113e-06	7351	M00060.metal.pos.txt.gz	TRUE	reported	blPsTk	2	TRUE	0.00281522	20.7474
rs4531478	A	G	A	G	0.0041	0.00070498	0.4713		FALSE	FALSE	FALSE	D0Km78	68715021	0.967044	0.0170632	376351	pulmonary hypertension	TRUE	reported	textfile	0.0009	4.451e-06	7351	M00060.metal.pos.txt.gz	TRUE	reported	blPsTk	2	TRUE	0.00281522	20.7474
rs4889294	T	C	T	C	-0.0041	-0.00697258	0.5449		FALSE	FALSE	FALSE	D0Km78	81270154	0.646335	0.0151955	376351	pulmonary hypertension	TRUE	reported	textfile	0.0009	3.646e-06	7351	M00060.metal.pos.txt.gz	TRUE	reported	blPsTk	2	TRUE	0.00281522	20.7474
rs618001	T	C	T	C	0.0041	0.0364794	0.5857		FALSE	FALSE	FALSE	D0Km78	86045320	0.0152051	0.0150278	376351	pulmonary hypertension	TRUE	reported	textfile	0.0009	4.176e-06	7351	M00060.metal.pos.txt.gz	TRUE	reported	blPsTk	2	TRUE	0.00281522	20.7474
rs623111	A	C	A	C	0.0041	0.00764459	0.3678		FALSE	FALSE	FALSE	D0Km78	191424549	0.631675	0.0159471	376351	pulmonary hypertension	TRUE	reported	textfile	0.0009	6.376e-06	7351	M00060.metal.pos.txt.gz	TRUE	reported	blPsTk	2	TRUE	0.00281522	20.7474
rs631750	T	C	T	C	0.0041	0.00598326	0.3544		FALSE	FALSE	FALSE	D0Km78	3966689	0.708197	0.0159861	376351	pulmonary hypertension	TRUE	reported	textfile	0.0009	7.506e-06	7351	M00060.metal.pos.txt.gz	TRUE	reported	blPsTk	2	TRUE	0.00281522	20.7474
rs637828	A	C	A	C	0.0041	0.00500932	0.5424		FALSE	FALSE	FALSE	D0Km78	62486056	0.742954	0.0152749	376351	pulmonary hypertension	TRUE	reported	textfile	0.0009	5.812e-06	7351	M00060.metal.pos.txt.gz	TRUE	reported	blPsTk	2	TRUE	0.00281522	20.7474
rs6822279	A	C	A	C	-0.0041	-0.0123662	0.3969		FALSE	FALSE	FALSE	D0Km78	98824554	0.416934	0.015234	376351	pulmonary hypertension	TRUE	reported	textfile	0.0009	4.788e-06	7351	M00060.metal.pos.txt.gz	TRUE	reported	blPsTk	2	TRUE	0.00281522	20.7474
rs697311	A	G	A	G	0.0041	0.0254269	0.3792		FALSE	FALSE	FALSE	D0Km78	29653796	0.0956247	0.0152581	376351	pulmonary hypertension	TRUE	reported	textfile	0.0009	4.581e-06	7351	M00060.metal.pos.txt.gz	TRUE	reported	blPsTk	2	TRUE	0.00281522	20.7474
rs7574695	T	C	T	C	-0.0041	-0.0229937	0.4769		FALSE	FALSE	FALSE	D0Km78	33728119	0.125916	0.0150246	376351	pulmonary hypertension	TRUE	reported	textfile	0.0009	5.967e-06	7351	M00060.metal.pos.txt.gz	TRUE	reported	blPsTk	2	TRUE	0.00281522	20.7474
rs7622687	A	G	A	G	-0.0041	-0.0062129	0.4032		FALSE	FALSE	FALSE	D0Km78	58182679	0.680903	0.015108	376351	pulmonary hypertension	TRUE	reported	textfile	0.0009	5.212e-06	7351	M00060.metal.pos.txt.gz	TRUE	reported	blPsTk	2	TRUE	0.00281522	20.7474
rs769630	T	C	T	C	0.0041	-0.0103221	0.6016		FALSE	FALSE	FALSE	D0Km78	3780875	0.494819	0.0151203	376351	pulmonary hypertension	TRUE	reported	textfile	0.0009	5.064e-06	7351	M00060.metal.pos.txt.gz	TRUE	reported	blPsTk	2	TRUE	0.00281522	20.7474
rs8131355	A	G	A	G	-0.0041	-0.022243	0.5488		FALSE	FALSE	FALSE	D0Km78	39495090	0.137957	0.0149942	376351	pulmonary hypertension	TRUE	reported	textfile	0.0009	5.681e-06	7351	M00060.metal.pos.txt.gz	TRUE	reported	blPsTk	2	TRUE	0.00281522	20.7474
rs891878	T	G	T	G	-0.0041	-0.0169078	0.4844		FALSE	FALSE	FALSE	D0Km78	1988852	0.264681	0.0151586	376351	pulmonary hypertension	TRUE	reported	textfile	0.0009	6.034e-06	7351	M00060.metal.pos.txt.gz	TRUE	reported	blPsTk	2	TRUE	0.00281522	20.7474
rs923818	A	G	A	G	0.0041	-0.0111244	0.5072		FALSE	FALSE	FALSE	D0Km78	192348114	0.461963	0.0151225	376351	pulmonary hypertension	TRUE	reported	textfile	0.0009	6.232e-06	7351	M00060.metal.pos.txt.gz	TRUE	reported	blPsTk	2	TRUE	0.00281522	20.7474
rs9292230	T	C	T	C	0.0041	0.00212829	0.6218		FALSE	FALSE	FALSE	D0Km78	27906184	0.888476	0.0151768	376351	pulmonary hypertension	TRUE	reported	textfile	0.0009	4.63e-06	7351	M00060.metal.pos.txt.gz	TRUE	reported	blPsTk	2	TRUE	0.00281522	20.7474
rs989960	T	C	T	C	0.0041	0.0155396	0.4175		FALSE	FALSE	FALSE	D0Km78	107805282	0.300009	0.0149936	376351	pulmonary hypertension	TRUE	reported	textfile	0.0009	4.662e-06	7351	M00060.metal.pos.txt.gz	TRUE	reported	blPsTk	2	TRUE	0.00281522	20.7474
rs9903421	T	C	T	C	-0.0041	-0.0166448	0.5633		FALSE	FALSE	FALSE	D0Km78	40911660	0.271785	0.0151459	376351	pulmonary hypertension	TRUE	reported	textfile	0.0009	7.394e-06	7351	M00060.metal.pos.txt.gz	TRUE	reported	blPsTk	2	TRUE	0.00281522	20.7474
rs2285137	T	C	T	C	-0.0108	-0.0258596	0.9436		FALSE	FALSE	FALSE	D0Km78	42584672	0.317783	0.0258849	376351	pulmonary hypertension	TRUE	reported	textfile	0.0024	5.351e-06	7351	M00060.metal.pos.txt.gz	TRUE	reported	blPsTk	2	TRUE	0.00274716	20.2445
rs8023420	A	C	A	C	-0.0076	-0.00404831	0.0972		FALSE	FALSE	FALSE	D0Km78	67039045	0.871683	0.0250636	376351	pulmonary hypertension	TRUE	reported	textfile	0.0017	8.852e-06	7351	M00060.metal.pos.txt.gz	TRUE	reported	blPsTk	2	TRUE	0.00271146	19.9807
rs1038555	T	C	T	C	-0.004	-0.00669581	0.4023		FALSE	FALSE	FALSE	D0Km78	153350240	0.659183	0.0151818	376351	pulmonary hypertension	TRUE	reported	textfile	0.0009	7.988e-06	7351	M00060.metal.pos.txt.gz	TRUE	reported	blPsTk	2	TRUE	0.00267993	19.7477
rs10736117	A	G	A	G	-0.004	-0.0227279	0.6265		FALSE	FALSE	FALSE	D0Km78	81291771	0.157968	0.016097	376351	pulmonary hypertension	TRUE	reported	textfile	0.0009	8.497e-06	7351	M00060.metal.pos.txt.gz	TRUE	reported	blPsTk	2	TRUE	0.00267993	19.7477
rs10828678	A	G	A	G	0.004	0.00355482	0.5105		FALSE	FALSE	FALSE	D0Km78	24591783	0.813714	0.015086	376351	pulmonary hypertension	TRUE	reported	textfile	0.0009	7.202e-06	7351	M00060.metal.pos.txt.gz	TRUE	reported	blPsTk	2	TRUE	0.00267993	19.7477
rs10887020	T	C	T	C	0.004	-0.00111914	0.5133		FALSE	FALSE	FALSE	D0Km78	121903773	0.940766	0.0150611	376351	pulmonary hypertension	TRUE	reported	textfile	0.0009	7.289e-06	7351	M00060.metal.pos.txt.gz	TRUE	reported	blPsTk	2	TRUE	0.00267993	19.7477
rs11117808	A	C	A	C	0.004	0.00693168	0.4457		FALSE	FALSE	FALSE	D0Km78	217223450	0.650255	0.015288	376351	pulmonary hypertension	TRUE	reported	textfile	0.0009	8.398e-06	7351	M00060.metal.pos.txt.gz	TRUE	reported	blPsTk	2	TRUE	0.00267993	19.7477
rs12344504	T	C	T	C	-0.004	-0.00121128	0.5957		FALSE	FALSE	FALSE	D0Km78	19848469	0.937255	0.0153871	376351	pulmonary hypertension	TRUE	reported	textfile	0.0009	6.704e-06	7351	M00060.metal.pos.txt.gz	TRUE	reported	blPsTk	2	TRUE	0.00267993	19.7477
rs13130810	T	C	T	C	0.004	0.0291015	0.4401		FALSE	FALSE	FALSE	D0Km78	176226545	0.0600344	0.0154751	376351	pulmonary hypertension	TRUE	reported	textfile	0.0009	7.791e-06	7351	M00060.metal.pos.txt.gz	TRUE	reported	blPsTk	2	TRUE	0.00267993	19.7477
rs1368532	T	C	T	C	-0.004	0.00743278	0.3842		FALSE	FALSE	FALSE	D0Km78	125591806	0.62478	0.0151972	376351	pulmonary hypertension	TRUE	reported	textfile	0.0009	8.855e-06	7351	M00060.metal.pos.txt.gz	TRUE	reported	blPsTk	2	TRUE	0.00267993	19.7477
rs1995150	T	C	T	C	0.004	-0.0073037	0.6102		FALSE	FALSE	FALSE	D0Km78	30023795	0.633556	0.0153205	376351	pulmonary hypertension	TRUE	reported	textfile	0.0009	7.838e-06	7351	M00060.metal.pos.txt.gz	TRUE	reported	blPsTk	2	TRUE	0.00267993	19.7477
rs2146498	A	G	A	G	0.004	0.0108747	0.5787		FALSE	FALSE	FALSE	D0Km78	92605924	0.467357	0.0149628	376351	pulmonary hypertension	TRUE	reported	textfile	0.0009	8.041e-06	7351	M00060.metal.pos.txt.gz	TRUE	reported	blPsTk	2	TRUE	0.00267993	19.7477
rs2624695	T	C	T	C	-0.004	0.00130717	0.5102		FALSE	FALSE	FALSE	D0Km78	44054319	0.931275	0.0151573	376351	pulmonary hypertension	TRUE	reported	textfile	0.0009	8.941e-06	7351	M00060.metal.pos.txt.gz	TRUE	reported	blPsTk	2	TRUE	0.00267993	19.7477
rs2834803	A	G	A	G	0.004	0.00374769	0.5707		FALSE	FALSE	FALSE	D0Km78	35145721	0.803093	0.0150301	376351	pulmonary hypertension	TRUE	reported	textfile	0.0009	8.134e-06	7351	M00060.metal.pos.txt.gz	TRUE	reported	blPsTk	2	TRUE	0.00267993	19.7477
rs4499783	T	C	T	C	-0.004	-0.00692521	0.5958		FALSE	FALSE	FALSE	D0Km78	66671295	0.649078	0.0152188	376351	pulmonary hypertension	TRUE	reported	textfile	0.0009	7.582e-06	7351	M00060.metal.pos.txt.gz	TRUE	reported	blPsTk	2	TRUE	0.00267993	19.7477
rs4920094	A	G	A	G	0.004	0.00991894	0.3912		FALSE	FALSE	FALSE	D0Km78	42366224	0.532671	0.0158974	376351	pulmonary hypertension	TRUE	reported	textfile	0.0009	7.179e-06	7351	M00060.metal.pos.txt.gz	TRUE	reported	blPsTk	2	TRUE	0.00267993	19.7477
rs606798	T	G	T	G	0.004	0.021512	0.3722		FALSE	FALSE	FALSE	D0Km78	37325477	0.183829	0.0161859	376351	pulmonary hypertension	TRUE	reported	textfile	0.0009	9.901e-06	7351	M00060.metal.pos.txt.gz	TRUE	reported	blPsTk	2	TRUE	0.00267993	19.7477
rs6543342	T	C	T	C	0.004	-0.0119097	0.3778		FALSE	FALSE	FALSE	D0Km78	105845800	0.455974	0.0159757	376351	pulmonary hypertension	TRUE	reported	textfile	0.0009	8.561e-06	7351	M00060.metal.pos.txt.gz	TRUE	reported	blPsTk	2	TRUE	0.00267993	19.7477
rs6588636	T	C	T	C	-0.004	0.0134763	0.611		FALSE	FALSE	FALSE	D0Km78	56481127	0.37222	0.0151025	376351	pulmonary hypertension	TRUE	reported	textfile	0.0009	9.935e-06	7351	M00060.metal.pos.txt.gz	TRUE	reported	blPsTk	2	TRUE	0.00267993	19.7477
rs682359	T	G	T	G	0.004	0.0223264	0.5813		FALSE	FALSE	FALSE	D0Km78	42134635	0.152167	0.015592	376351	pulmonary hypertension	TRUE	reported	textfile	0.0009	6.342e-06	7351	M00060.metal.pos.txt.gz	TRUE	reported	blPsTk	2	TRUE	0.00267993	19.7477
rs699856	T	C	T	C	0.004	0.0316553	0.3661		FALSE	FALSE	FALSE	D0Km78	74623452	0.0368655	0.0151661	376351	pulmonary hypertension	TRUE	reported	textfile	0.0009	7.449e-06	7351	M00060.metal.pos.txt.gz	TRUE	reported	blPsTk	2	TRUE	0.00267993	19.7477
rs7073430	A	C	A	C	0.004	-0.0204057	0.4008		FALSE	FALSE	FALSE	D0Km78	62695121	0.193879	0.0157065	376351	pulmonary hypertension	TRUE	reported	textfile	0.0009	9.946e-06	7351	M00060.metal.pos.txt.gz	TRUE	reported	blPsTk	2	TRUE	0.00267993	19.7477
rs720816	A	G	A	G	0.004	-0.000287597	0.5425		FALSE	FALSE	FALSE	D0Km78	41736150	0.984942	0.0152381	376351	pulmonary hypertension	TRUE	reported	textfile	0.0009	7.764e-06	7351	M00060.metal.pos.txt.gz	TRUE	reported	blPsTk	2	TRUE	0.00267993	19.7477
rs7513382	T	G	T	G	-0.004	0.000696866	0.5171		FALSE	FALSE	FALSE	D0Km78	160402319	0.96312	0.0150711	376351	pulmonary hypertension	TRUE	reported	textfile	0.0009	7.052e-06	7351	M00060.metal.pos.txt.gz	TRUE	reported	blPsTk	2	TRUE	0.00267993	19.7477
rs7968823	T	C	T	C	-0.004	0.0136338	0.4688		FALSE	FALSE	FALSE	D0Km78	59306841	0.363949	0.0150174	376351	pulmonary hypertension	TRUE	reported	textfile	0.0009	8.712e-06	7351	M00060.metal.pos.txt.gz	TRUE	reported	blPsTk	2	TRUE	0.00267993	19.7477
rs797348	A	G	A	G	0.004	0.00678045	0.6447		FALSE	FALSE	FALSE	D0Km78	34167944	0.681364	0.0165134	376351	pulmonary hypertension	TRUE	reported	textfile	0.0009	9.666e-06	7351	M00060.metal.pos.txt.gz	TRUE	reported	blPsTk	2	TRUE	0.00267993	19.7477
rs9322464	T	C	T	C	0.004	0.00830256	0.47		FALSE	FALSE	FALSE	D0Km78	154427496	0.598173	0.0157535	376351	pulmonary hypertension	TRUE	reported	textfile	0.0009	8.271e-06	7351	M00060.metal.pos.txt.gz	TRUE	reported	blPsTk	2	TRUE	0.00267993	19.7477
rs9394683	T	C	T	C	-0.004	-0.00921057	0.5195		FALSE	FALSE	FALSE	D0Km78	40340621	0.542117	0.0151088	376351	pulmonary hypertension	TRUE	reported	textfile	0.0009	9.054e-06	7351	M00060.metal.pos.txt.gz	TRUE	reported	blPsTk	2	TRUE	0.00267993	19.7477
rs7366464	T	C	T	C	-0.0075	-0.0376959	0.1258		FALSE	FALSE	FALSE	D0Km78	232224012	0.080796	0.0215887	376351	pulmonary hypertension	TRUE	reported	textfile	0.0017	7.783e-06	7351	M00060.metal.pos.txt.gz	TRUE	reported	blPsTk	2	TRUE	0.00264077	19.4584
rs4074961	T	C	T	C	-0.0044	-0.0156293	0.4317		FALSE	FALSE	FALSE	D0Km78	37627051	0.29877	0.0150416	376351	pulmonary hypertension	TRUE	reported	textfile	0.001	4.228e-06	7351	M00060.metal.pos.txt.gz	TRUE	reported	blPsTk	2	TRUE	0.00262674	19.3547
rs7121554	T	C	T	C	-0.007	0.00529798	0.2573		FALSE	FALSE	FALSE	D0Km78	112177328	0.757944	0.017191	376351	pulmonary hypertension	TRUE	reported	textfile	0.0016	6.309e-06	7351	M00060.metal.pos.txt.gz	TRUE	reported	blPsTk	2	TRUE	0.00259705	19.1354
rs2513896	A	G	A	G	0.0042	0.0252	0.3526		FALSE	FALSE	FALSE	D0Km78	102757450	0.109923	0.0157644	376351	pulmonary hypertension	TRUE	reported	textfile	0.001	9.648e-06	7351	M00060.metal.pos.txt.gz	TRUE	reported	blPsTk	2	TRUE	0.00239393	17.6352
rs445925	A	G	A	G	-0.025	0.0277521	0.079		FALSE	FALSE	FALSE	rTWMfv	44912383	0.326648	0.0282929	376351	pulmonary hypertension	TRUE	reported	textfile	0.004	4.105e-10	5602	M00063.metal.pos.txt.gz	TRUE	reported	fNOaI7	2	TRUE	0.00692467	39.0486
rs602633	T	G	T	G	-0.0102	0.0199936	0.2163		FALSE	FALSE	FALSE	rTWMfv	109278889	0.27133	0.0181759	376351	pulmonary hypertension	TRUE	reported	textfile	0.0017	5.024e-09	7365	M00063.metal.pos.txt.gz	TRUE	reported	fNOaI7	2	TRUE	0.00486421	35.9902
rs17765253	A	G	A	G	0.0096	0.00396778	0.1845		FALSE	FALSE	FALSE	rTWMfv	53705585	0.823433	0.0177822	376351	pulmonary hypertension	TRUE	reported	textfile	0.0018	8.265e-08	7365	M00063.metal.pos.txt.gz	TRUE	reported	fNOaI7	2	TRUE	0.00384725	28.4367
rs10493549	A	G	A	G	-0.009	0.0384854	0.7989		FALSE	FALSE	FALSE	rTWMfv	74845461	0.0493253	0.0195778	376351	pulmonary hypertension	TRUE	reported	textfile	0.0017	2.274e-07	7365	M00063.metal.pos.txt.gz	TRUE	reported	fNOaI7	2	TRUE	0.0037911	28.0201
rs2130712	A	C	A	C	0.0165	-0.0103646	0.92		FALSE	FALSE	FALSE	rTWMfv	154326402	0.760636	0.0340221	376351	pulmonary hypertension	TRUE	reported	textfile	0.0032	2.429e-07	7365	M00063.metal.pos.txt.gz	TRUE	reported	fNOaI7	2	TRUE	0.00359692	26.5797
rs4941743	T	C	T	C	0.0087	-0.00619656	0.2179		FALSE	FALSE	FALSE	rTWMfv	31090302	0.717604	0.0171335	376351	pulmonary hypertension	TRUE	reported	textfile	0.0017	3.282e-07	7365	M00063.metal.pos.txt.gz	TRUE	reported	fNOaI7	2	TRUE	0.00354345	26.1832
rs6511720	T	G	T	G	-0.0136	-0.0347004	0.1197		FALSE	FALSE	FALSE	rTWMfv	11091630	0.163308	0.0248921	376351	pulmonary hypertension	TRUE	reported	textfile	0.0027	3.688e-07	7365	M00063.metal.pos.txt.gz	TRUE	reported	fNOaI7	2	TRUE	0.00343308	25.3649
rs2407893	A	G	A	G	0.0079	0.00694148	0.427		FALSE	FALSE	FALSE	rTWMfv	61589574	0.650952	0.0153423	376351	pulmonary hypertension	TRUE	reported	textfile	0.0016	1.285e-06	7365	M00063.metal.pos.txt.gz	TRUE	reported	fNOaI7	2	TRUE	0.00329918	24.3723
rs1077834	T	C	T	C	-0.0113	0.0448303	0.7912		FALSE	FALSE	FALSE	rTWMfv	58431280	0.00965562	0.0173229	376351	pulmonary hypertension	TRUE	reported	textfile	0.0023	6.867e-07	7365	M00063.metal.pos.txt.gz	TRUE	reported	fNOaI7	2	TRUE	0.00326669	24.1314
rs11610936	T	C	T	C	-0.0121	-0.0364992	0.0989		FALSE	FALSE	FALSE	rTWMfv	94891628	0.16197	0.0260993	376351	pulmonary hypertension	TRUE	reported	textfile	0.0025	1.343e-06	7365	M00063.metal.pos.txt.gz	TRUE	reported	fNOaI7	2	TRUE	0.00317058	23.4192
rs17182784	T	C	T	C	-0.0082	-0.0256929	0.253		FALSE	FALSE	FALSE	rTWMfv	165244457	0.109791	0.0160668	376351	pulmonary hypertension	TRUE	reported	textfile	0.0017	2.1e-06	7365	M00063.metal.pos.txt.gz	TRUE	reported	fNOaI7	2	TRUE	0.00314911	23.2601
rs10011091	T	C	T	C	0.0086	-0.0247242	0.8159		FALSE	FALSE	FALSE	rTWMfv	160011037	0.279633	0.0228685	376351	pulmonary hypertension	TRUE	reported	textfile	0.0018	2.151e-06	7365	M00063.metal.pos.txt.gz	TRUE	reported	fNOaI7	2	TRUE	0.00308983	22.821
rs3802195	T	G	T	G	0.0086	-0.0385131	0.1886		FALSE	FALSE	FALSE	rTWMfv	98127980	0.0756972	0.0216826	376351	pulmonary hypertension	TRUE	reported	textfile	0.0018	1.132e-06	7365	M00063.metal.pos.txt.gz	TRUE	reported	fNOaI7	2	TRUE	0.00308983	22.821
rs6603141	A	G	A	G	-0.0081	-0.0147018	0.258		FALSE	FALSE	FALSE	rTWMfv	8093190	0.41044	0.017861	376351	pulmonary hypertension	TRUE	reported	textfile	0.0017	2.608e-06	7365	M00063.metal.pos.txt.gz	TRUE	reported	fNOaI7	2	TRUE	0.003073	22.6963
rs2870664	T	C	T	C	0.0147	-0.0123397	0.4767		FALSE	FALSE	FALSE	rTWMfv	55708204	0.43045	0.0156512	376351	pulmonary hypertension	TRUE	reported	textfile	0.0031	1.602e-06	1763	M00063.metal.pos.txt.gz	TRUE	reported	fNOaI7	2	TRUE	0.0125937	22.4604
rs6573766	T	G	T	G	-0.0085	-0.00888586	0.8061		FALSE	FALSE	FALSE	rTWMfv	24382840	0.601646	0.0170216	376351	pulmonary hypertension	TRUE	reported	textfile	0.0018	1.549e-06	7365	M00063.metal.pos.txt.gz	TRUE	reported	fNOaI7	2	TRUE	0.00301861	22.2933
rs2026590	T	G	T	G	0.008	0.00335834	0.2176		FALSE	FALSE	FALSE	rTWMfv	24833791	0.856442	0.0185641	376351	pulmonary hypertension	TRUE	reported	textfile	0.0017	3.764e-06	7365	M00063.metal.pos.txt.gz	TRUE	reported	fNOaI7	2	TRUE	0.00299782	22.1393
rs11106131	T	G	T	G	-0.0089	-0.017181	0.2379		FALSE	FALSE	FALSE	rTWMfv	77651869	0.351192	0.018429	376351	pulmonary hypertension	TRUE	reported	textfile	0.0019	1.807e-06	7365	M00063.metal.pos.txt.gz	TRUE	reported	fNOaI7	2	TRUE	0.00297035	21.9359
rs6970076	T	C	T	C	-0.0079	-0.0186558	0.7679		FALSE	FALSE	FALSE	rTWMfv	106057697	0.265173	0.016743	376351	pulmonary hypertension	TRUE	reported	textfile	0.0017	4.366e-06	7365	M00063.metal.pos.txt.gz	TRUE	reported	fNOaI7	2	TRUE	0.00292356	21.5893
rs7595385	T	C	T	C	0.0237	-0.0283519	0.9759		FALSE	FALSE	FALSE	rTWMfv	165908042	0.423215	0.035402	376351	pulmonary hypertension	TRUE	reported	textfile	0.0051	3.833e-06	7365	M00063.metal.pos.txt.gz	TRUE	reported	fNOaI7	2	TRUE	0.00292356	21.5893
rs927961	T	G	T	G	-0.0079	-0.0130202	0.7597		FALSE	FALSE	FALSE	rTWMfv	40780629	0.500359	0.01932	376351	pulmonary hypertension	TRUE	reported	textfile	0.0017	5.057e-06	7365	M00063.metal.pos.txt.gz	TRUE	reported	fNOaI7	2	TRUE	0.00292356	21.5893
rs12648765	A	G	A	G	0.0564	0.0495788	0.9861		FALSE	FALSE	FALSE	rTWMfv	59678793	0.52118	0.0772825	376351	pulmonary hypertension	TRUE	reported	textfile	0.0122	3.568e-06	1763	M00063.metal.pos.txt.gz	TRUE	reported	fNOaI7	2	TRUE	0.0119771	21.3474
rs12881791	T	G	T	G	-0.0083	-0.00880494	0.7603		FALSE	FALSE	FALSE	rTWMfv	62556789	0.590516	0.0163634	376351	pulmonary hypertension	TRUE	reported	textfile	0.0018	5.911e-06	7365	M00063.metal.pos.txt.gz	TRUE	reported	fNOaI7	2	TRUE	0.00287863	21.2566
rs3747924	T	C	T	C	0.0083	-0.0197194	0.1781		FALSE	FALSE	FALSE	rTWMfv	6202108	0.30511	0.0192284	376351	pulmonary hypertension	TRUE	reported	textfile	0.0018	4.243e-06	7365	M00063.metal.pos.txt.gz	TRUE	reported	fNOaI7	2	TRUE	0.00287863	21.2566
rs1005596	A	G	A	G	0.0115	0.0779845	0.1014		FALSE	FALSE	FALSE	rTWMfv	34815226	0.0212941	0.0338662	376351	pulmonary hypertension	TRUE	reported	textfile	0.0025	4.195e-06	7365	M00063.metal.pos.txt.gz	TRUE	reported	fNOaI7	2	TRUE	0.00286482	21.1543
rs10207315	T	G	T	G	0.0078	-0.0184404	0.2432		FALSE	FALSE	FALSE	rTWMfv	20973474	0.343732	0.0194762	376351	pulmonary hypertension	TRUE	reported	textfile	0.0017	4.789e-06	7365	M00063.metal.pos.txt.gz	TRUE	reported	fNOaI7	2	TRUE	0.00285022	21.0462
rs1124515	A	G	A	G	-0.0078	0.00361618	0.2539		FALSE	FALSE	FALSE	rTWMfv	126476947	0.831883	0.0170343	376351	pulmonary hypertension	TRUE	reported	textfile	0.0017	6.006e-06	7365	M00063.metal.pos.txt.gz	TRUE	reported	fNOaI7	2	TRUE	0.00285022	21.0462
rs17293443	T	C	T	C	0.0078	-0.0454758	0.7718		FALSE	FALSE	FALSE	rTWMfv	67145525	0.0071588	0.0169095	376351	pulmonary hypertension	TRUE	reported	textfile	0.0017	8.091e-06	7365	M00063.metal.pos.txt.gz	TRUE	reported	fNOaI7	2	TRUE	0.00285022	21.0462
rs17683567	T	C	T	C	0.0078	0.0138063	0.2146		FALSE	FALSE	FALSE	rTWMfv	132864685	0.471678	0.0191821	376351	pulmonary hypertension	TRUE	reported	textfile	0.0017	7.567e-06	7365	M00063.metal.pos.txt.gz	TRUE	reported	fNOaI7	2	TRUE	0.00285022	21.0462
rs2050223	A	G	A	G	-0.0078	-0.0177531	0.2016		FALSE	FALSE	FALSE	rTWMfv	15721169	0.356177	0.0192409	376351	pulmonary hypertension	TRUE	reported	textfile	0.0017	7.22e-06	7365	M00063.metal.pos.txt.gz	TRUE	reported	fNOaI7	2	TRUE	0.00285022	21.0462
rs2259571	T	G	T	G	-0.0078	0.0196421	0.6893		FALSE	FALSE	FALSE	rTWMfv	31616050	0.222798	0.0161117	376351	pulmonary hypertension	TRUE	reported	textfile	0.0017	2.864e-06	7365	M00063.metal.pos.txt.gz	TRUE	reported	fNOaI7	2	TRUE	0.00285022	21.0462
rs2869804	A	G	A	G	0.0078	0.00134813	0.2489		FALSE	FALSE	FALSE	rTWMfv	14141134	0.94145	0.0183549	376351	pulmonary hypertension	TRUE	reported	textfile	0.0017	6.503e-06	7365	M00063.metal.pos.txt.gz	TRUE	reported	fNOaI7	2	TRUE	0.00285022	21.0462
rs12896813	T	C	T	C	-0.0082	-0.0194528	0.1853		FALSE	FALSE	FALSE	rTWMfv	42560297	0.332712	0.0200821	376351	pulmonary hypertension	TRUE	reported	textfile	0.0018	3.524e-06	7365	M00063.metal.pos.txt.gz	TRUE	reported	fNOaI7	2	TRUE	0.00280988	20.7475
rs4401492	T	G	T	G	0.0082	0.00139939	0.1795		FALSE	FALSE	FALSE	rTWMfv	183690646	0.945403	0.0204348	376351	pulmonary hypertension	TRUE	reported	textfile	0.0018	4.515e-06	7365	M00063.metal.pos.txt.gz	TRUE	reported	fNOaI7	2	TRUE	0.00280988	20.7475
rs871748	T	C	T	C	-0.0082	-0.00265435	0.182		FALSE	FALSE	FALSE	rTWMfv	5659832	0.887419	0.0187493	376351	pulmonary hypertension	TRUE	reported	textfile	0.0018	8.562e-06	7365	M00063.metal.pos.txt.gz	TRUE	reported	fNOaI7	2	TRUE	0.00280988	20.7475
rs1433904	T	C	T	C	0.0442	-0.0663464	0.0228		FALSE	FALSE	FALSE	rTWMfv	4798560	0.237541	0.0561708	376351	pulmonary hypertension	TRUE	reported	textfile	0.0097	5.056e-06	1763	M00063.metal.pos.txt.gz	TRUE	reported	fNOaI7	2	TRUE	0.0116403	20.74
rs1479402	T	C	T	C	0.0306	0.0304336	0.0137		FALSE	FALSE	FALSE	rTWMfv	61987447	0.760657	0.0999074	376351	pulmonary hypertension	TRUE	reported	textfile	0.0068	6.854e-06	7365	M00063.metal.pos.txt.gz	TRUE	reported	fNOaI7	2	TRUE	0.00274195	20.2445
rs17728920	A	C	A	C	0.0081	-0.0076593	0.1768		FALSE	FALSE	FALSE	rTWMfv	25558703	0.71776	0.0211901	376351	pulmonary hypertension	TRUE	reported	textfile	0.0018	5.299e-06	7365	M00063.metal.pos.txt.gz	TRUE	reported	fNOaI7	2	TRUE	0.00274195	20.2445
rs886282	T	C	T	C	0.0081	0.017519	0.1989		FALSE	FALSE	FALSE	rTWMfv	57110789	0.330865	0.0180167	376351	pulmonary hypertension	TRUE	reported	textfile	0.0018	3.711e-06	7365	M00063.metal.pos.txt.gz	TRUE	reported	fNOaI7	2	TRUE	0.00274195	20.2445
rs11813145	A	G	A	G	0.0076	-0.00827257	0.3414		FALSE	FALSE	FALSE	rTWMfv	44638824	0.616615	0.0165235	376351	pulmonary hypertension	TRUE	reported	textfile	0.0017	5.867e-06	7365	M00063.metal.pos.txt.gz	TRUE	reported	fNOaI7	2	TRUE	0.00270632	19.9807
rs11111293	T	C	T	C	-0.008	-0.0327809	0.7914		FALSE	FALSE	FALSE	rTWMfv	102527518	0.0686373	0.0180036	376351	pulmonary hypertension	TRUE	reported	textfile	0.0018	6.118e-06	7365	M00063.metal.pos.txt.gz	TRUE	reported	fNOaI7	2	TRUE	0.00267485	19.7477
rs4602115	T	G	T	G	0.0146	0.00443837	0.7133		FALSE	FALSE	FALSE	rTWMfv	234473	0.793447	0.0169509	376351	pulmonary hypertension	TRUE	reported	textfile	0.0033	7.651e-06	1763	M00063.metal.pos.txt.gz	TRUE	reported	fNOaI7	2	TRUE	0.0109807	19.5517
rs11022174	A	G	A	G	0.0101	-0.0325424	0.295		FALSE	FALSE	FALSE	rTWMfv	12101659	0.0382939	0.0157081	376351	pulmonary hypertension	TRUE	reported	textfile	0.0023	7.361e-06	7365	M00063.metal.pos.txt.gz	TRUE	reported	fNOaI7	2	TRUE	0.00261143	19.2783
rs1498694	A	G	A	G	0.0075	-0.00854826	0.4035		FALSE	FALSE	FALSE	NPeonZ	102864098	0.575376	0.0152607	376351	pulmonary hypertension	TRUE	reported	textfile	0.0011	7.336e-11	7354	M00064.metal.pos.txt.gz	TRUE	reported	EHjfYJ	2	TRUE	0.00628169	46.475
rs10050054	T	C	T	C	-0.0325	0.00381682	0.9828		FALSE	FALSE	FALSE	NPeonZ	177726152	0.968029	0.0952303	376351	pulmonary hypertension	TRUE	reported	textfile	0.0069	2.583e-06	1760	M00064.metal.pos.txt.gz	TRUE	reported	EHjfYJ	2	TRUE	0.0124485	22.1603
rs1565225	A	G	A	G	0.007	-0.0406551	0.245		FALSE	FALSE	FALSE	NPeonZ	84774872	0.0112101	0.0160307	376351	pulmonary hypertension	TRUE	reported	textfile	0.0015	2.342e-06	5594	M00064.metal.pos.txt.gz	TRUE	reported	EHjfYJ	2	TRUE	0.00387796	21.77
rs2905873	A	C	A	C	0.0055	-0.0243463	0.6858		FALSE	FALSE	FALSE	NPeonZ	31205338	0.151172	0.0169613	376351	pulmonary hypertension	TRUE	reported	textfile	0.0012	2.966e-06	7354	M00064.metal.pos.txt.gz	TRUE	reported	EHjfYJ	2	TRUE	0.0028484	21.0012
rs6831907	T	C	T	C	0.0206	-0.067067	0.0395		FALSE	FALSE	FALSE	NPeonZ	189840560	0.122314	0.0434053	376351	pulmonary hypertension	TRUE	reported	textfile	0.0046	7.053e-06	1760	M00064.metal.pos.txt.gz	TRUE	reported	EHjfYJ	2	TRUE	0.0112664	20.032
rs2042499	A	C	A	C	0.0052	0.0131159	0.4837		FALSE	FALSE	FALSE	WHekVQ	24055747	0.382152	0.0150078	376351	pulmonary hypertension	TRUE	reported	textfile	0.0009	4.883e-08	7361	M00513.metal.pos.txt.gz	TRUE	reported	DCs3jR	2	TRUE	0.0045146	33.3736
rs12175103	A	C	A	C	0.0048	-0.0114403	0.4153		FALSE	FALSE	FALSE	WHekVQ	100258933	0.451426	0.0151922	376351	pulmonary hypertension	TRUE	reported	textfile	0.0009	4.863e-07	7361	M00513.metal.pos.txt.gz	TRUE	reported	DCs3jR	2	TRUE	0.00384933	28.4367
rs2289804	A	G	A	G	-0.0143	-0.0108685	0.9343		FALSE	FALSE	FALSE	WHekVQ	68233275	0.662851	0.024929	376351	pulmonary hypertension	TRUE	reported	textfile	0.0027	1.246e-07	7361	M00513.metal.pos.txt.gz	TRUE	reported	DCs3jR	2	TRUE	0.00379626	28.0431
rs1116866	T	C	T	C	0.0094	-0.0162135	0.1035		FALSE	FALSE	FALSE	WHekVQ	96511279	0.511866	0.0247182	376351	pulmonary hypertension	TRUE	reported	textfile	0.0018	2.866e-07	7361	M00513.metal.pos.txt.gz	TRUE	reported	DCs3jR	2	TRUE	0.0036912	27.2642
rs10519445	A	G	A	G	-0.0045	-6.99762e-05	0.5338		FALSE	FALSE	FALSE	WHekVQ	23861661	0.996288	0.015042	376351	pulmonary hypertension	TRUE	reported	textfile	0.0009	1.846e-06	7361	M00513.metal.pos.txt.gz	TRUE	reported	DCs3jR	2	TRUE	0.00338478	24.9932
rs11054328	T	C	T	C	0.0088	-0.0195929	0.1072		FALSE	FALSE	FALSE	WHekVQ	11510821	0.450986	0.0259931	376351	pulmonary hypertension	TRUE	reported	textfile	0.0018	1.456e-06	7361	M00513.metal.pos.txt.gz	TRUE	reported	DCs3jR	2	TRUE	0.0032365	23.8947
rs12801550	T	C	T	C	0.0088	0.0354673	0.8705		FALSE	FALSE	FALSE	WHekVQ	13972207	0.137435	0.0238771	376351	pulmonary hypertension	TRUE	reported	textfile	0.0018	9.639e-07	7361	M00513.metal.pos.txt.gz	TRUE	reported	DCs3jR	2	TRUE	0.0032365	23.8947
rs10426415	A	G	A	G	-0.0086	0.00844507	0.878		FALSE	FALSE	FALSE	WHekVQ	40677685	0.681973	0.0206091	376351	pulmonary hypertension	TRUE	reported	textfile	0.0018	3.109e-06	7361	M00513.metal.pos.txt.gz	TRUE	reported	DCs3jR	2	TRUE	0.00309151	22.821
rs9312777	T	C	T	C	0.0043	-0.0125683	0.4788		FALSE	FALSE	FALSE	WHekVQ	11556642	0.416398	0.0154652	376351	pulmonary hypertension	TRUE	reported	textfile	0.0009	4.677e-06	7361	M00513.metal.pos.txt.gz	TRUE	reported	DCs3jR	2	TRUE	0.00309151	22.821
rs6663614	A	C	A	C	-0.0104	0.00407862	0.2085		FALSE	FALSE	FALSE	WHekVQ	212924599	0.828392	0.0188159	376351	pulmonary hypertension	TRUE	reported	textfile	0.0022	3.057e-06	7361	M00513.metal.pos.txt.gz	TRUE	reported	DCs3jR	2	TRUE	0.00302669	22.341
rs12324230	T	C	T	C	0.0042	0.00602004	0.5209		FALSE	FALSE	FALSE	WHekVQ	75514570	0.688565	0.0150199	376351	pulmonary hypertension	TRUE	reported	textfile	0.0009	8.677e-06	7361	M00513.metal.pos.txt.gz	TRUE	reported	DCs3jR	2	TRUE	0.00294981	21.7719
rs17533525	T	C	T	C	0.0082	-0.0175348	0.1534		FALSE	FALSE	FALSE	WHekVQ	107443991	0.315772	0.0174792	376351	pulmonary hypertension	TRUE	reported	textfile	0.0018	5.037e-06	7361	M00513.metal.pos.txt.gz	TRUE	reported	DCs3jR	2	TRUE	0.0028114	20.7474
rs9456538	A	G	A	G	-0.0082	-0.0158533	0.1493		FALSE	FALSE	FALSE	WHekVQ	160432361	0.385135	0.0182542	376351	pulmonary hypertension	TRUE	reported	textfile	0.0018	4.198e-06	7361	M00513.metal.pos.txt.gz	TRUE	reported	DCs3jR	2	TRUE	0.0028114	20.7474
rs1990178	T	C	T	C	-0.0164	0.0232807	0.1943		FALSE	FALSE	FALSE	WHekVQ	21260646	0.196859	0.0180393	376351	pulmonary hypertension	TRUE	reported	textfile	0.0036	6.272e-06	1763	M00513.metal.pos.txt.gz	TRUE	reported	DCs3jR	2	TRUE	0.0116345	20.7295
rs1498350	A	C	A	C	0.0045	-0.0202216	0.4954		FALSE	FALSE	FALSE	WHekVQ	66828460	0.195115	0.015608	376351	pulmonary hypertension	TRUE	reported	textfile	0.001	1.879e-06	7361	M00513.metal.pos.txt.gz	TRUE	reported	DCs3jR	2	TRUE	0.00274344	20.2445
rs4460629	T	C	T	C	-0.0045	-0.0207387	0.5224		FALSE	FALSE	FALSE	WHekVQ	155162859	0.167965	0.0150414	376351	pulmonary hypertension	TRUE	reported	textfile	0.001	2.205e-06	7361	M00513.metal.pos.txt.gz	TRUE	reported	DCs3jR	2	TRUE	0.00274344	20.2445
rs2521310	T	C	T	C	0.009	0.014364	0.874		FALSE	FALSE	FALSE	WHekVQ	89723546	0.444436	0.0187833	376351	pulmonary hypertension	TRUE	reported	textfile	0.002	6.795e-06	5598	M00513.metal.pos.txt.gz	TRUE	reported	DCs3jR	2	TRUE	0.00360433	20.2428
rs6502247	A	G	A	G	-0.009	0.0212368	0.119		FALSE	FALSE	FALSE	WHekVQ	13300245	0.356998	0.023056	376351	pulmonary hypertension	TRUE	reported	textfile	0.002	6.795e-06	5598	M00513.metal.pos.txt.gz	TRUE	reported	DCs3jR	2	TRUE	0.00360433	20.2428
rs11638382	T	C	T	C	-0.0171	-0.000680013	0.1875		FALSE	FALSE	FALSE	WHekVQ	29204684	0.972983	0.020079	376351	pulmonary hypertension	TRUE	reported	textfile	0.0038	5.062e-06	1763	M00513.metal.pos.txt.gz	TRUE	reported	DCs3jR	2	TRUE	0.0113557	20.227
rs13031396	T	G	T	G	-0.0076	-0.0198605	0.2473		FALSE	FALSE	FALSE	WHekVQ	60490264	0.261535	0.0176888	376351	pulmonary hypertension	TRUE	reported	textfile	0.0017	9.166e-06	7361	M00513.metal.pos.txt.gz	TRUE	reported	DCs3jR	2	TRUE	0.00270779	19.9807
rs1955135	A	C	A	C	0.008	0.00270854	0.8659		FALSE	FALSE	FALSE	WHekVQ	105446028	0.898561	0.0212468	376351	pulmonary hypertension	TRUE	reported	textfile	0.0018	9.994e-06	7361	M00513.metal.pos.txt.gz	TRUE	reported	DCs3jR	2	TRUE	0.0026763	19.7477
rs11694230	T	C	T	C	-0.0075	0.00276452	0.3363		FALSE	FALSE	FALSE	WHekVQ	6698995	0.8548	0.0151069	376351	pulmonary hypertension	TRUE	reported	textfile	0.0017	9.003e-06	7361	M00513.metal.pos.txt.gz	TRUE	reported	DCs3jR	2	TRUE	0.00263719	19.4584
rs2048277	A	G	A	G	0.0083	0.00993308	0.8956		FALSE	FALSE	FALSE	WHekVQ	210287050	0.791653	0.0376018	376351	pulmonary hypertension	TRUE	reported	textfile	0.0019	8.751e-06	7361	M00513.metal.pos.txt.gz	TRUE	reported	DCs3jR	2	TRUE	0.00258576	19.0779
rs780093	T	C	T	C	0.0117	-0.00974362	0.4		FALSE	FALSE	FALSE	iNycRh	27519736	0.535852	0.0157384	376351	pulmonary hypertension	TRUE	reported	textfile	0.0023	1.887e-07	7365	M00527.metal.pos.txt.gz	TRUE	reported	HxQCgq	2	TRUE	0.00350123	25.8701
rs1330523	A	G	A	G	-0.0117	0.0210497	0.2326		FALSE	FALSE	FALSE	iNycRh	104273266	0.251767	0.0183669	376351	pulmonary hypertension	TRUE	reported	textfile	0.0024	1.561e-06	7365	M00527.metal.pos.txt.gz	TRUE	reported	HxQCgq	2	TRUE	0.00321645	23.7592
rs1193345	A	G	A	G	-0.0216	-0.00579908	0.9357		FALSE	FALSE	FALSE	iNycRh	17587219	0.820534	0.0255625	376351	pulmonary hypertension	TRUE	reported	textfile	0.0045	1.434e-06	7365	M00527.metal.pos.txt.gz	TRUE	reported	HxQCgq	2	TRUE	0.00311855	23.0337
rs10788232	T	C	T	C	-0.0111	-0.0353865	0.6825		FALSE	FALSE	FALSE	iNycRh	122044069	0.0220409	0.0154549	376351	pulmonary hypertension	TRUE	reported	textfile	0.0024	2.464e-06	7365	M00527.metal.pos.txt.gz	TRUE	reported	HxQCgq	2	TRUE	0.00289595	21.3848
rs723526	A	G	A	G	-0.011	-0.014796	0.1994		FALSE	FALSE	FALSE	iNycRh	55067126	0.472526	0.0205965	376351	pulmonary hypertension	TRUE	reported	textfile	0.0024	6.624e-06	7365	M00527.metal.pos.txt.gz	TRUE	reported	HxQCgq	2	TRUE	0.00284415	21.0012
rs4718532	T	C	T	C	-0.016	-0.00366713	0.5052		FALSE	FALSE	FALSE	iNycRh	67340013	0.808264	0.0151118	376351	pulmonary hypertension	TRUE	reported	textfile	0.0035	6.605e-06	1761	M00527.metal.pos.txt.gz	TRUE	reported	HxQCgq	2	TRUE	0.0117279	20.8742
rs16937124	A	C	A	C	-0.021	-0.0525205	0.9471		FALSE	FALSE	FALSE	iNycRh	36596818	0.11953	0.0337372	376351	pulmonary hypertension	TRUE	reported	textfile	0.0046	5.622e-06	7365	M00527.metal.pos.txt.gz	TRUE	reported	HxQCgq	2	TRUE	0.00282178	20.8356
rs3785024	A	G	A	G	-0.0223	0.0214001	0.9469		FALSE	FALSE	FALSE	iNycRh	84102628	0.505019	0.0321027	376351	pulmonary hypertension	TRUE	reported	textfile	0.0049	5.562e-06	7365	M00527.metal.pos.txt.gz	TRUE	reported	HxQCgq	2	TRUE	0.0028043	20.7062
rs4635489	A	G	A	G	0.0364	-0.0716763	0.0177		FALSE	FALSE	FALSE	iNycRh	29903990	0.0945475	0.0428717	376351	pulmonary hypertension	TRUE	reported	textfile	0.008	5.663e-06	7365	M00527.metal.pos.txt.gz	TRUE	reported	HxQCgq	2	TRUE	0.00280305	20.6969
rs2000812	T	C	T	C	0.0111	-0.032039	0.8223		FALSE	FALSE	FALSE	iNycRh	49567420	0.0613013	0.0171211	376351	pulmonary hypertension	TRUE	reported	textfile	0.0025	9.7e-06	7365	M00527.metal.pos.txt.gz	TRUE	reported	HxQCgq	2	TRUE	0.00266951	19.7082
rs8000457	T	C	T	C	-0.2093	-0.0257987	0.9661		FALSE	FALSE	FALSE	rHuuOb	22297836	0.431373	0.0327875	376351	pulmonary hypertension	TRUE	reported	textfile	0.0433	1.351e-06	1766	M00542.metal.pos.txt.gz	TRUE	reported	kQDgyA	2	TRUE	0.0130576	23.3384
rs13288937	A	C	A	C	0.2488	-0.0204745	0.0205		FALSE	FALSE	FALSE	rHuuOb	18117255	0.8186	0.0892733	376351	pulmonary hypertension	TRUE	reported	textfile	0.0526	2.287e-06	1766	M00542.metal.pos.txt.gz	TRUE	reported	kQDgyA	2	TRUE	0.0125104	22.3479
rs4297577	T	C	T	C	0.0977	0.0359446	0.0384		FALSE	FALSE	FALSE	rHuuOb	79657252	0.440908	0.0466413	376351	pulmonary hypertension	TRUE	reported	textfile	0.0209	2.938e-06	7371	M00542.metal.pos.txt.gz	TRUE	reported	kQDgyA	2	TRUE	0.00295586	21.8463
rs4838537	T	C	T	C	0.3226	0.0288175	0.0133		FALSE	FALSE	FALSE	rHuuOb	49619675	0.488917	0.0416419	376351	pulmonary hypertension	TRUE	reported	textfile	0.0699	3.964e-06	1766	M00542.metal.pos.txt.gz	TRUE	reported	kQDgyA	2	TRUE	0.0119173	21.2756
rs6493912	T	C	T	C	-0.0368	0.0242551	0.7431		FALSE	FALSE	FALSE	rHuuOb	57308290	0.181732	0.0181626	376351	pulmonary hypertension	TRUE	reported	textfile	0.0081	5.359e-06	7371	M00542.metal.pos.txt.gz	TRUE	reported	kQDgyA	2	TRUE	0.00279245	20.6352
rs2711506	A	G	A	G	-0.0326	0.00452415	0.5343		FALSE	FALSE	FALSE	rHuuOb	68791698	0.765022	0.0151364	376351	pulmonary hypertension	TRUE	reported	textfile	0.0072	6.349e-06	7371	M00542.metal.pos.txt.gz	TRUE	reported	kQDgyA	2	TRUE	0.00277356	20.4952
rs11224003	A	G	A	G	0.0419	-0.0153273	0.177		FALSE	FALSE	FALSE	rHuuOb	134767946	0.44874	0.0202336	376351	pulmonary hypertension	TRUE	reported	textfile	0.0093	7.072e-06	7371	M00542.metal.pos.txt.gz	TRUE	reported	kQDgyA	2	TRUE	0.00274626	20.2929
rs7314742	T	G	T	G	-0.0358	0.0427588	0.2662		FALSE	FALSE	FALSE	rHuuOb	121774846	0.0179527	0.0180677	376351	pulmonary hypertension	TRUE	reported	textfile	0.008	8.508e-06	7371	M00542.metal.pos.txt.gz	TRUE	reported	kQDgyA	2	TRUE	0.00270945	20.0202
rs2295758	T	C	T	C	-0.1137	-0.0357011	0.9754		FALSE	FALSE	FALSE	rHuuOb	35214578	0.44645	0.0468921	376351	pulmonary hypertension	TRUE	reported	textfile	0.0255	8.568e-06	7371	M00542.metal.pos.txt.gz	TRUE	reported	kQDgyA	2	TRUE	0.00268995	19.8757
rs2234233	A	G	A	G	-0.1234	-0.0393861	0.135		FALSE	FALSE	FALSE	cyydpT	9629417	0.0516262	0.0202371	376351	pulmonary hypertension	TRUE	reported	textfile	0.0248	6.376e-07	1233	M00553.metal.pos.txt.gz	TRUE	reported	nrEvuh	2	TRUE	0.0196847	24.7185
rs7482087	T	C	T	C	-0.5162	0.0551026	0.0254		FALSE	FALSE	FALSE	cyydpT	11633769	0.311854	0.0544849	376351	pulmonary hypertension	TRUE	reported	textfile	0.1064	1.237e-06	283	M00553.metal.pos.txt.gz	TRUE	reported	nrEvuh	2	TRUE	0.0767838	23.3707
rs9614985	A	G	A	G	-0.0855	0.00418974	0.4177		FALSE	FALSE	FALSE	cyydpT	44924751	0.782074	0.0151463	376351	pulmonary hypertension	TRUE	reported	textfile	0.0177	1.283e-06	1233	M00553.metal.pos.txt.gz	TRUE	reported	nrEvuh	2	TRUE	0.0185729	23.296
rs17800513	T	G	T	G	-0.1308	0.0210146	0.1085		FALSE	FALSE	FALSE	cyydpT	50811435	0.298609	0.0202176	376351	pulmonary hypertension	TRUE	reported	textfile	0.0273	1.575e-06	1233	M00553.metal.pos.txt.gz	TRUE	reported	nrEvuh	2	TRUE	0.0182775	22.9184
rs2211372	T	C	T	C	0.3317	0.140816	0.985		FALSE	FALSE	FALSE	cyydpT	22587169	0.0796123	0.0803314	376351	pulmonary hypertension	TRUE	reported	textfile	0.0696	1.869e-06	1233	M00553.metal.pos.txt.gz	TRUE	reported	nrEvuh	2	TRUE	0.0180876	22.6761
rs1176413	T	C	T	C	-0.1032	0.00543307	0.1873		FALSE	FALSE	FALSE	cyydpT	130775761	0.789869	0.0203882	376351	pulmonary hypertension	TRUE	reported	textfile	0.0219	2.545e-06	1233	M00553.metal.pos.txt.gz	TRUE	reported	nrEvuh	2	TRUE	0.0176912	22.17
rs1605457	T	C	T	C	0.3731	-0.0540132	0.9643		FALSE	FALSE	FALSE	cyydpT	70995585	0.0263682	0.0243221	376351	pulmonary hypertension	TRUE	reported	textfile	0.08	3.097e-06	283	M00553.metal.pos.txt.gz	TRUE	reported	nrEvuh	2	TRUE	0.0713717	21.5968
rs6816298	A	G	A	G	0.1842	0.0013458	0.8254		FALSE	FALSE	FALSE	cyydpT	64278333	0.943631	0.0190335	376351	pulmonary hypertension	TRUE	reported	textfile	0.0403	4.76e-06	283	M00553.metal.pos.txt.gz	TRUE	reported	nrEvuh	2	TRUE	0.0687465	20.7438
rs1818902	T	C	T	C	0.5718	-0.0614805	0.9701		FALSE	FALSE	FALSE	cyydpT	81898590	0.475316	0.0861244	376351	pulmonary hypertension	TRUE	reported	textfile	0.1255	5.205e-06	283	M00553.metal.pos.txt.gz	TRUE	reported	nrEvuh	2	TRUE	0.0683395	20.612
rs6468437	T	C	T	C	0.1246	-0.000619016	0.8334		FALSE	FALSE	FALSE	cyydpT	37732928	0.975888	0.0204811	376351	pulmonary hypertension	TRUE	reported	textfile	0.0277	6.86e-06	1233	M00553.metal.pos.txt.gz	TRUE	reported	nrEvuh	2	TRUE	0.0161452	20.2009
rs2075317	T	C	T	C	0.0732	-0.0095012	0.5417		FALSE	FALSE	FALSE	cyydpT	4383149	0.527683	0.0150443	376351	pulmonary hypertension	TRUE	reported	textfile	0.0165	9.187e-06	1233	M00553.metal.pos.txt.gz	TRUE	reported	nrEvuh	2	TRUE	0.0157114	19.6494
rs1556938	T	G	T	G	-0.1815	-0.00646616	0.0466		FALSE	FALSE	FALSE	cyydpT	180520779	0.794403	0.0248128	376351	pulmonary hypertension	TRUE	reported	textfile	0.041	9.589e-06	1233	M00553.metal.pos.txt.gz	TRUE	reported	nrEvuh	2	TRUE	0.015645	19.565
rs6968554	A	G	A	G	0.0644	-0.0191014	0.3756		FALSE	FALSE	FALSE	h3o0Gq	17247482	0.229018	0.0158795	376351	pulmonary hypertension	TRUE	reported	textfile	0.0086	8.677e-14	7274	M00569.metal.pos.txt.gz	TRUE	reported	kwlu8z	2	TRUE	0.00765009	56.0603
rs2472297	T	C	T	C	-0.0668	-0.0284027	0.2362		FALSE	FALSE	FALSE	h3o0Gq	74735539	0.10186	0.0173621	376351	pulmonary hypertension	TRUE	reported	textfile	0.0104	1.502e-10	7274	M00569.metal.pos.txt.gz	TRUE	reported	kwlu8z	2	TRUE	0.00563971	41.2446
rs8096497	A	G	A	G	0.089	0.0103435	0.097		FALSE	FALSE	FALSE	h3o0Gq	4770396	0.660024	0.0235145	376351	pulmonary hypertension	TRUE	reported	textfile	0.0163	4.836e-08	5561	M00569.metal.pos.txt.gz	TRUE	reported	kwlu8z	2	TRUE	0.00533249	29.8022
rs1397829	A	G	A	G	0.042	0.0120953	0.5328		FALSE	FALSE	FALSE	h3o0Gq	23586373	0.423082	0.0150986	376351	pulmonary hypertension	TRUE	reported	textfile	0.0085	7.076e-07	7274	M00569.metal.pos.txt.gz	TRUE	reported	kwlu8z	2	TRUE	0.00334528	24.4085
rs946712	A	C	A	C	0.1039	-0.0151536	0.9559		FALSE	FALSE	FALSE	h3o0Gq	131513683	0.752456	0.0480452	376351	pulmonary hypertension	TRUE	reported	textfile	0.0212	9.586e-07	7274	M00569.metal.pos.txt.gz	TRUE	reported	kwlu8z	2	TRUE	0.0032912	24.0126
rs1039293	A	G	A	G	0.0709	-0.000388201	0.4948		FALSE	FALSE	FALSE	h3o0Gq	25113803	0.979564	0.0151546	376351	pulmonary hypertension	TRUE	reported	textfile	0.0153	3.393e-06	1713	M00569.metal.pos.txt.gz	TRUE	reported	kwlu8z	2	TRUE	0.0123806	21.4488
rs2446427	T	C	T	C	-0.0554	0.0305987	0.8371		FALSE	FALSE	FALSE	h3o0Gq	51380316	0.199386	0.0238437	376351	pulmonary hypertension	TRUE	reported	textfile	0.0122	5.211e-06	7274	M00569.metal.pos.txt.gz	TRUE	reported	kwlu8z	2	TRUE	0.00282681	20.6149
rs16902976	T	G	T	G	-0.1325	-0.0325144	0.0232		FALSE	FALSE	FALSE	h3o0Gq	36369356	0.422784	0.0405619	376351	pulmonary hypertension	TRUE	reported	textfile	0.0294	6.361e-06	7274	M00569.metal.pos.txt.gz	TRUE	reported	kwlu8z	2	TRUE	0.00278454	20.3057
rs6603123	T	G	T	G	0.0865	-0.0129241	0.3939		FALSE	FALSE	FALSE	h3o0Gq	7789788	0.394205	0.0151688	376351	pulmonary hypertension	TRUE	reported	textfile	0.0193	7.84e-06	1713	M00569.metal.pos.txt.gz	TRUE	reported	kwlu8z	2	TRUE	0.0115904	20.0637
rs526744	T	C	T	C	-0.021	-0.0138593	0.243		FALSE	FALSE	FALSE	Xl83lM	48797348	0.453729	0.0184986	376351	pulmonary hypertension	TRUE	reported	textfile	0.0042	7.141e-07	4500	M00575.metal.pos.txt.gz	TRUE	reported	2uKGb9	2	TRUE	0.00552486	24.9889
rs12426131	A	G	A	G	0.0246	0.0188969	0.1446		FALSE	FALSE	FALSE	Xl83lM	46174126	0.369958	0.0210773	376351	pulmonary hypertension	TRUE	reported	textfile	0.0051	1.681e-06	5502	M00575.metal.pos.txt.gz	TRUE	reported	2uKGb9	2	TRUE	0.00421092	23.258
rs12091176	A	G	A	G	0.127	0.0274938	0.0264		FALSE	FALSE	FALSE	Xl83lM	216149094	0.184948	0.0207395	376351	pulmonary hypertension	TRUE	reported	textfile	0.0271	2.814e-06	1002	M00575.metal.pos.txt.gz	TRUE	reported	2uKGb9	2	TRUE	0.0214479	21.918
rs7790791	T	C	T	C	0.0594	0.0093089	0.0873		FALSE	FALSE	FALSE	Xl83lM	140294473	0.696511	0.0238669	376351	pulmonary hypertension	TRUE	reported	textfile	0.013	4.672e-06	1002	M00575.metal.pos.txt.gz	TRUE	reported	2uKGb9	2	TRUE	0.0204109	20.8362
rs661454	A	G	A	G	0.0317	0.040914	0.0848		FALSE	FALSE	FALSE	FYPBRO	50652965	0.189546	0.0311863	376351	pulmonary hypertension	TRUE	reported	textfile	0.0065	1.313e-06	7333	M00577.metal.pos.txt.gz	TRUE	reported	Y03DLy	2	TRUE	0.00323299	23.7779
rs2456584	A	G	A	G	-0.0179	-0.0102756	0.5393		FALSE	FALSE	FALSE	FYPBRO	50809888	0.498105	0.0151676	376351	pulmonary hypertension	TRUE	reported	textfile	0.0037	1.635e-06	7333	M00577.metal.pos.txt.gz	TRUE	reported	Y03DLy	2	TRUE	0.00318154	23.3983
rs4663119	A	G	A	G	0.0331	-0.0261514	0.0773		FALSE	FALSE	FALSE	FYPBRO	234264344	0.3641	0.0288145	376351	pulmonary hypertension	TRUE	reported	textfile	0.0074	7.324e-06	7333	M00577.metal.pos.txt.gz	TRUE	reported	Y03DLy	2	TRUE	0.00272099	20.002
rs1260326	T	C	T	C	-0.0439	-0.00721864	0.4088		FALSE	FALSE	FALSE	ijPM55	27508073	0.647251	0.0157755	376351	pulmonary hypertension	TRUE	reported	textfile	0.0024	1.296e-77	7345	M00584.metal.pos.txt.gz	TRUE	reported	gWfC8d	2	TRUE	0.0435681	334.494
rs937813	T	C	T	C	0.0271	-0.00879033	0.9025		FALSE	FALSE	FALSE	ijPM55	28078673	0.726027	0.0250855	376351	pulmonary hypertension	TRUE	reported	textfile	0.0039	2.645e-12	7345	M00584.metal.pos.txt.gz	TRUE	reported	gWfC8d	2	TRUE	0.00653088	48.2715
rs11676911	A	G	A	G	-0.0429	0.0734168	0.0216		FALSE	FALSE	FALSE	ijPM55	128367345	0.113082	0.0463346	376351	pulmonary hypertension	TRUE	reported	textfile	0.0084	3.659e-07	7345	M00584.metal.pos.txt.gz	TRUE	reported	gWfC8d	2	TRUE	0.00353854	26.0758
rs12474099	A	G	A	G	-0.0202	0.0165269	0.0649		FALSE	FALSE	FALSE	ijPM55	26609798	0.569015	0.0290198	376351	pulmonary hypertension	TRUE	reported	textfile	0.0043	1.968e-06	7345	M00584.metal.pos.txt.gz	TRUE	reported	gWfC8d	2	TRUE	0.00299551	22.0621
rs13116473	A	G	A	G	-0.0448	0.0406573	0.9853		FALSE	FALSE	FALSE	ijPM55	39183092	0.719696	0.113294	376351	pulmonary hypertension	TRUE	reported	textfile	0.0096	2.932e-06	7345	M00584.metal.pos.txt.gz	TRUE	reported	gWfC8d	2	TRUE	0.00295621	21.7718
rs2304684	T	C	T	C	-0.0438	-0.0229972	0.0182		FALSE	FALSE	FALSE	ijPM55	27243500	0.641753	0.0494298	376351	pulmonary hypertension	TRUE	reported	textfile	0.0094	3.021e-06	7345	M00584.metal.pos.txt.gz	TRUE	reported	gWfC8d	2	TRUE	0.00294726	21.7057
rs16932803	T	G	T	G	-0.0121	0.00405008	0.1673		FALSE	FALSE	FALSE	ijPM55	35961090	0.852198	0.0217379	376351	pulmonary hypertension	TRUE	reported	textfile	0.0026	5.005e-06	7345	M00584.metal.pos.txt.gz	TRUE	reported	gWfC8d	2	TRUE	0.00294004	21.6524
rs10736	T	C	T	C	-0.0118	-0.0342626	0.2011		FALSE	FALSE	FALSE	ijPM55	32487075	0.057759	0.0180565	376351	pulmonary hypertension	TRUE	reported	textfile	0.0026	4.731e-06	7345	M00584.metal.pos.txt.gz	TRUE	reported	gWfC8d	2	TRUE	0.00279646	20.592
rs1841535	T	G	T	G	0.0252	0.00853015	0.1482		FALSE	FALSE	FALSE	ijPM55	131897046	0.602865	0.0163951	376351	pulmonary hypertension	TRUE	reported	textfile	0.0056	6.998e-06	1754	M00584.metal.pos.txt.gz	TRUE	reported	gWfC8d	2	TRUE	0.0114133	20.2269
rs2270451	A	G	A	G	0.0152	-0.0109416	0.8941		FALSE	FALSE	FALSE	ijPM55	12696892	0.632903	0.0229074	376351	pulmonary hypertension	TRUE	reported	textfile	0.0034	7.525e-06	7345	M00584.metal.pos.txt.gz	TRUE	reported	gWfC8d	2	TRUE	0.00271367	19.9807
rs2272172	T	C	T	C	-0.0648	0.101957	0.0226		FALSE	FALSE	FALSE	ijPM55	105610659	0.182317	0.0764491	376351	pulmonary hypertension	TRUE	reported	textfile	0.0145	7.508e-06	1754	M00584.metal.pos.txt.gz	TRUE	reported	gWfC8d	2	TRUE	0.0112582	19.9489
rs1181723	A	G	A	G	0.0116	-0.0244299	0.2086		FALSE	FALSE	FALSE	ijPM55	141410346	0.23437	0.0205435	376351	pulmonary hypertension	TRUE	reported	textfile	0.0026	5.629e-06	7345	M00584.metal.pos.txt.gz	TRUE	reported	gWfC8d	2	TRUE	0.00270273	19.8999
rs2723713	T	C	T	C	-0.0356	0.0122047	0.0254		FALSE	FALSE	FALSE	ijPM55	168678690	0.728454	0.0351536	376351	pulmonary hypertension	TRUE	reported	textfile	0.008	9.19e-06	7345	M00584.metal.pos.txt.gz	TRUE	reported	gWfC8d	2	TRUE	0.0026888	19.7971
rs991670	T	C	T	C	-0.0111	-0.00886547	0.6624		FALSE	FALSE	FALSE	ijPM55	53692132	0.574446	0.0157884	376351	pulmonary hypertension	TRUE	reported	textfile	0.0025	7.476e-06	7345	M00584.metal.pos.txt.gz	TRUE	reported	gWfC8d	2	TRUE	0.00267676	19.7082
rs17061914	A	G	A	G	-0.0146	-0.011474	0.8581		FALSE	FALSE	FALSE	ijPM55	163562485	0.554193	0.0193985	376351	pulmonary hypertension	TRUE	reported	textfile	0.0033	8.766e-06	7345	M00584.metal.pos.txt.gz	TRUE	reported	gWfC8d	2	TRUE	0.00265785	19.5686
rs10982244	A	G	A	G	-0.0177	-0.0142676	0.6098		FALSE	FALSE	FALSE	ijPM55	114487998	0.343126	0.0150501	376351	pulmonary hypertension	TRUE	reported	textfile	0.004	8.931e-06	1754	M00584.metal.pos.txt.gz	TRUE	reported	gWfC8d	2	TRUE	0.0110402	19.5583
rs7007251	A	G	A	G	-0.015	0.0175692	0.1057		FALSE	FALSE	FALSE	ijPM55	102041871	0.555299	0.0297866	376351	pulmonary hypertension	TRUE	reported	textfile	0.0034	8.76e-06	7345	M00584.metal.pos.txt.gz	TRUE	reported	gWfC8d	2	TRUE	0.00264292	19.4584
rs13195863	A	C	A	C	0.022	-0.00332544	0.2043		FALSE	FALSE	FALSE	Qo8Yez	99945885	0.860679	0.0189473	376351	pulmonary hypertension	TRUE	reported	textfile	0.0044	4.127e-07	7237	M00599.metal.pos.txt.gz	TRUE	reported	RNjooo	2	TRUE	0.00344258	24.9931
rs11216267	T	C	T	C	0.0168	-0.0135668	0.6435		FALSE	FALSE	FALSE	Qo8Yez	117081676	0.370275	0.0151422	376351	pulmonary hypertension	TRUE	reported	textfile	0.0035	1.56e-06	7237	M00599.metal.pos.txt.gz	TRUE	reported	RNjooo	2	TRUE	0.00317354	23.0336
rs7941871	T	G	T	G	-0.024	-0.00352041	0.8353		FALSE	FALSE	FALSE	Qo8Yez	13206459	0.832718	0.0166673	376351	pulmonary hypertension	TRUE	reported	textfile	0.005	1.562e-06	7237	M00599.metal.pos.txt.gz	TRUE	reported	RNjooo	2	TRUE	0.00317354	23.0336
rs2964063	T	C	T	C	-0.0735	0.102225	0.9853		FALSE	FALSE	FALSE	Qo8Yez	174432248	0.127186	0.0670198	376351	pulmonary hypertension	TRUE	reported	textfile	0.0155	2.249e-06	7237	M00599.metal.pos.txt.gz	TRUE	reported	RNjooo	2	TRUE	0.00309746	22.4797
rs2833657	A	G	A	G	0.0239	-0.0294235	0.8254		FALSE	FALSE	FALSE	Qo8Yez	32105801	0.157499	0.0208155	376351	pulmonary hypertension	TRUE	reported	textfile	0.0051	3.023e-06	7237	M00599.metal.pos.txt.gz	TRUE	reported	RNjooo	2	TRUE	0.00302539	21.9551
rs3925033	T	G	T	G	-0.0164	0.0236709	0.4591		FALSE	FALSE	FALSE	Qo8Yez	18303779	0.128763	0.0155833	376351	pulmonary hypertension	TRUE	reported	textfile	0.0035	2.593e-06	7237	M00599.metal.pos.txt.gz	TRUE	reported	RNjooo	2	TRUE	0.00302467	21.9499
rs924483	A	G	A	G	-0.0289	-0.00452066	0.0916		FALSE	FALSE	FALSE	Qo8Yez	26486866	0.855301	0.0247899	376351	pulmonary hypertension	TRUE	reported	textfile	0.0062	3.254e-06	7237	M00599.metal.pos.txt.gz	TRUE	reported	RNjooo	2	TRUE	0.00299331	21.7216
rs1133034	T	C	T	C	0.032	0.00451929	0.0757		FALSE	FALSE	FALSE	Qo8Yez	182922827	0.872238	0.0281022	376351	pulmonary hypertension	TRUE	reported	textfile	0.0069	3.906e-06	7237	M00599.metal.pos.txt.gz	TRUE	reported	RNjooo	2	TRUE	0.00296316	21.5021
rs11259923	A	G	A	G	0.042	0.0173804	0.8139		FALSE	FALSE	FALSE	Qo8Yez	83866952	0.373583	0.0195333	376351	pulmonary hypertension	TRUE	reported	textfile	0.0091	3.916e-06	1723	M00599.metal.pos.txt.gz	TRUE	reported	RNjooo	2	TRUE	0.0122122	21.277
rs6895278	T	C	T	C	0.0168	0.0158633	0.3354		FALSE	FALSE	FALSE	Qo8Yez	147742457	0.307778	0.0155538	376351	pulmonary hypertension	TRUE	reported	textfile	0.0037	4.133e-06	7237	M00599.metal.pos.txt.gz	TRUE	reported	RNjooo	2	TRUE	0.00284067	20.6108
rs12515830	T	G	T	G	0.0244	0.0255591	0.8744		FALSE	FALSE	FALSE	Qo8Yez	101842610	0.261438	0.0227597	376351	pulmonary hypertension	TRUE	reported	textfile	0.0054	5.788e-06	7237	M00599.metal.pos.txt.gz	TRUE	reported	RNjooo	2	TRUE	0.00281326	20.4114
rs4648464	A	G	A	G	-0.0161	-0.0247315	0.5522		FALSE	FALSE	FALSE	Qo8Yez	3255365	0.107331	0.0153583	376351	pulmonary hypertension	TRUE	reported	textfile	0.0036	9.373e-06	7237	M00599.metal.pos.txt.gz	TRUE	reported	RNjooo	2	TRUE	0.00275607	19.9952
rs10237319	T	C	T	C	0.0226	-0.0345168	0.1467		FALSE	FALSE	FALSE	Qo8Yez	4033969	0.0779704	0.0195831	376351	pulmonary hypertension	TRUE	reported	textfile	0.0051	9.785e-06	7237	M00599.metal.pos.txt.gz	TRUE	reported	RNjooo	2	TRUE	0.00270608	19.6316
rs131794	A	C	A	C	0.0146	0.0265532	0.2074		FALSE	FALSE	FALSE	s0lV7a	50533323	0.171692	0.0194275	376351	pulmonary hypertension	TRUE	reported	textfile	0.0018	4.367e-16	7354	M00606.metal.pos.txt.gz	TRUE	reported	YhV2vE	2	TRUE	0.00886684	65.7722
rs532545	T	C	T	C	-0.0095	-0.0221613	0.3065		FALSE	FALSE	FALSE	s0lV7a	20588679	0.234152	0.0186271	376351	pulmonary hypertension	TRUE	reported	textfile	0.0017	3.41e-08	7354	M00606.metal.pos.txt.gz	TRUE	reported	YhV2vE	2	TRUE	0.00422849	31.2199
rs2686796	T	C	T	C	0.0094	0.00102167	0.4524		FALSE	FALSE	FALSE	s0lV7a	48063314	0.945841	0.0150399	376351	pulmonary hypertension	TRUE	reported	textfile	0.0017	1.889e-08	7354	M00606.metal.pos.txt.gz	TRUE	reported	YhV2vE	2	TRUE	0.00414031	30.5661
rs11033504	A	G	A	G	0.0143	-0.0413793	0.9307		FALSE	FALSE	FALSE	s0lV7a	36225232	0.142217	0.0281955	376351	pulmonary hypertension	TRUE	reported	textfile	0.0027	9.462e-08	7354	M00606.metal.pos.txt.gz	TRUE	reported	YhV2vE	2	TRUE	0.00379986	28.0431
rs6988242	T	G	T	G	0.0094	-0.0328515	0.769		FALSE	FALSE	FALSE	s0lV7a	25935273	0.0617888	0.0175883	376351	pulmonary hypertension	TRUE	reported	textfile	0.0018	1.308e-07	7354	M00606.metal.pos.txt.gz	TRUE	reported	YhV2vE	2	TRUE	0.0036947	27.2642
rs1007797	T	C	T	C	-0.0092	0.00372751	0.879		FALSE	FALSE	FALSE	s0lV7a	70887930	0.894562	0.028125	376351	pulmonary hypertension	TRUE	reported	textfile	0.0018	6.491e-07	7354	M00606.metal.pos.txt.gz	TRUE	reported	YhV2vE	2	TRUE	0.0035397	26.1164
rs7948201	T	C	T	C	-0.023	0.0147751	0.9623		FALSE	FALSE	FALSE	s0lV7a	130022917	0.626167	0.0303311	376351	pulmonary hypertension	TRUE	reported	textfile	0.0046	6.769e-07	7354	M00606.metal.pos.txt.gz	TRUE	reported	YhV2vE	2	TRUE	0.00338799	24.9932
rs2904665	A	G	A	G	-0.0089	0.0247505	0.861		FALSE	FALSE	FALSE	s0lV7a	17178418	0.220027	0.0201805	376351	pulmonary hypertension	TRUE	reported	textfile	0.0018	9.187e-07	7354	M00606.metal.pos.txt.gz	TRUE	reported	YhV2vE	2	TRUE	0.00331337	24.4409
rs11607704	T	C	T	C	0.0093	-0.0180139	0.8783		FALSE	FALSE	FALSE	s0lV7a	113677327	0.468459	0.0248471	376351	pulmonary hypertension	TRUE	reported	textfile	0.0019	6.939e-07	7354	M00606.metal.pos.txt.gz	TRUE	reported	YhV2vE	2	TRUE	0.0032473	23.9519
rs2982907	T	G	T	G	-0.0088	0.0127054	0.1465		FALSE	FALSE	FALSE	s0lV7a	163159720	0.642626	0.0273806	376351	pulmonary hypertension	TRUE	reported	textfile	0.0018	1.281e-06	7354	M00606.metal.pos.txt.gz	TRUE	reported	YhV2vE	2	TRUE	0.00323957	23.8947
rs163425	A	G	A	G	0.0086	0.0524096	0.8734		FALSE	FALSE	FALSE	s0lV7a	157194322	0.036999	0.0251272	376351	pulmonary hypertension	TRUE	reported	textfile	0.0018	2.617e-06	7354	M00606.metal.pos.txt.gz	TRUE	reported	YhV2vE	2	TRUE	0.00309444	22.821
rs12580704	T	C	T	C	0.0085	-0.0231618	0.1328		FALSE	FALSE	FALSE	s0lV7a	97854476	0.347165	0.0246375	376351	pulmonary hypertension	TRUE	reported	textfile	0.0018	4.553e-06	7354	M00606.metal.pos.txt.gz	TRUE	reported	YhV2vE	2	TRUE	0.00302311	22.2933
rs9601054	T	C	T	C	0.0083	-0.00884568	0.162		FALSE	FALSE	FALSE	s0lV7a	78505399	0.684963	0.0218035	376351	pulmonary hypertension	TRUE	reported	textfile	0.0018	4.237e-06	7354	M00606.metal.pos.txt.gz	TRUE	reported	YhV2vE	2	TRUE	0.00288293	21.2566
rs1482928	T	G	T	G	0.0081	-0.0108203	0.7912		FALSE	FALSE	FALSE	s0lV7a	81568624	0.599721	0.0206178	376351	pulmonary hypertension	TRUE	reported	textfile	0.0018	4.415e-06	7354	M00606.metal.pos.txt.gz	TRUE	reported	YhV2vE	2	TRUE	0.00274604	20.2445
rs787496	A	G	A	G	0.0081	0.0157137	0.1702		FALSE	FALSE	FALSE	s0lV7a	67617371	0.403606	0.0188144	376351	pulmonary hypertension	TRUE	reported	textfile	0.0018	5.979e-06	7354	M00606.metal.pos.txt.gz	TRUE	reported	YhV2vE	2	TRUE	0.00274604	20.2445
rs7593385	A	C	A	C	0.0359	0.0628525	0.9685		FALSE	FALSE	FALSE	s0lV7a	134330882	0.552075	0.105696	376351	pulmonary hypertension	TRUE	reported	textfile	0.008	6.873e-06	1766	M00606.metal.pos.txt.gz	TRUE	reported	YhV2vE	2	TRUE	0.0112744	20.1149
rs11705028	A	G	A	G	-0.0206	-0.0520366	0.0859		FALSE	FALSE	FALSE	s0lV7a	27564137	0.0709627	0.0288176	376351	pulmonary hypertension	TRUE	reported	textfile	0.0046	8.848e-06	7354	M00606.metal.pos.txt.gz	TRUE	reported	YhV2vE	2	TRUE	0.00271965	20.0494
rs977712	A	C	A	C	-0.0085	-0.0415178	0.8633		FALSE	FALSE	FALSE	s0lV7a	18698372	0.0438339	0.0205975	376351	pulmonary hypertension	TRUE	reported	textfile	0.0019	6.319e-06	7354	M00606.metal.pos.txt.gz	TRUE	reported	YhV2vE	2	TRUE	0.00271411	20.0084
rs12524738	A	G	A	G	0.0156	0.0089727	0.069		FALSE	FALSE	FALSE	s0lV7a	139873012	0.669055	0.0209915	376351	pulmonary hypertension	TRUE	reported	textfile	0.0035	6.931e-06	7354	M00606.metal.pos.txt.gz	TRUE	reported	YhV2vE	2	TRUE	0.00269413	19.8607
rs7115681	T	C	T	C	-0.0131	0.00796757	0.4668		FALSE	FALSE	FALSE	vmNX9p	42437723	0.610571	0.0156455	376351	pulmonary hypertension	TRUE	reported	textfile	0.0024	8.293e-08	7333	M01105.metal.pos.txt.gz	TRUE	reported	ZMVGMZ	2	TRUE	0.00404648	29.7853
rs1956129	T	C	T	C	-0.0127	0.00480527	0.7589		FALSE	FALSE	FALSE	vmNX9p	39686120	0.78251	0.0174073	376351	pulmonary hypertension	TRUE	reported	textfile	0.0025	3.657e-07	7333	M01105.metal.pos.txt.gz	TRUE	reported	ZMVGMZ	2	TRUE	0.00350687	25.7994
rs13280152	T	G	T	G	0.0162	-0.00400506	0.1202		FALSE	FALSE	FALSE	vmNX9p	75502735	0.854391	0.0218237	376351	pulmonary hypertension	TRUE	reported	textfile	0.0033	1.224e-06	7333	M01105.metal.pos.txt.gz	TRUE	reported	ZMVGMZ	2	TRUE	0.00327564	24.0926
rs1502520	T	G	T	G	0.0119	0.0118878	0.7334		FALSE	FALSE	FALSE	vmNX9p	53469739	0.48984	0.0172146	376351	pulmonary hypertension	TRUE	reported	textfile	0.0025	1.634e-06	7333	M01105.metal.pos.txt.gz	TRUE	reported	ZMVGMZ	2	TRUE	0.0030803	22.6514
rs13225022	A	G	A	G	-0.0123	-0.0272405	0.6784		FALSE	FALSE	FALSE	vmNX9p	51781782	0.0709022	0.0150824	376351	pulmonary hypertension	TRUE	reported	textfile	0.0026	1.402e-06	7333	M01105.metal.pos.txt.gz	TRUE	reported	ZMVGMZ	2	TRUE	0.00304269	22.3741
rs12336893	T	G	T	G	0.0289	0.0614395	0.9588		FALSE	FALSE	FALSE	vmNX9p	2632365	0.144938	0.0421497	376351	pulmonary hypertension	TRUE	reported	textfile	0.0062	2.677e-06	7333	M01105.metal.pos.txt.gz	TRUE	reported	ZMVGMZ	2	TRUE	0.00295424	21.7217
rs16911296	A	G	A	G	-0.0209	0.0340173	0.0771		FALSE	FALSE	FALSE	vmNX9p	12415280	0.172205	0.0249183	376351	pulmonary hypertension	TRUE	reported	textfile	0.0045	4.18e-06	7333	M01105.metal.pos.txt.gz	TRUE	reported	ZMVGMZ	2	TRUE	0.00293299	21.565
rs12238083	T	C	T	C	0.0152	-0.0103014	0.1389		FALSE	FALSE	FALSE	vmNX9p	90978913	0.686189	0.0254965	376351	pulmonary hypertension	TRUE	reported	textfile	0.0033	3.008e-06	7333	M01105.metal.pos.txt.gz	TRUE	reported	ZMVGMZ	2	TRUE	0.00288485	21.21
rs1477025	T	C	T	C	0.0109	-0.0163406	0.6545		FALSE	FALSE	FALSE	vmNX9p	49777522	0.288318	0.0153893	376351	pulmonary hypertension	TRUE	reported	textfile	0.0024	7.625e-06	7333	M01105.metal.pos.txt.gz	TRUE	reported	ZMVGMZ	2	TRUE	0.00280497	20.6211
rs2242415	A	C	A	C	0.0109	0.017449	0.6233		FALSE	FALSE	FALSE	vmNX9p	17225224	0.270002	0.0158188	376351	pulmonary hypertension	TRUE	reported	textfile	0.0024	8.242e-06	7333	M01105.metal.pos.txt.gz	TRUE	reported	ZMVGMZ	2	TRUE	0.00280497	20.6211
rs6075489	A	G	A	G	0.0113	-0.0157321	0.7177		FALSE	FALSE	FALSE	vmNX9p	19228326	0.363159	0.0173001	376351	pulmonary hypertension	TRUE	reported	textfile	0.0025	9.513e-06	7333	M01105.metal.pos.txt.gz	TRUE	reported	ZMVGMZ	2	TRUE	0.00277835	20.4248
rs7014120	A	G	A	G	0.0148	-0.0183114	0.1341		FALSE	FALSE	FALSE	vmNX9p	94774377	0.408217	0.022141	376351	pulmonary hypertension	TRUE	reported	textfile	0.0033	5.666e-06	7333	M01105.metal.pos.txt.gz	TRUE	reported	ZMVGMZ	2	TRUE	0.00273542	20.1084
rs7898173	A	G	A	G	-0.0143	0.0060944	0.1419		FALSE	FALSE	FALSE	vmNX9p	3387136	0.750611	0.0191748	376351	pulmonary hypertension	TRUE	reported	textfile	0.0032	6.806e-06	7333	M01105.metal.pos.txt.gz	TRUE	reported	ZMVGMZ	2	TRUE	0.00271587	19.9643
rs17087487	A	G	A	G	-0.0231	0.0207976	0.053		FALSE	FALSE	FALSE	vmNX9p	57070781	0.402279	0.0248313	376351	pulmonary hypertension	TRUE	reported	textfile	0.0052	7.997e-06	7333	M01105.metal.pos.txt.gz	TRUE	reported	ZMVGMZ	2	TRUE	0.00268391	19.7287
rs4654501	A	G	A	G	0.0111	0.0458295	0.7671		FALSE	FALSE	FALSE	vmNX9p	4175708	0.0225886	0.0200978	376351	pulmonary hypertension	TRUE	reported	textfile	0.0025	9.227e-06	7333	M01105.metal.pos.txt.gz	TRUE	reported	ZMVGMZ	2	TRUE	0.00268113	19.7082
rs10771223	A	G	A	G	0.0237	-0.000491447	0.78		FALSE	FALSE	FALSE	6azt8b	25498965	0.975629	0.0160869	376351	pulmonary hypertension	TRUE	reported	textfile	0.0046	2.871e-07	5344	M01107.metal.pos.txt.gz	TRUE	reported	UxvhBZ	2	TRUE	0.00494268	26.535
rs8108144	T	G	T	G	-0.0232	0.0195413	0.788		FALSE	FALSE	FALSE	6azt8b	23190398	0.298956	0.0188137	376351	pulmonary hypertension	TRUE	reported	textfile	0.0047	6.444e-07	5344	M01107.metal.pos.txt.gz	TRUE	reported	UxvhBZ	2	TRUE	0.00453877	24.3567
rs9834988	T	C	T	C	0.0185	-0.00139137	0.5297		FALSE	FALSE	FALSE	6azt8b	79581214	0.926228	0.0150269	376351	pulmonary hypertension	TRUE	reported	textfile	0.0038	7.983e-07	5344	M01107.metal.pos.txt.gz	TRUE	reported	UxvhBZ	2	TRUE	0.00441558	23.6927
rs12718598	T	C	T	C	0.018	0.0347546	0.5178		FALSE	FALSE	FALSE	6azt8b	50360747	0.023974	0.0153948	376351	pulmonary hypertension	TRUE	reported	textfile	0.0037	1.491e-06	5344	M01107.metal.pos.txt.gz	TRUE	reported	UxvhBZ	2	TRUE	0.00440916	23.6581
rs1431793	A	C	A	C	-0.0216	0.0143717	0.7526		FALSE	FALSE	FALSE	6azt8b	235264454	0.391739	0.0167802	376351	pulmonary hypertension	TRUE	reported	textfile	0.0046	2.901e-06	5344	M01107.metal.pos.txt.gz	TRUE	reported	UxvhBZ	2	TRUE	0.00410901	22.0409
rs2293319	T	C	T	C	-0.0219	-0.0426654	0.7852		FALSE	FALSE	FALSE	6azt8b	30943154	0.0275524	0.0193617	376351	pulmonary hypertension	TRUE	reported	textfile	0.0047	3.591e-06	5344	M01107.metal.pos.txt.gz	TRUE	reported	UxvhBZ	2	TRUE	0.00404637	21.7035
rs1447307	T	G	T	G	-0.0211	0.000786702	0.227		FALSE	FALSE	FALSE	6azt8b	93273812	0.963504	0.017193	376351	pulmonary hypertension	TRUE	reported	textfile	0.0046	5.694e-06	5344	M01107.metal.pos.txt.gz	TRUE	reported	UxvhBZ	2	TRUE	0.00392172	21.0323
rs1499094	T	G	T	G	0.0208	-0.0141384	0.7686		FALSE	FALSE	FALSE	6azt8b	1202750	0.397238	0.0167009	376351	pulmonary hypertension	TRUE	reported	textfile	0.0046	7.676e-06	5344	M01107.metal.pos.txt.gz	TRUE	reported	UxvhBZ	2	TRUE	0.00381141	20.4385
rs972709	A	C	A	C	0.0483	0.0112934	0.6548		FALSE	FALSE	FALSE	6azt8b	65545895	0.475014	0.0158095	376351	pulmonary hypertension	TRUE	reported	textfile	0.0107	6.73e-06	736	M01107.metal.pos.txt.gz	TRUE	reported	UxvhBZ	2	TRUE	0.0269395	20.321
rs167277	A	C	A	C	-0.0207	0.0211035	0.781		FALSE	FALSE	FALSE	6azt8b	78089299	0.255831	0.0185722	376351	pulmonary hypertension	TRUE	reported	textfile	0.0046	7.922e-06	5344	M01107.metal.pos.txt.gz	TRUE	reported	UxvhBZ	2	TRUE	0.00377499	20.2424
rs2549842	T	C	T	C	-0.0206	0.026439	0.786		FALSE	FALSE	FALSE	6azt8b	80990054	0.103119	0.0162211	376351	pulmonary hypertension	TRUE	reported	textfile	0.0046	8.675e-06	5344	M01107.metal.pos.txt.gz	TRUE	reported	UxvhBZ	2	TRUE	0.00373874	20.0473
rs11147404	T	G	T	G	0.0282	0.0087301	0.8872		FALSE	FALSE	FALSE	6azt8b	29965319	0.648133	0.01913	376351	pulmonary hypertension	TRUE	reported	textfile	0.0063	8.687e-06	5344	M01107.metal.pos.txt.gz	TRUE	reported	UxvhBZ	2	TRUE	0.0037353	20.0288
rs8184921	T	C	T	C	0.0165	0.00438914	0.5087		FALSE	FALSE	FALSE	6azt8b	21000405	0.777771	0.015552	376351	pulmonary hypertension	TRUE	reported	textfile	0.0037	9.801e-06	5344	M01107.metal.pos.txt.gz	TRUE	reported	UxvhBZ	2	TRUE	0.00370753	19.8793
rs10492266	T	C	T	C	-0.0167	-0.0267531	0.4255		FALSE	FALSE	FALSE	6azt8b	115167892	0.0871385	0.0156388	376351	pulmonary hypertension	TRUE	reported	textfile	0.0038	8.776e-06	5344	M01107.metal.pos.txt.gz	TRUE	reported	UxvhBZ	2	TRUE	0.00360108	19.3065
rs10241964	A	G	A	G	0.0182	0.0158927	0.0952		FALSE	FALSE	FALSE	u77IEi	19002491	0.526296	0.0250804	376351	pulmonary hypertension	TRUE	reported	textfile	0.0035	2.247e-07	7367	M01110.metal.pos.txt.gz	TRUE	reported	eYy3dP	2	TRUE	0.003657	27.0327
rs9679675	A	C	A	C	0.0092	0.00935643	0.4732		FALSE	FALSE	FALSE	u77IEi	174421143	0.540102	0.0152718	376351	pulmonary hypertension	TRUE	reported	textfile	0.0018	4.167e-07	7367	M01110.metal.pos.txt.gz	TRUE	reported	eYy3dP	2	TRUE	0.00353348	26.1164
rs12352829	A	G	A	G	-0.0134	-0.00747269	0.1506		FALSE	FALSE	FALSE	u77IEi	71391751	0.723444	0.0211177	376351	pulmonary hypertension	TRUE	reported	textfile	0.0027	5.843e-07	7367	M01110.metal.pos.txt.gz	TRUE	reported	eYy3dP	2	TRUE	0.00333228	24.6243
rs11837423	A	G	A	G	0.0385	0.0161361	0.088		FALSE	FALSE	FALSE	u77IEi	124508992	0.603721	0.0310873	376351	pulmonary hypertension	TRUE	reported	textfile	0.008	1.519e-06	1766	M01110.metal.pos.txt.gz	TRUE	reported	eYy3dP	2	TRUE	0.0129447	23.1339
rs1430209	T	C	T	C	-0.0086	0.00332897	0.5313		FALSE	FALSE	FALSE	u77IEi	221345492	0.827355	0.0152639	376351	pulmonary hypertension	TRUE	reported	textfile	0.0018	1.865e-06	7367	M01110.metal.pos.txt.gz	TRUE	reported	eYy3dP	2	TRUE	0.003089	22.821
rs6568389	T	C	T	C	0.0157	0.0217925	0.8061		FALSE	FALSE	FALSE	u77IEi	105669243	0.211294	0.0174338	376351	pulmonary hypertension	TRUE	reported	textfile	0.0033	2.164e-06	7367	M01110.metal.pos.txt.gz	TRUE	reported	eYy3dP	2	TRUE	0.00306301	22.6284
rs4982495	T	C	T	C	-0.0084	-0.021677	0.4275		FALSE	FALSE	FALSE	u77IEi	21752285	0.151147	0.0151007	376351	pulmonary hypertension	TRUE	reported	textfile	0.0018	3.272e-06	7367	M01110.metal.pos.txt.gz	TRUE	reported	eYy3dP	2	TRUE	0.00294741	21.7719
rs12532113	T	C	T	C	-0.028	-0.0535532	0.961		FALSE	FALSE	FALSE	u77IEi	90855421	0.313335	0.0531151	376351	pulmonary hypertension	TRUE	reported	textfile	0.006	3.061e-06	5601	M01110.metal.pos.txt.gz	TRUE	reported	eYy3dP	2	TRUE	0.00387314	21.77
rs10514491	T	C	T	C	0.012	0.0170904	0.6782		FALSE	FALSE	FALSE	u77IEi	80281366	0.304726	0.0166516	376351	pulmonary hypertension	TRUE	reported	textfile	0.0026	2.859e-06	7367	M01110.metal.pos.txt.gz	TRUE	reported	eYy3dP	2	TRUE	0.00288318	21.296
rs3798211	A	C	A	C	-0.0083	0.00881571	0.4247		FALSE	FALSE	FALSE	u77IEi	159765888	0.561674	0.0151901	376351	pulmonary hypertension	TRUE	reported	textfile	0.0018	4.584e-06	7367	M01110.metal.pos.txt.gz	TRUE	reported	eYy3dP	2	TRUE	0.00287785	21.2566
rs8123073	A	G	A	G	-0.0372	0.00464119	0.983		FALSE	FALSE	FALSE	u77IEi	32859052	0.935755	0.0575781	376351	pulmonary hypertension	TRUE	reported	textfile	0.0082	5.942e-06	7367	M01110.metal.pos.txt.gz	TRUE	reported	eYy3dP	2	TRUE	0.00278584	20.575
rs6535974	A	G	A	G	-0.0122	-0.0123717	0.8465		FALSE	FALSE	FALSE	u77IEi	139195172	0.610856	0.024313	376351	pulmonary hypertension	TRUE	reported	textfile	0.0027	5.801e-06	7367	M01110.metal.pos.txt.gz	TRUE	reported	eYy3dP	2	TRUE	0.00276375	20.4115
rs7169869	A	G	A	G	-0.0194	-0.0182654	0.5404		FALSE	FALSE	FALSE	u77IEi	84935687	0.2248	0.0150474	376351	pulmonary hypertension	TRUE	reported	textfile	0.0043	6.586e-06	1766	M01110.metal.pos.txt.gz	TRUE	reported	eYy3dP	2	TRUE	0.0113946	20.3317
rs1010069	A	G	A	G	0.0081	-6.85954e-05	0.4623		FALSE	FALSE	FALSE	u77IEi	16026442	0.996423	0.0153019	376351	pulmonary hypertension	TRUE	reported	textfile	0.0018	8.583e-06	7367	M01110.metal.pos.txt.gz	TRUE	reported	eYy3dP	2	TRUE	0.00274121	20.2445
rs180022	T	C	T	C	0.0117	0.0392167	0.8328		FALSE	FALSE	FALSE	u77IEi	16295630	0.0454506	0.0196038	376351	pulmonary hypertension	TRUE	reported	textfile	0.0026	9.431e-06	7367	M01110.metal.pos.txt.gz	TRUE	reported	eYy3dP	2	TRUE	0.00274121	20.2445
rs532098	A	G	A	G	0.009	-0.0168716	0.461		FALSE	FALSE	FALSE	u77IEi	32610275	0.264501	0.0151204	376351	pulmonary hypertension	TRUE	reported	textfile	0.002	6.795e-06	5601	M01110.metal.pos.txt.gz	TRUE	reported	eYy3dP	2	TRUE	0.0036024	20.2428
rs4739402	T	C	T	C	-0.0085	0.00569299	0.5172		FALSE	FALSE	FALSE	u77IEi	35370755	0.709003	0.0152547	376351	pulmonary hypertension	TRUE	reported	textfile	0.0019	5.614e-06	7367	M01110.metal.pos.txt.gz	TRUE	reported	eYy3dP	2	TRUE	0.00270933	20.0084
rs712916	T	C	T	C	-0.0456	0.0197004	0.9875		FALSE	FALSE	FALSE	u77IEi	99244215	0.857862	0.109999	376351	pulmonary hypertension	TRUE	reported	textfile	0.0102	8.193e-06	7367	M01110.metal.pos.txt.gz	TRUE	reported	eYy3dP	2	TRUE	0.00270559	19.9807
rs17099239	A	G	A	G	-0.012	0.0185417	0.8327		FALSE	FALSE	FALSE	u77IEi	61800790	0.306356	0.0181266	376351	pulmonary hypertension	TRUE	reported	textfile	0.0027	6.74e-06	7367	M01110.metal.pos.txt.gz	TRUE	reported	eYy3dP	2	TRUE	0.00267412	19.7477
rs2275351	T	C	T	C	0.012	0.0173357	0.1657		FALSE	FALSE	FALSE	u77IEi	203180945	0.496614	0.0255001	376351	pulmonary hypertension	TRUE	reported	textfile	0.0027	7.062e-06	7367	M01110.metal.pos.txt.gz	TRUE	reported	eYy3dP	2	TRUE	0.00267412	19.7477
rs8192870	T	G	T	G	-0.0365	-0.00721801	0.3498		FALSE	FALSE	FALSE	sqfPud	58499507	0.638355	0.0153575	376351	pulmonary hypertension	TRUE	reported	textfile	0.0067	3.985e-08	4934	M01114.metal.pos.txt.gz	TRUE	reported	FoQFhH	2	TRUE	0.00597905	29.6661
rs11159894	T	C	T	C	0.032	0.00824927	0.3295		FALSE	FALSE	FALSE	sqfPud	89255475	0.59691	0.0155985	376351	pulmonary hypertension	TRUE	reported	textfile	0.0067	1.769e-06	4934	M01114.metal.pos.txt.gz	TRUE	reported	FoQFhH	2	TRUE	0.00460201	22.8021
rs17175231	A	G	A	G	0.0593	0.00558682	0.9348		FALSE	FALSE	FALSE	sqfPud	94312794	0.832933	0.0264853	376351	pulmonary hypertension	TRUE	reported	textfile	0.0125	1.986e-06	4934	M01114.metal.pos.txt.gz	TRUE	reported	FoQFhH	2	TRUE	0.00454061	22.4964
rs696155	A	G	A	G	-0.0412	0.0125209	0.1888		FALSE	FALSE	FALSE	sqfPud	33551935	0.519438	0.019436	376351	pulmonary hypertension	TRUE	reported	textfile	0.0088	2.921e-06	4934	M01114.metal.pos.txt.gz	TRUE	reported	FoQFhH	2	TRUE	0.00442288	21.9105
rs2391088	A	G	A	G	-0.0341	-0.00459024	0.6873		FALSE	FALSE	FALSE	sqfPud	25143889	0.794144	0.0175916	376351	pulmonary hypertension	TRUE	reported	textfile	0.0073	2.923e-06	4934	M01114.metal.pos.txt.gz	TRUE	reported	FoQFhH	2	TRUE	0.00440299	21.8116
rs7269193	A	G	A	G	-0.0528	0.00884753	0.9092		FALSE	FALSE	FALSE	sqfPud	48229911	0.720653	0.0247424	376351	pulmonary hypertension	TRUE	reported	textfile	0.0116	5.034e-06	4934	M01114.metal.pos.txt.gz	TRUE	reported	FoQFhH	2	TRUE	0.00418151	20.7098
rs4579412	A	C	A	C	-0.0414	0.0236933	0.1469		FALSE	FALSE	FALSE	sqfPud	67480844	0.207816	0.0188103	376351	pulmonary hypertension	TRUE	reported	textfile	0.0091	4.771e-06	4934	M01114.metal.pos.txt.gz	TRUE	reported	FoQFhH	2	TRUE	0.00417735	20.6891
rs7427777	A	C	A	C	0.1291	-0.0112693	0.0483		FALSE	FALSE	FALSE	sqfPud	182229595	0.713638	0.0307087	376351	pulmonary hypertension	TRUE	reported	textfile	0.0286	6.361e-06	1447	M01114.metal.pos.txt.gz	TRUE	reported	FoQFhH	2	TRUE	0.0138861	20.3479
rs9851393	A	G	A	G	0.0297	-0.0132118	0.5199		FALSE	FALSE	FALSE	sqfPud	54300696	0.380492	0.015065	376351	pulmonary hypertension	TRUE	reported	textfile	0.0066	7.383e-06	4934	M01114.metal.pos.txt.gz	TRUE	reported	FoQFhH	2	TRUE	0.0040874	20.2418
rs17131011	A	G	A	G	-0.0781	-0.0131651	0.0404		FALSE	FALSE	FALSE	sqfPud	69657723	0.683276	0.0322676	376351	pulmonary hypertension	TRUE	reported	textfile	0.0174	6.882e-06	4934	M01114.metal.pos.txt.gz	TRUE	reported	FoQFhH	2	TRUE	0.00406663	20.1385
rs4244808	T	G	T	G	0.0305	0.000169902	0.5307		FALSE	FALSE	FALSE	sqfPud	2141880	0.991039	0.015128	376351	pulmonary hypertension	TRUE	reported	textfile	0.0068	8.3e-06	4934	M01114.metal.pos.txt.gz	TRUE	reported	FoQFhH	2	TRUE	0.00406084	20.1097
rs7262824	T	C	T	C	0.0357	0.0108193	0.2062		FALSE	FALSE	FALSE	sqfPud	18502461	0.549623	0.0180827	376351	pulmonary hypertension	TRUE	reported	textfile	0.008	8.697e-06	4934	M01114.metal.pos.txt.gz	TRUE	reported	FoQFhH	2	TRUE	0.00401983	19.9058
rs2002212	A	G	A	G	-0.0691	0.00860696	0.049		FALSE	FALSE	FALSE	sqfPud	12006036	0.744663	0.0264274	376351	pulmonary hypertension	TRUE	reported	textfile	0.0155	7.817e-06	4934	M01114.metal.pos.txt.gz	TRUE	reported	FoQFhH	2	TRUE	0.00401188	19.8663
rs12405017	T	C	T	C	-0.1891	-0.204202	0.9817		FALSE	FALSE	FALSE	sqfPud	85552860	0.0060342	0.0743659	376351	pulmonary hypertension	TRUE	reported	textfile	0.0426	9.175e-06	1447	M01114.metal.pos.txt.gz	TRUE	reported	FoQFhH	2	TRUE	0.0134345	19.6772
rs2140798	T	C	T	C	-0.0519	0.044396	0.0986		FALSE	FALSE	FALSE	sqfPud	125477543	0.0843626	0.0257231	376351	pulmonary hypertension	TRUE	reported	textfile	0.0117	8.8e-06	4934	M01114.metal.pos.txt.gz	TRUE	reported	FoQFhH	2	TRUE	0.00397224	19.6692
rs603424	A	G	A	G	0.0292	-0.00415138	0.1865		FALSE	FALSE	FALSE	6fPxdT	100315722	0.860474	0.0236181	376351	pulmonary hypertension	TRUE	reported	textfile	0.0038	1.56e-14	7349	M01121.metal.pos.txt.gz	TRUE	reported	a7U9Jp	2	TRUE	0.00797067	59.031
rs11118120	A	C	A	C	-0.019	0.0213522	0.8501		FALSE	FALSE	FALSE	6fPxdT	218532419	0.256376	0.0188125	376351	pulmonary hypertension	TRUE	reported	textfile	0.004	1.965e-06	7349	M01121.metal.pos.txt.gz	TRUE	reported	a7U9Jp	2	TRUE	0.00306075	22.5564
rs7583745	T	C	T	C	-0.0348	0.0345266	0.884		FALSE	FALSE	FALSE	6fPxdT	79311772	0.208066	0.027426	376351	pulmonary hypertension	TRUE	reported	textfile	0.0075	3.062e-06	1768	M01121.metal.pos.txt.gz	TRUE	reported	a7U9Jp	2	TRUE	0.0120309	21.5052
rs11940037	T	C	T	C	0.019	-0.00745344	0.842		FALSE	FALSE	FALSE	6fPxdT	57969362	0.685335	0.0183947	376351	pulmonary hypertension	TRUE	reported	textfile	0.0041	2.821e-06	7349	M01121.metal.pos.txt.gz	TRUE	reported	a7U9Jp	2	TRUE	0.00291369	21.4695
rs1466228	T	C	T	C	-0.0361	-0.0233995	0.0348		FALSE	FALSE	FALSE	6fPxdT	32426689	0.651727	0.0518418	376351	pulmonary hypertension	TRUE	reported	textfile	0.0078	3.206e-06	7349	M01121.metal.pos.txt.gz	TRUE	reported	a7U9Jp	2	TRUE	0.00290625	21.4145
rs17351329	A	G	A	G	-0.0185	-0.0146328	0.8651		FALSE	FALSE	FALSE	6fPxdT	107680419	0.477833	0.0206156	376351	pulmonary hypertension	TRUE	reported	textfile	0.0041	5.372e-06	7349	M01121.metal.pos.txt.gz	TRUE	reported	a7U9Jp	2	TRUE	0.00276278	20.3544
rs494562	A	G	A	G	-0.1182	-0.00670946	0.8988		FALSE	FALSE	FALSE	ZUtJBc	85407411	0.795227	0.0258524	376351	pulmonary hypertension	TRUE	reported	textfile	0.0167	1.339e-12	2639	M01123.metal.pos.txt.gz	TRUE	reported	QzfEbI	2	TRUE	0.0186293	50.0579
rs17077586	A	G	A	G	0.1032	0.00403241	0.9187		FALSE	FALSE	FALSE	ZUtJBc	67625684	0.914935	0.0377509	376351	pulmonary hypertension	TRUE	reported	textfile	0.021	9.198e-07	2639	M01123.metal.pos.txt.gz	TRUE	reported	QzfEbI	2	TRUE	0.00906828	24.1319
rs7795118	T	C	T	C	0.0905	-0.015629	0.2305		FALSE	FALSE	FALSE	ZUtJBc	106619780	0.424284	0.0195605	376351	pulmonary hypertension	TRUE	reported	textfile	0.0186	1.211e-06	2639	M01123.metal.pos.txt.gz	TRUE	reported	QzfEbI	2	TRUE	0.00889105	23.656
rs17224277	A	G	A	G	0.0951	0.022211	0.0778		FALSE	FALSE	FALSE	ZUtJBc	181475717	0.481704	0.0315693	376351	pulmonary hypertension	TRUE	reported	textfile	0.0199	1.825e-06	2639	M01123.metal.pos.txt.gz	TRUE	reported	QzfEbI	2	TRUE	0.00857972	22.8205
rs10489	A	C	A	C	0.1743	-0.0561285	0.0243		FALSE	FALSE	FALSE	ZUtJBc	69102001	0.0841492	0.0324987	376351	pulmonary hypertension	TRUE	reported	textfile	0.038	4.601e-06	1731	M01123.metal.pos.txt.gz	TRUE	reported	QzfEbI	2	TRUE	0.0120084	21.0148
rs2846723	T	G	T	G	-0.0476	-0.0242055	0.5442		FALSE	FALSE	FALSE	ZUtJBc	102700160	0.106331	0.0149888	376351	pulmonary hypertension	TRUE	reported	textfile	0.0105	5.755e-06	2639	M01123.metal.pos.txt.gz	TRUE	reported	QzfEbI	2	TRUE	0.00772729	20.5355
rs11616655	A	G	A	G	-0.1069	-0.0195848	0.9444		FALSE	FALSE	FALSE	ZUtJBc	23109802	0.489312	0.0283262	376351	pulmonary hypertension	TRUE	reported	textfile	0.0237	6.369e-06	2639	M01123.metal.pos.txt.gz	TRUE	reported	QzfEbI	2	TRUE	0.0076504	20.3296
rs17741813	T	C	T	C	0.538	0.0281375	0.015		FALSE	FALSE	FALSE	ZUtJBc	34297470	0.413884	0.0344367	376351	pulmonary hypertension	TRUE	reported	textfile	0.1192	6.389e-06	908	M01123.metal.pos.txt.gz	TRUE	reported	QzfEbI	2	TRUE	0.0219427	20.3261
rs4384764	A	G	A	G	-0.0568	-0.0147317	0.2371		FALSE	FALSE	FALSE	ZUtJBc	37363141	0.400773	0.0175327	376351	pulmonary hypertension	TRUE	reported	textfile	0.0127	7.902e-06	2639	M01123.metal.pos.txt.gz	TRUE	reported	QzfEbI	2	TRUE	0.00752264	19.9876
rs10024717	A	G	A	G	0.0085	0.00724119	0.3772		FALSE	FALSE	FALSE	sdtFBO	88298493	0.654749	0.0161932	376351	pulmonary hypertension	TRUE	reported	textfile	0.0016	7.501e-08	7352	M01125.metal.pos.txt.gz	TRUE	reported	9d6bUK	2	TRUE	0.00382409	28.215
rs1618996	A	G	A	G	0.0091	-0.00424327	0.1298		FALSE	FALSE	FALSE	sdtFBO	13328417	0.851503	0.0226669	376351	pulmonary hypertension	TRUE	reported	textfile	0.0018	3.78e-07	7352	M01125.metal.pos.txt.gz	TRUE	reported	9d6bUK	2	TRUE	0.00346438	25.5517
rs4347830	A	G	A	G	0.01	-0.00145724	0.337		FALSE	FALSE	FALSE	sdtFBO	227193300	0.92424	0.0153242	376351	pulmonary hypertension	TRUE	reported	textfile	0.002	5.733e-07	5588	M01125.metal.pos.txt.gz	TRUE	reported	9d6bUK	2	TRUE	0.00445395	24.9911
rs7530270	A	C	A	C	-0.0085	0.00211874	0.2		FALSE	FALSE	FALSE	sdtFBO	241521093	0.904308	0.0176236	376351	pulmonary hypertension	TRUE	reported	textfile	0.0018	1.509e-06	7352	M01125.metal.pos.txt.gz	TRUE	reported	9d6bUK	2	TRUE	0.00302393	22.2933
rs1895999	A	G	A	G	-0.0151	0.0322277	0.1699		FALSE	FALSE	FALSE	sdtFBO	48558421	0.108692	0.0200908	376351	pulmonary hypertension	TRUE	reported	textfile	0.0032	3.434e-06	1764	M01125.metal.pos.txt.gz	TRUE	reported	9d6bUK	2	TRUE	0.0124654	22.2414
rs10063205	T	C	T	C	0.008	-0.0265155	0.1559		FALSE	FALSE	FALSE	sdtFBO	159710004	0.156077	0.0186941	376351	pulmonary hypertension	TRUE	reported	textfile	0.0017	4.058e-06	7352	M01125.metal.pos.txt.gz	TRUE	reported	9d6bUK	2	TRUE	0.0030031	22.1393
rs2397972	A	G	A	G	0.012	0.0275991	0.054		FALSE	FALSE	FALSE	sdtFBO	95815423	0.285864	0.0258603	376351	pulmonary hypertension	TRUE	reported	textfile	0.0026	4.045e-06	7352	M01125.metal.pos.txt.gz	TRUE	reported	9d6bUK	2	TRUE	0.00288904	21.296
rs2470439	A	G	A	G	0.0083	0.00633517	0.11		FALSE	FALSE	FALSE	sdtFBO	1905994	0.788695	0.0236382	376351	pulmonary hypertension	TRUE	reported	textfile	0.0018	5.687e-06	7352	M01125.metal.pos.txt.gz	TRUE	reported	9d6bUK	2	TRUE	0.00288371	21.2566
rs4086666	T	G	T	G	0.0083	-0.0286723	0.8804		FALSE	FALSE	FALSE	sdtFBO	13854390	0.301201	0.0277332	376351	pulmonary hypertension	TRUE	reported	textfile	0.0018	2.422e-06	7352	M01125.metal.pos.txt.gz	TRUE	reported	9d6bUK	2	TRUE	0.00288371	21.2566
rs12707434	A	G	A	G	-0.0366	-0.0243689	0.9639		FALSE	FALSE	FALSE	sdtFBO	139088555	0.573815	0.0433271	376351	pulmonary hypertension	TRUE	reported	textfile	0.008	4.647e-06	1764	M01125.metal.pos.txt.gz	TRUE	reported	9d6bUK	2	TRUE	0.0117263	20.9069
rs6084839	A	C	A	C	-0.0123	0.0173156	0.9446		FALSE	FALSE	FALSE	sdtFBO	4705061	0.519821	0.0269033	376351	pulmonary hypertension	TRUE	reported	textfile	0.0027	3.994e-06	7352	M01125.metal.pos.txt.gz	TRUE	reported	9d6bUK	2	TRUE	0.00281484	20.7474
rs161503	T	C	T	C	0.008	0.0449598	0.1176		FALSE	FALSE	FALSE	sdtFBO	100301249	0.0585181	0.0237656	376351	pulmonary hypertension	TRUE	reported	textfile	0.0018	6.867e-06	7352	M01125.metal.pos.txt.gz	TRUE	reported	9d6bUK	2	TRUE	0.00267956	19.7477
rs6101153	A	G	A	G	-0.008	-0.00953757	0.8897		FALSE	FALSE	FALSE	sdtFBO	60984217	0.696391	0.024443	376351	pulmonary hypertension	TRUE	reported	textfile	0.0018	8.264e-06	7352	M01125.metal.pos.txt.gz	TRUE	reported	9d6bUK	2	TRUE	0.00267956	19.7477
rs7340968	A	C	A	C	0.0333	0.0380857	0.027		FALSE	FALSE	FALSE	sdtFBO	78040512	0.369037	0.0423985	376351	pulmonary hypertension	TRUE	reported	textfile	0.0075	9.053e-06	1764	M01125.metal.pos.txt.gz	TRUE	reported	9d6bUK	2	TRUE	0.011052	19.6912
rs4562384	T	C	T	C	0.0075	0.0107848	0.7166		FALSE	FALSE	FALSE	sdtFBO	1965945	0.499566	0.0159735	376351	pulmonary hypertension	TRUE	reported	textfile	0.0017	5.497e-06	7352	M01125.metal.pos.txt.gz	TRUE	reported	9d6bUK	2	TRUE	0.00264041	19.4584
rs3760605	T	C	T	C	0.0079	0.0312838	0.8912		FALSE	FALSE	FALSE	sdtFBO	3870771	0.118772	0.0200544	376351	pulmonary hypertension	TRUE	reported	textfile	0.0018	9.799e-06	7352	M01125.metal.pos.txt.gz	TRUE	reported	9d6bUK	2	TRUE	0.00261317	19.2571
rs11128879	T	C	T	C	-0.0078	-0.0188802	0.1208		FALSE	FALSE	FALSE	sdtFBO	1821096	0.312622	0.0186981	376351	pulmonary hypertension	TRUE	reported	textfile	0.0018	9.564e-06	7352	M01125.metal.pos.txt.gz	TRUE	reported	9d6bUK	2	TRUE	0.0025476	18.7727
rs17092955	T	G	T	G	-0.0175	0.0314929	0.1024		FALSE	FALSE	FALSE	IemJ6y	95615161	0.170532	0.0229792	376351	pulmonary hypertension	TRUE	reported	textfile	0.0034	3.388e-07	5687	M01284.metal.pos.txt.gz	TRUE	reported	fxW8uc	2	TRUE	0.00463678	26.4829
rs1043011	T	G	T	G	0.0172	-0.00416562	0.1722		FALSE	FALSE	FALSE	IemJ6y	56471256	0.830599	0.0194715	376351	pulmonary hypertension	TRUE	reported	textfile	0.0034	5.214e-07	5687	M01284.metal.pos.txt.gz	TRUE	reported	fxW8uc	2	TRUE	0.00447987	25.5827
rs10433674	T	C	T	C	0.0264	-0.0441836	0.9584		FALSE	FALSE	FALSE	IemJ6y	70896009	0.337175	0.0460359	376351	pulmonary hypertension	TRUE	reported	textfile	0.0054	1.242e-06	5687	M01284.metal.pos.txt.gz	TRUE	reported	fxW8uc	2	TRUE	0.00418519	23.8928
rs10993160	A	G	A	G	0.0295	0.0871997	0.9587		FALSE	FALSE	FALSE	IemJ6y	94306644	0.024973	0.0388968	376351	pulmonary hypertension	TRUE	reported	textfile	0.0062	1.676e-06	5687	M01284.metal.pos.txt.gz	TRUE	reported	fxW8uc	2	TRUE	0.00396508	22.6312
rs10798574	T	G	T	G	-0.0142	0.00925623	0.2212		FALSE	FALSE	FALSE	IemJ6y	177840492	0.572861	0.0164163	376351	pulmonary hypertension	TRUE	reported	textfile	0.003	2.029e-06	5687	M01284.metal.pos.txt.gz	TRUE	reported	fxW8uc	2	TRUE	0.00392413	22.3966
rs715	T	C	T	C	0.0113	-0.0365137	0.7125		FALSE	FALSE	FALSE	IemJ6y	210678331	0.0248405	0.0162726	376351	pulmonary hypertension	TRUE	reported	textfile	0.0024	4.187e-06	5687	M01284.metal.pos.txt.gz	TRUE	reported	fxW8uc	2	TRUE	0.00388295	22.1606
rs4822129	A	G	A	G	0.0122	-0.0196716	0.194		FALSE	FALSE	FALSE	IemJ6y	42427910	0.299516	0.0189611	376351	pulmonary hypertension	TRUE	reported	textfile	0.0026	3.757e-06	5687	M01284.metal.pos.txt.gz	TRUE	reported	fxW8uc	2	TRUE	0.00385666	22.01
rs13242474	A	G	A	G	0.0111	0.0185692	0.7395		FALSE	FALSE	FALSE	IemJ6y	20401442	0.245774	0.0159987	376351	pulmonary hypertension	TRUE	reported	textfile	0.0024	5.472e-06	5687	M01284.metal.pos.txt.gz	TRUE	reported	fxW8uc	2	TRUE	0.00374723	21.3831
rs202490	T	C	T	C	-0.0111	-0.0174658	0.3533		FALSE	FALSE	FALSE	IemJ6y	1767480	0.259201	0.01548	376351	pulmonary hypertension	TRUE	reported	textfile	0.0024	4.452e-06	5687	M01284.metal.pos.txt.gz	TRUE	reported	fxW8uc	2	TRUE	0.00374723	21.3831
rs3857856	A	G	A	G	0.0152	0.0519691	0.8885		FALSE	FALSE	FALSE	IemJ6y	130699879	0.0296183	0.0238921	376351	pulmonary hypertension	TRUE	reported	textfile	0.0033	4.933e-06	5687	M01284.metal.pos.txt.gz	TRUE	reported	fxW8uc	2	TRUE	0.00371671	21.2083
rs10234936	A	G	A	G	0.028	-0.0465929	0.035		FALSE	FALSE	FALSE	IemJ6y	19562376	0.355274	0.0504029	376351	pulmonary hypertension	TRUE	reported	textfile	0.0061	4.877e-06	5687	M01284.metal.pos.txt.gz	TRUE	reported	fxW8uc	2	TRUE	0.0036912	21.0622
rs17268257	T	C	T	C	-0.0159	0.0403175	0.1349		FALSE	FALSE	FALSE	IemJ6y	138844514	0.0459854	0.0202039	376351	pulmonary hypertension	TRUE	reported	textfile	0.0035	7.314e-06	5687	M01284.metal.pos.txt.gz	TRUE	reported	fxW8uc	2	TRUE	0.00361578	20.6303
rs780093	T	C	T	C	-0.0108	-0.00974362	0.3998		FALSE	FALSE	FALSE	IemJ6y	27519736	0.535852	0.0157384	376351	pulmonary hypertension	TRUE	reported	textfile	0.0024	3.982e-06	5687	M01284.metal.pos.txt.gz	TRUE	reported	fxW8uc	2	TRUE	0.00354812	20.2429
rs9403794	A	C	A	C	0.0175	0.0293883	0.5963		FALSE	FALSE	FALSE	IemJ6y	146606968	0.0548782	0.0153077	376351	pulmonary hypertension	TRUE	reported	textfile	0.0039	8.093e-06	1679	M01284.metal.pos.txt.gz	TRUE	reported	fxW8uc	2	TRUE	0.01185	20.1108
rs7220150	A	C	A	C	0.0147	0.0136782	0.8227		FALSE	FALSE	FALSE	IemJ6y	72212531	0.484239	0.0195542	376351	pulmonary hypertension	TRUE	reported	textfile	0.0033	6.706e-06	5687	M01284.metal.pos.txt.gz	TRUE	reported	fxW8uc	2	TRUE	0.00347705	19.836
rs1466785	T	C	T	C	-0.0106	-0.0120067	0.4409		FALSE	FALSE	FALSE	IemJ6y	11765947	0.425278	0.0150592	376351	pulmonary hypertension	TRUE	reported	textfile	0.0024	5.934e-06	5687	M01284.metal.pos.txt.gz	TRUE	reported	fxW8uc	2	TRUE	0.00341837	19.5001
rs892051	T	C	T	C	0.011	-0.00641475	0.2576		FALSE	FALSE	FALSE	IemJ6y	22506585	0.730919	0.0186528	376351	pulmonary hypertension	TRUE	reported	textfile	0.0025	7.667e-06	5687	M01284.metal.pos.txt.gz	TRUE	reported	fxW8uc	2	TRUE	0.00339271	19.3532
rs9400467	T	C	T	C	-0.0121	-0.00315618	0.7059		FALSE	FALSE	FALSE	n9Y4Td	111102812	0.839725	0.0156057	376351	pulmonary hypertension	TRUE	reported	textfile	0.0016	6.541e-14	7358	M01299.metal.pos.txt.gz	TRUE	reported	LqUzjI	2	TRUE	0.00771273	57.1759
rs172650	A	C	A	C	0.0102	0.00378404	0.6543		FALSE	FALSE	FALSE	n9Y4Td	71570009	0.803617	0.0152172	376351	pulmonary hypertension	TRUE	reported	textfile	0.0016	2.818e-10	7358	M01299.metal.pos.txt.gz	TRUE	reported	LqUzjI	2	TRUE	0.00549299	40.6296
rs12728678	T	C	T	C	-0.0096	0.0388589	0.2003		FALSE	FALSE	FALSE	n9Y4Td	154792239	0.0324369	0.018167	376351	pulmonary hypertension	TRUE	reported	textfile	0.0017	2.189e-08	7358	M01299.metal.pos.txt.gz	TRUE	reported	LqUzjI	2	TRUE	0.00431526	31.8806
rs174408	A	G	A	G	0.0129	-0.0105368	0.149		FALSE	FALSE	FALSE	n9Y4Td	111611146	0.679607	0.0255128	376351	pulmonary hypertension	TRUE	reported	textfile	0.0023	1.41e-08	7358	M01299.metal.pos.txt.gz	TRUE	reported	LqUzjI	2	TRUE	0.00425707	31.4489
rs936632	A	C	A	C	-0.0089	-0.0228629	0.1787		FALSE	FALSE	FALSE	n9Y4Td	52646110	0.262125	0.0203882	376351	pulmonary hypertension	TRUE	reported	textfile	0.0017	2.694e-07	7358	M01299.metal.pos.txt.gz	TRUE	reported	LqUzjI	2	TRUE	0.00371114	27.4009
rs703014	A	G	A	G	0.0135	-0.0146151	0.326		FALSE	FALSE	FALSE	n9Y4Td	28352876	0.359727	0.0159573	376351	pulmonary hypertension	TRUE	reported	textfile	0.0027	7.194e-07	1761	M01299.metal.pos.txt.gz	TRUE	reported	LqUzjI	2	TRUE	0.0139978	24.9716
rs7151615	T	G	T	G	-0.0079	0.00586311	0.273		FALSE	FALSE	FALSE	n9Y4Td	20263788	0.714299	0.0160155	376351	pulmonary hypertension	TRUE	reported	textfile	0.0016	1.469e-06	7358	M01299.metal.pos.txt.gz	TRUE	reported	LqUzjI	2	TRUE	0.00330231	24.3723
rs10033622	T	C	T	C	0.0126	-0.00579393	0.6115		FALSE	FALSE	FALSE	n9Y4Td	185582838	0.705622	0.0153383	376351	pulmonary hypertension	TRUE	reported	textfile	0.0026	1.346e-06	1761	M01299.metal.pos.txt.gz	TRUE	reported	LqUzjI	2	TRUE	0.0131608	23.4585
rs7641634	A	G	A	G	-0.0077	0.0253227	0.266		FALSE	FALSE	FALSE	n9Y4Td	143823166	0.136234	0.0169955	376351	pulmonary hypertension	TRUE	reported	textfile	0.0016	2.564e-06	7358	M01299.metal.pos.txt.gz	TRUE	reported	LqUzjI	2	TRUE	0.00313774	23.1539
rs1532775	A	G	A	G	0.0081	-0.0132523	0.7796		FALSE	FALSE	FALSE	n9Y4Td	114062731	0.496435	0.0194856	376351	pulmonary hypertension	TRUE	reported	textfile	0.0017	1.035e-06	7358	M01299.metal.pos.txt.gz	TRUE	reported	LqUzjI	2	TRUE	0.00307592	22.6963
rs17293820	T	G	T	G	0.0081	-0.0103787	0.8016		FALSE	FALSE	FALSE	n9Y4Td	14254114	0.584752	0.0189928	376351	pulmonary hypertension	TRUE	reported	textfile	0.0017	2.011e-06	7358	M01299.metal.pos.txt.gz	TRUE	reported	LqUzjI	2	TRUE	0.00307592	22.6963
rs2879560	T	C	T	C	-0.0081	0.00144634	0.2226		FALSE	FALSE	FALSE	n9Y4Td	182596241	0.935666	0.0179184	376351	pulmonary hypertension	TRUE	reported	textfile	0.0017	3.476e-06	7358	M01299.metal.pos.txt.gz	TRUE	reported	LqUzjI	2	TRUE	0.00307592	22.6963
rs9497139	A	G	A	G	-0.029	-0.0716622	0.0155		FALSE	FALSE	FALSE	n9Y4Td	144943204	0.115614	0.0455446	376351	pulmonary hypertension	TRUE	reported	textfile	0.0061	1.974e-06	7358	M01299.metal.pos.txt.gz	TRUE	reported	LqUzjI	2	TRUE	0.00306228	22.5953
rs6493	A	G	A	G	0.0114	0.00393296	0.1195		FALSE	FALSE	FALSE	n9Y4Td	77673986	0.846103	0.0202633	376351	pulmonary hypertension	TRUE	reported	textfile	0.0024	2.346e-06	7358	M01299.metal.pos.txt.gz	TRUE	reported	LqUzjI	2	TRUE	0.00305702	22.5564
rs9327433	T	G	T	G	-0.0076	0.0194498	0.5134		FALSE	FALSE	FALSE	n9Y4Td	127210367	0.20343	0.0152926	376351	pulmonary hypertension	TRUE	reported	textfile	0.0016	2.529e-06	7358	M01299.metal.pos.txt.gz	TRUE	reported	LqUzjI	2	TRUE	0.00305702	22.5564
rs1851740	A	C	A	C	-0.008	-0.00729226	0.185		FALSE	FALSE	FALSE	n9Y4Td	77690051	0.700588	0.0189642	376351	pulmonary hypertension	TRUE	reported	textfile	0.0017	2.742e-06	7358	M01299.metal.pos.txt.gz	TRUE	reported	LqUzjI	2	TRUE	0.00300066	22.1393
rs4863214	T	C	T	C	-0.0149	-0.00351696	0.7398		FALSE	FALSE	FALSE	n9Y4Td	189595235	0.821297	0.0155703	376351	pulmonary hypertension	TRUE	reported	textfile	0.0032	3.984e-06	1761	M01299.metal.pos.txt.gz	TRUE	reported	LqUzjI	2	TRUE	0.0121618	21.656
rs1475943	T	C	T	C	0.0079	0.00803706	0.2215		FALSE	FALSE	FALSE	n9Y4Td	46909540	0.622193	0.0163108	376351	pulmonary hypertension	TRUE	reported	textfile	0.0017	3.693e-06	7358	M01299.metal.pos.txt.gz	TRUE	reported	LqUzjI	2	TRUE	0.00292633	21.5893
rs4808739	T	C	T	C	0.0083	0.00255242	0.7578		FALSE	FALSE	FALSE	n9Y4Td	18048706	0.879352	0.0168154	376351	pulmonary hypertension	TRUE	reported	textfile	0.0018	2.421e-06	7358	M01299.metal.pos.txt.gz	TRUE	reported	LqUzjI	2	TRUE	0.00288136	21.2566
rs10516469	T	C	T	C	-0.0114	0.00116354	0.1		FALSE	FALSE	FALSE	n9Y4Td	101340096	0.950307	0.01867	376351	pulmonary hypertension	TRUE	reported	textfile	0.0025	5.886e-06	7358	M01299.metal.pos.txt.gz	TRUE	reported	LqUzjI	2	TRUE	0.00281802	20.7879
rs10873157	T	C	T	C	-0.0109	-0.0251094	0.0933		FALSE	FALSE	FALSE	n9Y4Td	62633988	0.341657	0.026406	376351	pulmonary hypertension	TRUE	reported	textfile	0.0024	8.624e-06	7358	M01299.metal.pos.txt.gz	TRUE	reported	LqUzjI	2	TRUE	0.00279547	20.6211
rs2891733	T	C	T	C	-0.0109	0.00638766	0.8941		FALSE	FALSE	FALSE	n9Y4Td	219270486	0.8489	0.0335271	376351	pulmonary hypertension	TRUE	reported	textfile	0.0024	8.467e-06	7358	M01299.metal.pos.txt.gz	TRUE	reported	LqUzjI	2	TRUE	0.00279547	20.6211
rs7195332	T	C	T	C	0.0077	0.0140935	0.2152		FALSE	FALSE	FALSE	n9Y4Td	19914641	0.441315	0.0183039	376351	pulmonary hypertension	TRUE	reported	textfile	0.0017	4.051e-06	7358	M01299.metal.pos.txt.gz	TRUE	reported	LqUzjI	2	TRUE	0.00278045	20.51
rs7834337	A	G	A	G	-0.0113	-0.0326048	0.0904		FALSE	FALSE	FALSE	n9Y4Td	705828	0.144635	0.0223513	376351	pulmonary hypertension	TRUE	reported	textfile	0.0025	4.709e-06	7358	M01299.metal.pos.txt.gz	TRUE	reported	LqUzjI	2	TRUE	0.00276894	20.4248
rs1512342	T	C	T	C	0.0072	-0.0265555	0.3384		FALSE	FALSE	FALSE	n9Y4Td	148329631	0.0842888	0.0153827	376351	pulmonary hypertension	TRUE	reported	textfile	0.0016	7.006e-06	7358	M01299.metal.pos.txt.gz	TRUE	reported	LqUzjI	2	TRUE	0.00274455	20.2445
rs4347830	A	G	A	G	0.009	-0.00145724	0.337		FALSE	FALSE	FALSE	n9Y4Td	227193300	0.92424	0.0153242	376351	pulmonary hypertension	TRUE	reported	textfile	0.002	6.795e-06	5597	M01299.metal.pos.txt.gz	TRUE	reported	LqUzjI	2	TRUE	0.00360497	20.2428
rs8035304	T	G	T	G	0.009	-0.00176242	0.81		FALSE	FALSE	FALSE	n9Y4Td	93180696	0.92676	0.019173	376351	pulmonary hypertension	TRUE	reported	textfile	0.002	6.795e-06	5597	M01299.metal.pos.txt.gz	TRUE	reported	LqUzjI	2	TRUE	0.00360497	20.2428
rs11243929	T	C	T	C	-0.0076	-0.0191232	0.7731		FALSE	FALSE	FALSE	n9Y4Td	132898777	0.344823	0.0202431	376351	pulmonary hypertension	TRUE	reported	textfile	0.0017	8.328e-06	7358	M01299.metal.pos.txt.gz	TRUE	reported	LqUzjI	2	TRUE	0.00270889	19.9807
rs13237436	A	G	A	G	-0.0076	-0.00947779	0.193		FALSE	FALSE	FALSE	n9Y4Td	80246502	0.605682	0.0183591	376351	pulmonary hypertension	TRUE	reported	textfile	0.0017	7.257e-06	7358	M01299.metal.pos.txt.gz	TRUE	reported	LqUzjI	2	TRUE	0.00270889	19.9807
rs906466	A	G	A	G	0.0076	0.0111207	0.1846		FALSE	FALSE	FALSE	n9Y4Td	36420229	0.540477	0.0181684	376351	pulmonary hypertension	TRUE	reported	textfile	0.0017	8.838e-06	7358	M01299.metal.pos.txt.gz	TRUE	reported	LqUzjI	2	TRUE	0.00270889	19.9807
rs1536564	T	C	T	C	0.0075	-0.0150289	0.2644		FALSE	FALSE	FALSE	n9Y4Td	14716349	0.367684	0.0166836	376351	pulmonary hypertension	TRUE	reported	textfile	0.0017	7.048e-06	7358	M01299.metal.pos.txt.gz	TRUE	reported	LqUzjI	2	TRUE	0.00263826	19.4584
rs2863979	A	G	A	G	0.0143	-0.0035948	0.7241		FALSE	FALSE	FALSE	rPc7fB	68297987	0.827779	0.016524	376351	pulmonary hypertension	TRUE	reported	textfile	0.0017	1.443e-17	7363	M01301.metal.pos.txt.gz	TRUE	reported	sONJUf	2	TRUE	0.00951844	70.7386
rs6587731	T	G	T	G	-0.0093	0.00159276	0.1626		FALSE	FALSE	FALSE	rPc7fB	153215204	0.932401	0.0187773	376351	pulmonary hypertension	TRUE	reported	textfile	0.0018	1.963e-07	7363	M01301.metal.pos.txt.gz	TRUE	reported	sONJUf	2	TRUE	0.00361239	26.6872
rs12927959	A	G	A	G	0.0089	0.00184715	0.7248		FALSE	FALSE	FALSE	rPc7fB	67693166	0.908931	0.0161483	376351	pulmonary hypertension	TRUE	reported	textfile	0.0018	3.76e-07	7363	M01301.metal.pos.txt.gz	TRUE	reported	sONJUf	2	TRUE	0.00330933	24.4409
rs1179979	A	G	A	G	-0.0128	0.00390831	0.9214		FALSE	FALSE	FALSE	rPc7fB	36877769	0.904729	0.0326537	376351	pulmonary hypertension	TRUE	reported	textfile	0.0026	9.489e-07	7363	M01301.metal.pos.txt.gz	TRUE	reported	sONJUf	2	TRUE	0.00328089	24.2301
rs7572149	T	C	T	C	0.0088	0.000680003	0.133		FALSE	FALSE	FALSE	rPc7fB	104232395	0.971443	0.0189949	376351	pulmonary hypertension	TRUE	reported	textfile	0.0018	1.002e-06	7363	M01301.metal.pos.txt.gz	TRUE	reported	sONJUf	2	TRUE	0.00323562	23.8947
rs1894947	T	C	T	C	0.0083	-0.0138569	0.1801		FALSE	FALSE	FALSE	rPc7fB	55972666	0.482969	0.0197522	376351	pulmonary hypertension	TRUE	reported	textfile	0.0017	1.847e-06	7363	M01301.metal.pos.txt.gz	TRUE	reported	sONJUf	2	TRUE	0.00322701	23.8309
rs1573544	T	C	T	C	0.0087	0.0266568	0.1484		FALSE	FALSE	FALSE	rPc7fB	15174102	0.161546	0.0190421	376351	pulmonary hypertension	TRUE	reported	textfile	0.0018	9.635e-07	7363	M01301.metal.pos.txt.gz	TRUE	reported	sONJUf	2	TRUE	0.00316274	23.3548
rs7583413	T	C	T	C	0.0082	0.0308683	0.8245		FALSE	FALSE	FALSE	rPc7fB	227612594	0.152268	0.0215626	376351	pulmonary hypertension	TRUE	reported	textfile	0.0017	2.62e-06	7363	M01301.metal.pos.txt.gz	TRUE	reported	sONJUf	2	TRUE	0.00314996	23.2601
rs10095414	A	G	A	G	0.0086	-0.00270346	0.8619		FALSE	FALSE	FALSE	rPc7fB	20721404	0.898161	0.0211233	376351	pulmonary hypertension	TRUE	reported	textfile	0.0018	2.285e-06	7363	M01301.metal.pos.txt.gz	TRUE	reported	sONJUf	2	TRUE	0.00309067	22.821
rs10917910	A	C	A	C	-0.0086	-0.0202322	0.8597		FALSE	FALSE	FALSE	rPc7fB	164096060	0.486556	0.0290778	376351	pulmonary hypertension	TRUE	reported	textfile	0.0018	1.652e-06	7363	M01301.metal.pos.txt.gz	TRUE	reported	sONJUf	2	TRUE	0.00309067	22.821
rs9642758	A	G	A	G	0.0086	-0.0107602	0.1578		FALSE	FALSE	FALSE	rPc7fB	35863641	0.598023	0.0204083	376351	pulmonary hypertension	TRUE	reported	textfile	0.0018	1.282e-06	7363	M01301.metal.pos.txt.gz	TRUE	reported	sONJUf	2	TRUE	0.00309067	22.821
rs10850904	T	C	T	C	0.0085	0.00323484	0.127		FALSE	FALSE	FALSE	rPc7fB	117817427	0.884445	0.0222575	376351	pulmonary hypertension	TRUE	reported	textfile	0.0018	2.738e-06	7363	M01301.metal.pos.txt.gz	TRUE	reported	sONJUf	2	TRUE	0.00301943	22.2933
rs11151130	A	G	A	G	0.0085	0.0115216	0.1379		FALSE	FALSE	FALSE	rPc7fB	75611644	0.609122	0.0225326	376351	pulmonary hypertension	TRUE	reported	textfile	0.0018	1.786e-06	7363	M01301.metal.pos.txt.gz	TRUE	reported	sONJUf	2	TRUE	0.00301943	22.2933
rs3024536	T	C	T	C	-0.0085	0.00105311	0.1443		FALSE	FALSE	FALSE	rPc7fB	27341392	0.966773	0.0252814	376351	pulmonary hypertension	TRUE	reported	textfile	0.0018	1.69e-06	7363	M01301.metal.pos.txt.gz	TRUE	reported	sONJUf	2	TRUE	0.00301943	22.2933
rs4426541	A	G	A	G	-0.0079	-0.0214444	0.2229		FALSE	FALSE	FALSE	rPc7fB	166264446	0.268245	0.0193696	376351	pulmonary hypertension	TRUE	reported	textfile	0.0017	5.395e-06	7363	M01301.metal.pos.txt.gz	TRUE	reported	sONJUf	2	TRUE	0.00292435	21.5893
rs2383208	A	G	A	G	0.0078	-0.0322688	0.8223		FALSE	FALSE	FALSE	rPc7fB	22132077	0.124956	0.0210316	376351	pulmonary hypertension	TRUE	reported	textfile	0.0017	8.789e-06	7363	M01301.metal.pos.txt.gz	TRUE	reported	sONJUf	2	TRUE	0.002851	21.0462
rs10491431	A	C	A	C	0.0082	0.00728976	0.1435		FALSE	FALSE	FALSE	rPc7fB	35967898	0.740635	0.0220226	376351	pulmonary hypertension	TRUE	reported	textfile	0.0018	3.8e-06	7363	M01301.metal.pos.txt.gz	TRUE	reported	sONJUf	2	TRUE	0.00281064	20.7474
rs12268257	T	C	T	C	-0.0082	0.00504757	0.1339		FALSE	FALSE	FALSE	rPc7fB	25575752	0.831775	0.0237615	376351	pulmonary hypertension	TRUE	reported	textfile	0.0018	5.591e-06	7363	M01301.metal.pos.txt.gz	TRUE	reported	sONJUf	2	TRUE	0.00281064	20.7474
rs13302218	A	G	A	G	-0.0118	0.0597586	0.932		FALSE	FALSE	FALSE	rPc7fB	110628332	0.145031	0.0410061	376351	pulmonary hypertension	TRUE	reported	textfile	0.0026	6.799e-06	7363	M01301.metal.pos.txt.gz	TRUE	reported	sONJUf	2	TRUE	0.00278965	20.592
rs4317453	A	G	A	G	-0.0077	0.0168348	0.3363		FALSE	FALSE	FALSE	rPc7fB	1424127	0.286284	0.015788	376351	pulmonary hypertension	TRUE	reported	textfile	0.0017	9.116e-06	7363	M01301.metal.pos.txt.gz	TRUE	reported	sONJUf	2	TRUE	0.00277856	20.51
rs10738383	A	G	A	G	-0.0131	-0.0310208	0.6175		FALSE	FALSE	FALSE	rPc7fB	15016044	0.0407568	0.0151617	376351	pulmonary hypertension	TRUE	reported	textfile	0.0029	7.385e-06	1763	M01301.metal.pos.txt.gz	TRUE	reported	sONJUf	2	TRUE	0.0114419	20.3823
rs13339263	A	G	A	G	-0.0081	-0.00442094	0.8587		FALSE	FALSE	FALSE	rPc7fB	48967245	0.841541	0.0221133	376351	pulmonary hypertension	TRUE	reported	textfile	0.0018	6.52e-06	7363	M01301.metal.pos.txt.gz	TRUE	reported	sONJUf	2	TRUE	0.00274269	20.2445
rs1402325	A	G	A	G	-0.008	0.0235279	0.1437		FALSE	FALSE	FALSE	rPc7fB	43601584	0.249941	0.0204503	376351	pulmonary hypertension	TRUE	reported	textfile	0.0018	8.23e-06	7363	M01301.metal.pos.txt.gz	TRUE	reported	sONJUf	2	TRUE	0.00267557	19.7477
rs320485	T	C	T	C	0.0094	-0.0088046	0.1324		FALSE	FALSE	FALSE	5kj1st	213473223	0.638532	0.0187431	376351	pulmonary hypertension	TRUE	reported	textfile	0.0017	4.97e-08	7347	M01302.metal.pos.txt.gz	TRUE	reported	Rfj9g7	2	TRUE	0.00414423	30.5661
rs11232103	A	C	A	C	0.0085	0.0412641	0.1151		FALSE	FALSE	FALSE	5kj1st	80381371	0.0413038	0.0202229	376351	pulmonary hypertension	TRUE	reported	textfile	0.0017	3.697e-07	7347	M01302.metal.pos.txt.gz	TRUE	reported	Rfj9g7	2	TRUE	0.00339121	24.9932
rs17478241	T	C	T	C	-0.0076	-0.0024045	0.168		FALSE	FALSE	FALSE	5kj1st	32147814	0.896574	0.0184974	376351	pulmonary hypertension	TRUE	reported	textfile	0.0016	2.751e-06	7347	M01302.metal.pos.txt.gz	TRUE	reported	Rfj9g7	2	TRUE	0.00306158	22.5564
rs2418886	A	G	A	G	0.0223	0.00899008	0.0489		FALSE	FALSE	FALSE	5kj1st	190180734	0.817393	0.0389351	376351	pulmonary hypertension	TRUE	reported	textfile	0.0047	1.63e-06	1762	M01302.metal.pos.txt.gz	TRUE	reported	Rfj9g7	2	TRUE	0.0126152	22.4864
rs6071991	T	C	T	C	-0.0075	-0.0132622	0.1495		FALSE	FALSE	FALSE	5kj1st	40261343	0.487882	0.0191185	376351	pulmonary hypertension	TRUE	reported	textfile	0.0016	3.811e-06	7347	M01302.metal.pos.txt.gz	TRUE	reported	Rfj9g7	2	TRUE	0.00298178	21.9667
rs9598459	A	G	A	G	0.0079	0.0325122	0.896		FALSE	FALSE	FALSE	5kj1st	62461216	0.258922	0.0287988	376351	pulmonary hypertension	TRUE	reported	textfile	0.0017	5.172e-06	7347	M01302.metal.pos.txt.gz	TRUE	reported	Rfj9g7	2	TRUE	0.0029307	21.5893
rs487946	T	G	T	G	-0.0074	-0.0194963	0.8292		FALSE	FALSE	FALSE	5kj1st	62818336	0.346229	0.0206983	376351	pulmonary hypertension	TRUE	reported	textfile	0.0016	3.096e-06	7347	M01302.metal.pos.txt.gz	TRUE	reported	Rfj9g7	2	TRUE	0.00290303	21.3848
rs2780242	T	C	T	C	-0.0083	0.0317381	0.1138		FALSE	FALSE	FALSE	5kj1st	117970744	0.210428	0.025342	376351	pulmonary hypertension	TRUE	reported	textfile	0.0018	3.849e-06	7347	M01302.metal.pos.txt.gz	TRUE	reported	Rfj9g7	2	TRUE	0.00288567	21.2566
rs16839317	T	C	T	C	-0.0078	-0.0522836	0.8726		FALSE	FALSE	FALSE	5kj1st	132500039	0.0101487	0.0203381	376351	pulmonary hypertension	TRUE	reported	textfile	0.0017	2.753e-06	7347	M01302.metal.pos.txt.gz	TRUE	reported	Rfj9g7	2	TRUE	0.00285719	21.0462
rs3740996	A	G	A	G	0.0078	-0.0218392	0.1208		FALSE	FALSE	FALSE	5kj1st	5680051	0.352557	0.023492	376351	pulmonary hypertension	TRUE	reported	textfile	0.0017	4.33e-06	7347	M01302.metal.pos.txt.gz	TRUE	reported	Rfj9g7	2	TRUE	0.00285719	21.0462
rs6960830	T	C	T	C	0.0078	0.00543347	0.8851		FALSE	FALSE	FALSE	5kj1st	156375912	0.858648	0.0305087	376351	pulmonary hypertension	TRUE	reported	textfile	0.0017	4.158e-06	7347	M01302.metal.pos.txt.gz	TRUE	reported	Rfj9g7	2	TRUE	0.00285719	21.0462
rs7570141	A	G	A	G	-0.0119	0.00997146	0.104		FALSE	FALSE	FALSE	5kj1st	18094114	0.656275	0.0224046	376351	pulmonary hypertension	TRUE	reported	textfile	0.0026	6.212e-06	7347	M01302.metal.pos.txt.gz	TRUE	reported	Rfj9g7	2	TRUE	0.00284316	20.9425
rs9410970	A	C	A	C	-0.0068	-0.0361793	0.2201		FALSE	FALSE	FALSE	5kj1st	87800305	0.0583741	0.0191134	376351	pulmonary hypertension	TRUE	reported	textfile	0.0015	5.493e-06	7347	M01302.metal.pos.txt.gz	TRUE	reported	Rfj9g7	2	TRUE	0.00278941	20.5455
rs1742639	A	G	A	G	0.0077	0.0296005	0.8865		FALSE	FALSE	FALSE	5kj1st	46093117	0.30046	0.0285871	376351	pulmonary hypertension	TRUE	reported	textfile	0.0017	7.939e-06	7347	M01302.metal.pos.txt.gz	TRUE	reported	Rfj9g7	2	TRUE	0.0027846	20.51
rs6533609	T	C	T	C	-0.0077	-0.00514228	0.1429		FALSE	FALSE	FALSE	5kj1st	112357731	0.80949	0.0213299	376351	pulmonary hypertension	TRUE	reported	textfile	0.0017	3.776e-06	7347	M01302.metal.pos.txt.gz	TRUE	reported	Rfj9g7	2	TRUE	0.0027846	20.51
rs6766715	A	G	A	G	-0.009	-0.0196724	0.128		FALSE	FALSE	FALSE	5kj1st	173068358	0.372557	0.0220619	376351	pulmonary hypertension	TRUE	reported	textfile	0.002	6.795e-06	5585	M01302.metal.pos.txt.gz	TRUE	reported	Rfj9g7	2	TRUE	0.00361268	20.2427
rs11760350	A	G	A	G	-0.0075	-0.0325448	0.1238		FALSE	FALSE	FALSE	5kj1st	39232543	0.144776	0.022318	376351	pulmonary hypertension	TRUE	reported	textfile	0.0017	7.77e-06	7347	M01302.metal.pos.txt.gz	TRUE	reported	Rfj9g7	2	TRUE	0.0026422	19.4584
rs885076	A	G	A	G	-0.0074	0.0259005	0.8716		FALSE	FALSE	FALSE	5kj1st	131204990	0.217293	0.0209931	376351	pulmonary hypertension	TRUE	reported	textfile	0.0017	8.747e-06	7347	M01302.metal.pos.txt.gz	TRUE	reported	Rfj9g7	2	TRUE	0.00257239	18.9429
rs2066415	T	C	T	C	0.0065	0.00728633	0.3567		FALSE	FALSE	FALSE	5kj1st	5867061	0.629376	0.0150979	376351	pulmonary hypertension	TRUE	reported	textfile	0.0015	8.628e-06	7347	M01302.metal.pos.txt.gz	TRUE	reported	Rfj9g7	2	TRUE	0.00254933	18.7727
rs4693555	T	C	T	C	-0.0069	0.0337732	0.2131		FALSE	FALSE	FALSE	5kj1st	83071382	0.0525727	0.0174231	376351	pulmonary hypertension	TRUE	reported	textfile	0.0016	8.434e-06	7347	M01302.metal.pos.txt.gz	TRUE	reported	Rfj9g7	2	TRUE	0.00252494	18.5926
rs7503429	A	C	A	C	-0.016	-0.0203599	0.4255		FALSE	FALSE	FALSE	eexu8L	82233549	0.178567	0.0151354	376351	pulmonary hypertension	TRUE	reported	textfile	0.0026	1.635e-09	6946	M01303.metal.pos.txt.gz	TRUE	reported	shbrhM	2	TRUE	0.00542247	37.8589
rs26724	A	G	A	G	0.014	-0.0022811	0.3507		FALSE	FALSE	FALSE	eexu8L	107608572	0.884504	0.0157034	376351	pulmonary hypertension	TRUE	reported	textfile	0.0026	1.258e-07	6946	M01303.metal.pos.txt.gz	TRUE	reported	shbrhM	2	TRUE	0.00415686	28.9857
rs10899384	A	G	A	G	0.0139	-0.0216633	0.3819		FALSE	FALSE	FALSE	eexu8L	77507423	0.164079	0.0155685	376351	pulmonary hypertension	TRUE	reported	textfile	0.0026	1.27e-07	6946	M01303.metal.pos.txt.gz	TRUE	reported	shbrhM	2	TRUE	0.00409793	28.5731
rs912170	A	G	A	G	-0.0186	0.000120267	0.8773		FALSE	FALSE	FALSE	eexu8L	656736	0.994823	0.0185371	376351	pulmonary hypertension	TRUE	reported	textfile	0.0036	2.089e-07	6946	M01303.metal.pos.txt.gz	TRUE	reported	shbrhM	2	TRUE	0.00382843	26.6868
rs2288867	T	C	T	C	-0.0132	-0.00660533	0.2334		FALSE	FALSE	FALSE	eexu8L	19654759	0.737638	0.0197184	376351	pulmonary hypertension	TRUE	reported	textfile	0.0027	1.018e-06	6946	M01303.metal.pos.txt.gz	TRUE	reported	shbrhM	2	TRUE	0.00342921	23.8944
rs726900	T	G	T	G	0.0173	0.0276815	0.8497		FALSE	FALSE	FALSE	eexu8L	74023665	0.150817	0.0192681	376351	pulmonary hypertension	TRUE	reported	textfile	0.0036	1.592e-06	6946	M01303.metal.pos.txt.gz	TRUE	reported	shbrhM	2	TRUE	0.00331368	23.0867
rs8073225	T	C	T	C	-0.013	0.0273075	0.7657		FALSE	FALSE	FALSE	eexu8L	79091700	0.167733	0.0197948	376351	pulmonary hypertension	TRUE	reported	textfile	0.0028	3.938e-06	6946	M01303.metal.pos.txt.gz	TRUE	reported	shbrhM	2	TRUE	0.00309379	21.5499
rs2869990	T	C	T	C	-0.0125	-0.0169698	0.7192		FALSE	FALSE	FALSE	eexu8L	89070463	0.333077	0.017532	376351	pulmonary hypertension	TRUE	reported	textfile	0.0027	2.831e-06	6946	M01303.metal.pos.txt.gz	TRUE	reported	shbrhM	2	TRUE	0.00307624	21.4273
rs10990303	T	C	T	C	-0.0129	0.016811	0.2309		FALSE	FALSE	FALSE	eexu8L	95648123	0.366384	0.0186113	376351	pulmonary hypertension	TRUE	reported	textfile	0.0028	3.938e-06	6946	M01303.metal.pos.txt.gz	TRUE	reported	shbrhM	2	TRUE	0.00304652	21.2197
rs1939471	A	G	A	G	-0.0123	-0.00115344	0.7209		FALSE	FALSE	FALSE	eexu8L	96103920	0.941618	0.0157495	376351	pulmonary hypertension	TRUE	reported	textfile	0.0027	4.063e-06	6946	M01303.metal.pos.txt.gz	TRUE	reported	shbrhM	2	TRUE	0.00297887	20.7471
rs4768795	T	G	T	G	0.0195	-0.0148802	0.3587		FALSE	FALSE	FALSE	eexu8L	47319191	0.326136	0.0151541	376351	pulmonary hypertension	TRUE	reported	textfile	0.0043	6.189e-06	6946	M01303.metal.pos.txt.gz	TRUE	reported	shbrhM	2	TRUE	0.00295198	20.5592
rs12713120	T	C	T	C	0.0122	-0.00996367	0.7564		FALSE	FALSE	FALSE	eexu8L	50649546	0.575086	0.0177739	376351	pulmonary hypertension	TRUE	reported	textfile	0.0027	6.742e-06	6946	M01303.metal.pos.txt.gz	TRUE	reported	shbrhM	2	TRUE	0.00293078	20.4111
rs10166484	T	C	T	C	-0.0121	0.00176439	0.3157		FALSE	FALSE	FALSE	eexu8L	188783957	0.918734	0.0172932	376351	pulmonary hypertension	TRUE	reported	textfile	0.0027	5.291e-06	6946	M01303.metal.pos.txt.gz	TRUE	reported	shbrhM	2	TRUE	0.00288307	20.0779
rs690191	T	C	T	C	-0.0121	-0.049351	0.7821		FALSE	FALSE	FALSE	eexu8L	76366124	0.00760659	0.0184901	376351	pulmonary hypertension	TRUE	reported	textfile	0.0027	9.234e-06	6946	M01303.metal.pos.txt.gz	TRUE	reported	shbrhM	2	TRUE	0.00288307	20.0779
rs9471841	T	C	T	C	-0.0275	0.0131896	0.0526		FALSE	FALSE	FALSE	eexu8L	42305594	0.661607	0.0301341	376351	pulmonary hypertension	TRUE	reported	textfile	0.0062	9.844e-06	6946	M01303.metal.pos.txt.gz	TRUE	reported	shbrhM	2	TRUE	0.00282435	19.6679
rs603424	A	G	A	G	0.0151	-0.00415138	0.1836		FALSE	FALSE	FALSE	gvj2WG	100315722	0.860474	0.0236181	376351	pulmonary hypertension	TRUE	reported	textfile	0.0024	2.455e-10	7352	M01336.metal.pos.txt.gz	TRUE	reported	ejzCP4	2	TRUE	0.00535542	39.5743
rs11133892	A	G	A	G	0.0089	0.0266237	0.4427		FALSE	FALSE	FALSE	gvj2WG	17254917	0.0791407	0.0151643	376351	pulmonary hypertension	TRUE	reported	textfile	0.0017	1.559e-07	7352	M01336.metal.pos.txt.gz	TRUE	reported	ejzCP4	2	TRUE	0.00371416	27.4008
rs12931268	T	C	T	C	-0.0087	0.0149667	0.6329		FALSE	FALSE	FALSE	gvj2WG	49770591	0.355549	0.0161998	376351	pulmonary hypertension	TRUE	reported	textfile	0.0017	2.907e-07	7352	M01336.metal.pos.txt.gz	TRUE	reported	ejzCP4	2	TRUE	0.00354969	26.1832
rs4420815	A	G	A	G	-0.015	-0.0321995	0.143		FALSE	FALSE	FALSE	gvj2WG	33753277	0.0937735	0.0192141	376351	pulmonary hypertension	TRUE	reported	textfile	0.003	5.733e-07	5586	M01336.metal.pos.txt.gz	TRUE	reported	ejzCP4	2	TRUE	0.00445553	24.991
rs1348656	T	C	T	C	-0.0117	0.0518058	0.798		FALSE	FALSE	FALSE	gvj2WG	145215733	0.00798087	0.0195281	376351	pulmonary hypertension	TRUE	reported	textfile	0.0024	9.069e-07	7352	M01336.metal.pos.txt.gz	TRUE	reported	ejzCP4	2	TRUE	0.00322212	23.7592
rs11940037	T	C	T	C	0.0121	-0.00745344	0.8408		FALSE	FALSE	FALSE	gvj2WG	57969362	0.685335	0.0183947	376351	pulmonary hypertension	TRUE	reported	textfile	0.0025	1.241e-06	7352	M01336.metal.pos.txt.gz	TRUE	reported	ejzCP4	2	TRUE	0.00317617	23.4192
rs11193635	T	C	T	C	0.0087	-0.000901188	0.6724		FALSE	FALSE	FALSE	gvj2WG	107708493	0.956778	0.0166279	376351	pulmonary hypertension	TRUE	reported	textfile	0.0018	7.342e-07	7352	M01336.metal.pos.txt.gz	TRUE	reported	ejzCP4	2	TRUE	0.00316745	23.3548
rs11222474	T	G	T	G	-0.0082	0.00783503	0.6036		FALSE	FALSE	FALSE	gvj2WG	131117835	0.620512	0.0158243	376351	pulmonary hypertension	TRUE	reported	textfile	0.0017	1.42e-06	7352	M01336.metal.pos.txt.gz	TRUE	reported	ejzCP4	2	TRUE	0.00315466	23.2601
rs10112003	A	G	A	G	0.0158	0.00772517	0.0782		FALSE	FALSE	FALSE	gvj2WG	34502975	0.815423	0.0330933	376351	pulmonary hypertension	TRUE	reported	textfile	0.0033	1.734e-06	7352	M01336.metal.pos.txt.gz	TRUE	reported	ejzCP4	2	TRUE	0.00310834	22.9175
rs4957697	A	G	A	G	-0.0081	0.0081005	0.4208		FALSE	FALSE	FALSE	gvj2WG	107228796	0.592359	0.0151292	376351	pulmonary hypertension	TRUE	reported	textfile	0.0017	1.733e-06	7352	M01336.metal.pos.txt.gz	TRUE	reported	ejzCP4	2	TRUE	0.00307842	22.6962
rs11118120	A	C	A	C	-0.0137	0.0213522	0.8495		FALSE	FALSE	FALSE	gvj2WG	218532419	0.256376	0.0188125	376351	pulmonary hypertension	TRUE	reported	textfile	0.0029	3.158e-06	7352	M01336.metal.pos.txt.gz	TRUE	reported	ejzCP4	2	TRUE	0.00302638	22.3114
rs6540294	A	C	A	C	-0.008	0.0260714	0.451		FALSE	FALSE	FALSE	gvj2WG	86445798	0.0953806	0.0156334	376351	pulmonary hypertension	TRUE	reported	textfile	0.0017	2.872e-06	7352	M01336.metal.pos.txt.gz	TRUE	reported	ejzCP4	2	TRUE	0.0030031	22.1393
rs9809122	A	G	A	G	-0.008	0.0191344	0.5296		FALSE	FALSE	FALSE	gvj2WG	70035102	0.219787	0.0155933	376351	pulmonary hypertension	TRUE	reported	textfile	0.0017	2.445e-06	7352	M01336.metal.pos.txt.gz	TRUE	reported	ejzCP4	2	TRUE	0.0030031	22.1393
rs12353451	A	G	A	G	-0.0229	0.0541201	0.0373		FALSE	FALSE	FALSE	gvj2WG	135169210	0.270115	0.0490753	376351	pulmonary hypertension	TRUE	reported	textfile	0.0049	3.123e-06	7352	M01336.metal.pos.txt.gz	TRUE	reported	ejzCP4	2	TRUE	0.002962	21.8354
rs7565567	A	C	A	C	-0.042	0.0490786	0.982		FALSE	FALSE	FALSE	gvj2WG	11571096	0.124545	0.0319527	376351	pulmonary hypertension	TRUE	reported	textfile	0.009	3.061e-06	5586	M01336.metal.pos.txt.gz	TRUE	reported	ejzCP4	2	TRUE	0.0038835	21.77
rs10242171	A	G	A	G	-0.0121	-0.040407	0.1355		FALSE	FALSE	FALSE	gvj2WG	28904528	0.0969304	0.0243428	376351	pulmonary hypertension	TRUE	reported	textfile	0.0026	3.727e-06	7352	M01336.metal.pos.txt.gz	TRUE	reported	ejzCP4	2	TRUE	0.00293725	21.6524
rs12147529	A	G	A	G	0.0078	-0.0030419	0.4485		FALSE	FALSE	FALSE	gvj2WG	33085087	0.839582	0.015027	376351	pulmonary hypertension	TRUE	reported	textfile	0.0017	5.917e-06	7352	M01336.metal.pos.txt.gz	TRUE	reported	ejzCP4	2	TRUE	0.00285525	21.0462
rs13355979	A	G	A	G	-0.0078	0.0198659	0.5663		FALSE	FALSE	FALSE	gvj2WG	32983909	0.194281	0.0153048	376351	pulmonary hypertension	TRUE	reported	textfile	0.0017	3.942e-06	7352	M01336.metal.pos.txt.gz	TRUE	reported	ejzCP4	2	TRUE	0.00285525	21.0462
rs1466228	T	C	T	C	-0.0234	-0.0233995	0.035		FALSE	FALSE	FALSE	gvj2WG	32426689	0.651727	0.0518418	376351	pulmonary hypertension	TRUE	reported	textfile	0.0051	4.185e-06	7352	M01336.metal.pos.txt.gz	TRUE	reported	ejzCP4	2	TRUE	0.00285525	21.0462
rs2931383	T	G	T	G	0.0078	-0.00104627	0.5816		FALSE	FALSE	FALSE	gvj2WG	19898215	0.946755	0.015667	376351	pulmonary hypertension	TRUE	reported	textfile	0.0017	4.678e-06	7352	M01336.metal.pos.txt.gz	TRUE	reported	ejzCP4	2	TRUE	0.00285525	21.0462
rs10199787	T	C	T	C	0.0077	0.00928614	0.6173		FALSE	FALSE	FALSE	gvj2WG	10952487	0.546136	0.0153856	376351	pulmonary hypertension	TRUE	reported	textfile	0.0017	6.198e-06	7352	M01336.metal.pos.txt.gz	TRUE	reported	ejzCP4	2	TRUE	0.00278271	20.51
rs577266	A	C	A	C	-0.009	0.0251233	0.637		FALSE	FALSE	FALSE	gvj2WG	29640244	0.111485	0.0157854	376351	pulmonary hypertension	TRUE	reported	textfile	0.002	6.795e-06	5586	M01336.metal.pos.txt.gz	TRUE	reported	ejzCP4	2	TRUE	0.00361204	20.2427
rs2190223	A	G	A	G	0.0076	0.0241459	0.5733		FALSE	FALSE	FALSE	gvj2WG	71224679	0.136004	0.0161962	376351	pulmonary hypertension	TRUE	reported	textfile	0.0017	7.691e-06	7352	M01336.metal.pos.txt.gz	TRUE	reported	ejzCP4	2	TRUE	0.0027111	19.9807
rs942888	A	G	A	G	-0.0076	0.0243092	0.4776		FALSE	FALSE	FALSE	gvj2WG	45561094	0.111611	0.0152793	376351	pulmonary hypertension	TRUE	reported	textfile	0.0017	6.292e-06	7352	M01336.metal.pos.txt.gz	TRUE	reported	ejzCP4	2	TRUE	0.0027111	19.9807
rs4408	A	G	A	G	0.0107	-0.0130182	0.1844		FALSE	FALSE	FALSE	gvj2WG	48369199	0.467016	0.0178983	376351	pulmonary hypertension	TRUE	reported	textfile	0.0024	9.964e-06	7352	M01336.metal.pos.txt.gz	TRUE	reported	ejzCP4	2	TRUE	0.00269629	19.8713
rs12200468	A	G	A	G	0.0111	-0.0335999	0.8245		FALSE	FALSE	FALSE	gvj2WG	72642142	0.107999	0.0209052	376351	pulmonary hypertension	TRUE	reported	textfile	0.0025	6.851e-06	7352	M01336.metal.pos.txt.gz	TRUE	reported	ejzCP4	2	TRUE	0.00267422	19.7082
rs802993	A	G	A	G	-0.0278	0.0309017	0.0685		FALSE	FALSE	FALSE	gvj2WG	52208159	0.273015	0.0281913	376351	pulmonary hypertension	TRUE	reported	textfile	0.0063	9.106e-06	1766	M01336.metal.pos.txt.gz	TRUE	reported	ejzCP4	2	TRUE	0.0109057	19.4499
rs603424	A	G	A	G	0.0182	-0.00415138	0.1833		FALSE	FALSE	FALSE	O8lijV	100315722	0.860474	0.0236181	376351	pulmonary hypertension	TRUE	reported	textfile	0.0032	2.229e-08	7335	M01356.metal.pos.txt.gz	TRUE	reported	bTLlbp	2	TRUE	0.00439068	32.3388
rs11674467	T	C	T	C	0.0148	0.0208651	0.4181		FALSE	FALSE	FALSE	O8lijV	38394314	0.165174	0.0150338	376351	pulmonary hypertension	TRUE	reported	textfile	0.003	7.005e-07	7335	M01356.metal.pos.txt.gz	TRUE	reported	bTLlbp	2	TRUE	0.00330706	24.3311
rs11780703	T	C	T	C	-0.0127	-0.0178556	0.7557		FALSE	FALSE	FALSE	O8lijV	138661865	0.300352	0.0172405	376351	pulmonary hypertension	TRUE	reported	textfile	0.0026	9.892e-07	7335	M01356.metal.pos.txt.gz	TRUE	reported	bTLlbp	2	TRUE	0.00324228	23.853
rs281216	T	G	T	G	0.0205	0.0234697	0.9184		FALSE	FALSE	FALSE	O8lijV	47416382	0.328173	0.0240025	376351	pulmonary hypertension	TRUE	reported	textfile	0.0043	1.704e-06	7335	M01356.metal.pos.txt.gz	TRUE	reported	bTLlbp	2	TRUE	0.00308907	22.7223
rs9543361	T	C	T	C	-0.0514	-0.000517624	0.0422		FALSE	FALSE	FALSE	O8lijV	73402726	0.989546	0.0395067	376351	pulmonary hypertension	TRUE	reported	textfile	0.011	3.182e-06	1755	M01356.metal.pos.txt.gz	TRUE	reported	bTLlbp	2	TRUE	0.0122884	21.8095
rs10021069	T	C	T	C	0.031	0.0153539	0.9664		FALSE	FALSE	FALSE	O8lijV	32354225	0.780849	0.0551875	376351	pulmonary hypertension	TRUE	reported	textfile	0.0067	4.065e-06	7335	M01356.metal.pos.txt.gz	TRUE	reported	bTLlbp	2	TRUE	0.0029101	21.402
rs17511568	T	C	T	C	0.0152	0.0321431	0.8423		FALSE	FALSE	FALSE	O8lijV	4460910	0.112082	0.0202297	376351	pulmonary hypertension	TRUE	reported	textfile	0.0033	5.26e-06	7335	M01356.metal.pos.txt.gz	TRUE	reported	bTLlbp	2	TRUE	0.00288406	21.21
rs4472784	T	C	T	C	-0.0118	0.0125278	0.3048		FALSE	FALSE	FALSE	O8lijV	173427832	0.423238	0.0156437	376351	pulmonary hypertension	TRUE	reported	textfile	0.0026	4.782e-06	7335	M01356.metal.pos.txt.gz	TRUE	reported	bTLlbp	2	TRUE	0.00280027	20.592
rs10156335	A	G	A	G	-0.0153	-0.00723826	0.8473		FALSE	FALSE	FALSE	O8lijV	94631087	0.729269	0.0209139	376351	pulmonary hypertension	TRUE	reported	textfile	0.0034	7.174e-06	7335	M01356.metal.pos.txt.gz	TRUE	reported	bTLlbp	2	TRUE	0.00275314	20.2445
rs1483739	A	C	A	C	0.0117	0.00534245	0.2369		FALSE	FALSE	FALSE	O8lijV	95393109	0.743156	0.016304	376351	pulmonary hypertension	TRUE	reported	textfile	0.0026	9.507e-06	7335	M01356.metal.pos.txt.gz	TRUE	reported	bTLlbp	2	TRUE	0.00275314	20.2445
rs9291034	T	C	T	C	-0.0117	-0.0272943	0.4068		FALSE	FALSE	FALSE	O8lijV	192914703	0.0701827	0.0150737	376351	pulmonary hypertension	TRUE	reported	textfile	0.0026	5.416e-06	7335	M01356.metal.pos.txt.gz	TRUE	reported	bTLlbp	2	TRUE	0.00275314	20.2445
rs11118895	T	C	T	C	0.0202	-0.00752509	0.4675		FALSE	FALSE	FALSE	O8lijV	221919664	0.6384	0.016013	376351	pulmonary hypertension	TRUE	reported	textfile	0.0045	7.155e-06	1755	M01356.metal.pos.txt.gz	TRUE	reported	bTLlbp	2	TRUE	0.0113512	20.1272
rs11824733	T	C	T	C	0.072	0.0198234	0.0212		FALSE	FALSE	FALSE	O8lijV	23548233	0.661113	0.0452201	376351	pulmonary hypertension	TRUE	reported	textfile	0.0161	7.644e-06	1755	M01356.metal.pos.txt.gz	TRUE	reported	bTLlbp	2	TRUE	0.0112672	19.9764
rs1801838	T	C	T	C	-0.0469	-0.00624412	0.9655		FALSE	FALSE	FALSE	O8lijV	75643425	0.787704	0.0231869	376351	pulmonary hypertension	TRUE	reported	textfile	0.0105	8.513e-06	7335	M01356.metal.pos.txt.gz	TRUE	reported	bTLlbp	2	TRUE	0.00271261	19.9457
rs603424	A	G	A	G	0.0225	-0.00415138	0.1835		FALSE	FALSE	FALSE	pCGuww	100315722	0.860474	0.0236181	376351	pulmonary hypertension	TRUE	reported	textfile	0.0024	6.064e-21	7355	M01358.metal.pos.txt.gz	TRUE	reported	AULKZZ	2	TRUE	0.0118087	87.8667
rs1348656	T	C	T	C	-0.0137	0.0518058	0.798		FALSE	FALSE	FALSE	pCGuww	145215733	0.00798087	0.0195281	376351	pulmonary hypertension	TRUE	reported	textfile	0.0024	1.169e-08	7355	M01358.metal.pos.txt.gz	TRUE	reported	AULKZZ	2	TRUE	0.00441079	32.5762
rs1477025	T	C	T	C	0.0087	-0.0163406	0.6547		FALSE	FALSE	FALSE	pCGuww	49777522	0.288318	0.0153893	376351	pulmonary hypertension	TRUE	reported	textfile	0.0017	4.828e-07	7355	M01358.metal.pos.txt.gz	TRUE	reported	AULKZZ	2	TRUE	0.00354825	26.1832
rs9809122	A	G	A	G	-0.0087	0.0191344	0.5295		FALSE	FALSE	FALSE	pCGuww	70035102	0.219787	0.0155933	376351	pulmonary hypertension	TRUE	reported	textfile	0.0017	3.924e-07	7355	M01358.metal.pos.txt.gz	TRUE	reported	AULKZZ	2	TRUE	0.00354825	26.1832
rs11940037	T	C	T	C	0.0125	-0.00745344	0.8408		FALSE	FALSE	FALSE	pCGuww	57969362	0.685335	0.0183947	376351	pulmonary hypertension	TRUE	reported	textfile	0.0025	7.006e-07	7355	M01358.metal.pos.txt.gz	TRUE	reported	AULKZZ	2	TRUE	0.00338753	24.9932
rs4710948	A	G	A	G	-0.0085	-0.0213607	0.3382		FALSE	FALSE	FALSE	pCGuww	10305692	0.167566	0.015478	376351	pulmonary hypertension	TRUE	reported	textfile	0.0017	6.939e-07	7355	M01358.metal.pos.txt.gz	TRUE	reported	AULKZZ	2	TRUE	0.00338753	24.9932
rs2100884	T	C	T	C	-0.0084	-0.0183718	0.4375		FALSE	FALSE	FALSE	pCGuww	6137789	0.221349	0.0150225	376351	pulmonary hypertension	TRUE	reported	textfile	0.0017	8.6e-07	7355	M01358.metal.pos.txt.gz	TRUE	reported	AULKZZ	2	TRUE	0.00330856	24.4086
rs727892	A	G	A	G	0.0083	0.024924	0.5021		FALSE	FALSE	FALSE	pCGuww	29047721	0.0970733	0.0150216	376351	pulmonary hypertension	TRUE	reported	textfile	0.0017	8.15e-07	7355	M01358.metal.pos.txt.gz	TRUE	reported	AULKZZ	2	TRUE	0.0032305	23.8309
rs11118120	A	C	A	C	-0.0121	0.0213522	0.8531		FALSE	FALSE	FALSE	pCGuww	218532419	0.256376	0.0188125	376351	pulmonary hypertension	TRUE	reported	textfile	0.0025	1.176e-06	7355	M01358.metal.pos.txt.gz	TRUE	reported	AULKZZ	2	TRUE	0.00317488	23.4192
rs6733405	A	G	A	G	-0.0082	-0.00367307	0.3867		FALSE	FALSE	FALSE	pCGuww	22750247	0.80763	0.0150854	376351	pulmonary hypertension	TRUE	reported	textfile	0.0017	2.415e-06	7355	M01358.metal.pos.txt.gz	TRUE	reported	AULKZZ	2	TRUE	0.00315337	23.2601
rs2489020	T	C	T	C	-0.0081	-0.0274124	0.5262		FALSE	FALSE	FALSE	pCGuww	100625309	0.0680268	0.0150219	376351	pulmonary hypertension	TRUE	reported	textfile	0.0017	2.3e-06	7355	M01358.metal.pos.txt.gz	TRUE	reported	AULKZZ	2	TRUE	0.00307717	22.6962
rs7583745	T	C	T	C	-0.0262	0.0345266	0.8839		FALSE	FALSE	FALSE	pCGuww	79311772	0.208066	0.027426	376351	pulmonary hypertension	TRUE	reported	textfile	0.0055	1.487e-06	1765	M01358.metal.pos.txt.gz	TRUE	reported	AULKZZ	2	TRUE	0.0126936	22.6665
rs10021069	T	C	T	C	0.0238	0.0153539	0.9663		FALSE	FALSE	FALSE	pCGuww	32354225	0.780849	0.0551875	376351	pulmonary hypertension	TRUE	reported	textfile	0.005	1.81e-06	7355	M01358.metal.pos.txt.gz	TRUE	reported	AULKZZ	2	TRUE	0.00307111	22.6514
rs216283	A	C	A	C	0.008	0.000143659	0.4171		FALSE	FALSE	FALSE	pCGuww	3007700	0.992401	0.0150836	376351	pulmonary hypertension	TRUE	reported	textfile	0.0017	2.631e-06	7355	M01358.metal.pos.txt.gz	TRUE	reported	AULKZZ	2	TRUE	0.00300188	22.1393
rs3863373	A	C	A	C	-0.008	0.0136938	0.3335		FALSE	FALSE	FALSE	pCGuww	70894616	0.384672	0.0157523	376351	pulmonary hypertension	TRUE	reported	textfile	0.0017	4.205e-06	7355	M01358.metal.pos.txt.gz	TRUE	reported	AULKZZ	2	TRUE	0.00300188	22.1393
rs10160169	A	G	A	G	0.0084	-0.0301264	0.6329		FALSE	FALSE	FALSE	pCGuww	90097067	0.052224	0.0155188	376351	pulmonary hypertension	TRUE	reported	textfile	0.0018	3.777e-06	7355	M01358.metal.pos.txt.gz	TRUE	reported	AULKZZ	2	TRUE	0.00295221	21.7719
rs4420815	A	G	A	G	-0.014	-0.0321995	0.143		FALSE	FALSE	FALSE	pCGuww	33753277	0.0937735	0.0192141	376351	pulmonary hypertension	TRUE	reported	textfile	0.003	3.061e-06	5590	M01358.metal.pos.txt.gz	TRUE	reported	AULKZZ	2	TRUE	0.00388073	21.77
rs1922419	A	G	A	G	-0.0182	0.0230559	0.7807		FALSE	FALSE	FALSE	pCGuww	133234256	0.227586	0.0191082	376351	pulmonary hypertension	TRUE	reported	textfile	0.0039	3.365e-06	1765	M01358.metal.pos.txt.gz	TRUE	reported	AULKZZ	2	TRUE	0.0121883	21.7531
rs10757839	T	C	T	C	0.0079	0.0116068	0.6521		FALSE	FALSE	FALSE	pCGuww	2942968	0.444475	0.015179	376351	pulmonary hypertension	TRUE	reported	textfile	0.0017	4.739e-06	7355	M01358.metal.pos.txt.gz	TRUE	reported	AULKZZ	2	TRUE	0.00292752	21.5893
rs1662999	T	C	T	C	0.0079	0.00136483	0.6325		FALSE	FALSE	FALSE	pCGuww	26663934	0.928361	0.0151805	376351	pulmonary hypertension	TRUE	reported	textfile	0.0017	4.209e-06	7355	M01358.metal.pos.txt.gz	TRUE	reported	AULKZZ	2	TRUE	0.00292752	21.5893
rs2115366	T	C	T	C	-0.0079	0.0255874	0.4418		FALSE	FALSE	FALSE	pCGuww	8323901	0.116821	0.0163158	376351	pulmonary hypertension	TRUE	reported	textfile	0.0017	3.927e-06	7355	M01358.metal.pos.txt.gz	TRUE	reported	AULKZZ	2	TRUE	0.00292752	21.5893
rs7996008	A	G	A	G	0.0079	-0.0300999	0.2935		FALSE	FALSE	FALSE	pCGuww	57791578	0.0572163	0.0158283	376351	pulmonary hypertension	TRUE	reported	textfile	0.0017	5.685e-06	7355	M01358.metal.pos.txt.gz	TRUE	reported	AULKZZ	2	TRUE	0.00292752	21.5893
rs10242171	A	G	A	G	-0.012	-0.040407	0.1356		FALSE	FALSE	FALSE	pCGuww	28904528	0.0969304	0.0243428	376351	pulmonary hypertension	TRUE	reported	textfile	0.0026	4.246e-06	7355	M01358.metal.pos.txt.gz	TRUE	reported	AULKZZ	2	TRUE	0.00288787	21.296
rs954820	A	G	A	G	0.0083	0.0313843	0.5619		FALSE	FALSE	FALSE	pCGuww	132144257	0.0408809	0.0153488	376351	pulmonary hypertension	TRUE	reported	textfile	0.0018	2.57e-06	7355	M01358.metal.pos.txt.gz	TRUE	reported	AULKZZ	2	TRUE	0.00288254	21.2566
rs3087751	A	C	A	C	0.0078	0.0030615	0.423		FALSE	FALSE	FALSE	pCGuww	1166766	0.845746	0.0157364	376351	pulmonary hypertension	TRUE	reported	textfile	0.0017	5.234e-06	7355	M01358.metal.pos.txt.gz	TRUE	reported	AULKZZ	2	TRUE	0.00285409	21.0462
rs3793900	A	C	A	C	-0.0078	-0.0282279	0.6337		FALSE	FALSE	FALSE	pCGuww	86959076	0.0900223	0.0166509	376351	pulmonary hypertension	TRUE	reported	textfile	0.0017	5.733e-06	7355	M01358.metal.pos.txt.gz	TRUE	reported	AULKZZ	2	TRUE	0.00285409	21.0462
rs7681360	A	G	A	G	0.0078	-0.026563	0.5825		FALSE	FALSE	FALSE	pCGuww	57106999	0.0775693	0.0150501	376351	pulmonary hypertension	TRUE	reported	textfile	0.0017	4.186e-06	7355	M01358.metal.pos.txt.gz	TRUE	reported	AULKZZ	2	TRUE	0.00285409	21.0462
rs10152773	T	C	T	C	-0.0224	-0.0240444	0.0425		FALSE	FALSE	FALSE	pCGuww	80381920	0.589947	0.0446166	376351	pulmonary hypertension	TRUE	reported	textfile	0.0049	4.733e-06	7355	M01358.metal.pos.txt.gz	TRUE	reported	AULKZZ	2	TRUE	0.00283328	20.8923
rs12353451	A	G	A	G	-0.0223	0.0541201	0.0373		FALSE	FALSE	FALSE	pCGuww	135169210	0.270115	0.0490753	376351	pulmonary hypertension	TRUE	reported	textfile	0.0049	6.061e-06	7355	M01358.metal.pos.txt.gz	TRUE	reported	AULKZZ	2	TRUE	0.00280811	20.7062
rs10498606	A	C	A	C	-0.0077	-0.00676733	0.4534		FALSE	FALSE	FALSE	pCGuww	86853934	0.654065	0.0151015	376351	pulmonary hypertension	TRUE	reported	textfile	0.0017	6.402e-06	7355	M01358.metal.pos.txt.gz	TRUE	reported	AULKZZ	2	TRUE	0.00278158	20.51
rs2280248	A	G	A	G	-0.0077	0.0255425	0.4808		FALSE	FALSE	FALSE	pCGuww	42141604	0.0909285	0.0151093	376351	pulmonary hypertension	TRUE	reported	textfile	0.0017	5.545e-06	7355	M01358.metal.pos.txt.gz	TRUE	reported	AULKZZ	2	TRUE	0.00278158	20.51
rs4507103	A	G	A	G	0.0077	-0.033017	0.397		FALSE	FALSE	FALSE	pCGuww	214496889	0.0301794	0.0152311	376351	pulmonary hypertension	TRUE	reported	textfile	0.0017	6.893e-06	7355	M01358.metal.pos.txt.gz	TRUE	reported	AULKZZ	2	TRUE	0.00278158	20.51
rs6883481	T	C	T	C	0.0077	0.00705021	0.4737		FALSE	FALSE	FALSE	pCGuww	166705924	0.646535	0.015374	376351	pulmonary hypertension	TRUE	reported	textfile	0.0017	6.17e-06	7355	M01358.metal.pos.txt.gz	TRUE	reported	AULKZZ	2	TRUE	0.00278158	20.51
rs1426441	A	G	A	G	0.0113	0.00175576	0.1423		FALSE	FALSE	FALSE	pCGuww	113613160	0.926247	0.0189674	376351	pulmonary hypertension	TRUE	reported	textfile	0.0025	4.871e-06	7355	M01358.metal.pos.txt.gz	TRUE	reported	AULKZZ	2	TRUE	0.00277006	20.4248
rs281216	T	G	T	G	0.0149	0.0234697	0.9187		FALSE	FALSE	FALSE	pCGuww	47416382	0.328173	0.0240025	376351	pulmonary hypertension	TRUE	reported	textfile	0.0033	8.264e-06	7355	M01358.metal.pos.txt.gz	TRUE	reported	AULKZZ	2	TRUE	0.00276414	20.381
rs3748771	T	G	T	G	-0.0671	0.176328	0.9877		FALSE	FALSE	FALSE	pCGuww	230837961	0.0733449	0.0984699	376351	pulmonary hypertension	TRUE	reported	textfile	0.0149	6.346e-06	1765	M01358.metal.pos.txt.gz	TRUE	reported	AULKZZ	2	TRUE	0.0113597	20.2572
rs1237044	T	C	T	C	0.0081	0.000250609	0.5836		FALSE	FALSE	FALSE	pCGuww	7138927	0.98689	0.015252	376351	pulmonary hypertension	TRUE	reported	textfile	0.0018	5.097e-06	7355	M01358.metal.pos.txt.gz	TRUE	reported	AULKZZ	2	TRUE	0.00274567	20.2445
rs6453594	A	G	A	G	-0.0108	0.0354395	0.2196		FALSE	FALSE	FALSE	pCGuww	72625962	0.0605703	0.0188848	376351	pulmonary hypertension	TRUE	reported	textfile	0.0024	7.008e-06	7355	M01358.metal.pos.txt.gz	TRUE	reported	AULKZZ	2	TRUE	0.00274567	20.2445
rs9568232	T	C	T	C	0.0126	-0.00278188	0.1152		FALSE	FALSE	FALSE	pCGuww	49515708	0.913938	0.0257407	376351	pulmonary hypertension	TRUE	reported	textfile	0.0028	5.056e-06	7355	M01358.metal.pos.txt.gz	TRUE	reported	AULKZZ	2	TRUE	0.00274567	20.2445
rs1075227	T	C	T	C	0.009	-0.0215679	0.552		FALSE	FALSE	FALSE	pCGuww	18510903	0.156805	0.0152327	376351	pulmonary hypertension	TRUE	reported	textfile	0.002	6.795e-06	5590	M01358.metal.pos.txt.gz	TRUE	reported	AULKZZ	2	TRUE	0.00360946	20.2428
rs13355979	A	G	A	G	-0.0076	0.0198659	0.5665		FALSE	FALSE	FALSE	pCGuww	32983909	0.194281	0.0153048	376351	pulmonary hypertension	TRUE	reported	textfile	0.0017	6.232e-06	7355	M01358.metal.pos.txt.gz	TRUE	reported	AULKZZ	2	TRUE	0.00270999	19.9807
rs10853932	T	C	T	C	0.008	-0.0169718	0.345		FALSE	FALSE	FALSE	pCGuww	33833804	0.28685	0.0159351	376351	pulmonary hypertension	TRUE	reported	textfile	0.0018	5.449e-06	7355	M01358.metal.pos.txt.gz	TRUE	reported	AULKZZ	2	TRUE	0.00267847	19.7477
rs1348656	T	C	T	C	-0.0172	0.0518058	0.7976		FALSE	FALSE	FALSE	o8LS12	145215733	0.00798087	0.0195281	376351	pulmonary hypertension	TRUE	reported	textfile	0.003	1.058e-08	7323	M01359.metal.pos.txt.gz	TRUE	reported	tOdRz3	2	TRUE	0.00446869	32.8621
rs11133892	A	G	A	G	0.012	0.0266237	0.4423		FALSE	FALSE	FALSE	o8LS12	17254917	0.0791407	0.0151643	376351	pulmonary hypertension	TRUE	reported	textfile	0.0023	2.648e-07	7323	M01359.metal.pos.txt.gz	TRUE	reported	tOdRz3	2	TRUE	0.00370345	27.2137
rs4353846	T	C	T	C	-0.0112	-0.0244494	0.5643		FALSE	FALSE	FALSE	o8LS12	177448351	0.105831	0.0151181	376351	pulmonary hypertension	TRUE	reported	textfile	0.0023	1.7e-06	7323	M01359.metal.pos.txt.gz	TRUE	reported	tOdRz3	2	TRUE	0.00322766	23.7062
rs10112003	A	G	A	G	0.019	0.00772517	0.0783		FALSE	FALSE	FALSE	o8LS12	34502975	0.815423	0.0330933	376351	pulmonary hypertension	TRUE	reported	textfile	0.004	2.412e-06	7323	M01359.metal.pos.txt.gz	TRUE	reported	tOdRz3	2	TRUE	0.00307158	22.5563
rs10242171	A	G	A	G	-0.0154	-0.040407	0.135		FALSE	FALSE	FALSE	o8LS12	28904528	0.0969304	0.0243428	376351	pulmonary hypertension	TRUE	reported	textfile	0.0033	4.315e-06	7323	M01359.metal.pos.txt.gz	TRUE	reported	tOdRz3	2	TRUE	0.00296507	21.7718
rs12451448	A	G	A	G	-0.0116	-0.0128589	0.2677		FALSE	FALSE	FALSE	o8LS12	53510521	0.45486	0.0172063	376351	pulmonary hypertension	TRUE	reported	textfile	0.0025	2.298e-06	7323	M01359.metal.pos.txt.gz	TRUE	reported	tOdRz3	2	TRUE	0.00293138	21.5237
rs17495226	A	G	A	G	0.0216	0.0138807	0.0566		FALSE	FALSE	FALSE	o8LS12	37641124	0.726803	0.0397295	376351	pulmonary hypertension	TRUE	reported	textfile	0.0047	5.667e-06	7323	M01359.metal.pos.txt.gz	TRUE	reported	tOdRz3	2	TRUE	0.00287589	21.1151
rs11118120	A	C	A	C	-0.0142	0.0213522	0.8514		FALSE	FALSE	FALSE	o8LS12	218532419	0.256376	0.0188125	376351	pulmonary hypertension	TRUE	reported	textfile	0.0031	6.009e-06	7323	M01359.metal.pos.txt.gz	TRUE	reported	tOdRz3	2	TRUE	0.00285708	20.9766
rs2017823	A	G	A	G	0.0142	-0.0181718	0.841		FALSE	FALSE	FALSE	o8LS12	2383524	0.372736	0.0203866	376351	pulmonary hypertension	TRUE	reported	textfile	0.0031	4.849e-06	7323	M01359.metal.pos.txt.gz	TRUE	reported	tOdRz3	2	TRUE	0.00285708	20.9766
rs10746614	A	G	A	G	-0.0114	-0.00773556	0.2333		FALSE	FALSE	FALSE	o8LS12	80001862	0.66305	0.017754	376351	pulmonary hypertension	TRUE	reported	textfile	0.0025	4.049e-06	7323	M01359.metal.pos.txt.gz	TRUE	reported	tOdRz3	2	TRUE	0.00283145	20.7879
rs4287543	A	G	A	G	0.015	-0.014211	0.8771		FALSE	FALSE	FALSE	o8LS12	91570275	0.525249	0.0223697	376351	pulmonary hypertension	TRUE	reported	textfile	0.0033	4.542e-06	7323	M01359.metal.pos.txt.gz	TRUE	reported	tOdRz3	2	TRUE	0.00281347	20.6555
rs35350	A	G	A	G	0.0376	-0.0577846	0.9692		FALSE	FALSE	FALSE	o8LS12	115170925	0.282545	0.0537721	376351	pulmonary hypertension	TRUE	reported	textfile	0.0083	5.443e-06	7323	M01359.metal.pos.txt.gz	TRUE	reported	tOdRz3	2	TRUE	0.00279457	20.5164
rs7898173	A	G	A	G	-0.0138	0.0060944	0.1431		FALSE	FALSE	FALSE	o8LS12	3387136	0.750611	0.0191748	376351	pulmonary hypertension	TRUE	reported	textfile	0.0031	8.957e-06	7323	M01359.metal.pos.txt.gz	TRUE	reported	tOdRz3	2	TRUE	0.00269881	19.8114
rs1922578	A	G	A	G	-0.0391	0.0398781	0.9821		FALSE	FALSE	FALSE	o8LS12	82677418	0.458744	0.0538226	376351	pulmonary hypertension	TRUE	reported	textfile	0.0088	9.363e-06	7323	M01359.metal.pos.txt.gz	TRUE	reported	tOdRz3	2	TRUE	0.00268862	19.7365
rs4573205	T	G	T	G	-0.0146	0.0154805	0.8698		FALSE	FALSE	FALSE	o8LS12	124224131	0.505053	0.0232245	376351	pulmonary hypertension	TRUE	reported	textfile	0.0033	8.717e-06	7323	M01359.metal.pos.txt.gz	TRUE	reported	tOdRz3	2	TRUE	0.00266581	19.5686
rs4654501	A	G	A	G	0.011	0.0458295	0.7667		FALSE	FALSE	FALSE	o8LS12	4175708	0.0225886	0.0200978	376351	pulmonary hypertension	TRUE	reported	textfile	0.0025	7.407e-06	7323	M01359.metal.pos.txt.gz	TRUE	reported	tOdRz3	2	TRUE	0.00263675	19.3547
rs6887589	A	G	A	G	-0.0142	-0.011517	0.7787		FALSE	FALSE	FALSE	j7lzUi	107675858	0.526286	0.0181746	376351	pulmonary hypertension	TRUE	reported	textfile	0.0026	4.33e-08	7063	M01361.metal.pos.txt.gz	TRUE	reported	YVNVel	2	TRUE	0.00420543	29.82
rs11036893	T	C	T	C	-0.013	0.0127471	0.3592		FALSE	FALSE	FALSE	j7lzUi	42444556	0.437336	0.0164118	376351	pulmonary hypertension	TRUE	reported	textfile	0.0025	3.005e-07	7063	M01361.metal.pos.txt.gz	TRUE	reported	YVNVel	2	TRUE	0.0038138	27.0323
rs17385848	A	G	A	G	0.0122	-0.00143221	0.6443		FALSE	FALSE	FALSE	j7lzUi	17096633	0.932722	0.0169652	376351	pulmonary hypertension	TRUE	reported	textfile	0.0025	1.162e-06	7063	M01361.metal.pos.txt.gz	TRUE	reported	YVNVel	2	TRUE	0.00336038	23.8077
rs7791503	T	C	T	C	0.0126	-0.00736352	0.269		FALSE	FALSE	FALSE	j7lzUi	45968084	0.632744	0.0154091	376351	pulmonary hypertension	TRUE	reported	textfile	0.0026	9.648e-07	7063	M01361.metal.pos.txt.gz	TRUE	reported	YVNVel	2	TRUE	0.00331408	23.4786
rs6783294	A	G	A	G	-0.0213	0.00284569	0.4281		FALSE	FALSE	FALSE	j7lzUi	134186501	0.849557	0.0150022	376351	pulmonary hypertension	TRUE	reported	textfile	0.0045	2.41e-06	1700	M01361.metal.pos.txt.gz	TRUE	reported	YVNVel	2	TRUE	0.0130077	22.3781
rs17773390	A	G	A	G	0.0123	-0.0152658	0.2915		FALSE	FALSE	FALSE	j7lzUi	6171794	0.334191	0.015808	376351	pulmonary hypertension	TRUE	reported	textfile	0.0026	3.254e-06	7063	M01361.metal.pos.txt.gz	TRUE	reported	YVNVel	2	TRUE	0.00315864	22.3738
rs3900774	T	G	T	G	0.061	0.0373576	0.988		FALSE	FALSE	FALSE	j7lzUi	168469704	0.472278	0.0519737	376351	pulmonary hypertension	TRUE	reported	textfile	0.013	2.701e-06	5363	M01361.metal.pos.txt.gz	TRUE	reported	YVNVel	2	TRUE	0.00408871	22.0095
rs3135095	A	G	A	G	-0.0117	-0.0159545	0.2993		FALSE	FALSE	FALSE	j7lzUi	2388073	0.311119	0.0157517	376351	pulmonary hypertension	TRUE	reported	textfile	0.0025	3.918e-06	7063	M01361.metal.pos.txt.gz	TRUE	reported	YVNVel	2	TRUE	0.00309142	21.8962
rs6471261	T	G	T	G	0.0115	0.0148147	0.2806		FALSE	FALSE	FALSE	j7lzUi	90877942	0.359851	0.0161795	376351	pulmonary hypertension	TRUE	reported	textfile	0.0025	6.164e-06	7063	M01361.metal.pos.txt.gz	TRUE	reported	YVNVel	2	TRUE	0.00298695	21.154
rs8098317	T	G	T	G	-0.0119	0.00227713	0.7857		FALSE	FALSE	FALSE	j7lzUi	24627755	0.896369	0.0174829	376351	pulmonary hypertension	TRUE	reported	textfile	0.0026	6.643e-06	7063	M01361.metal.pos.txt.gz	TRUE	reported	YVNVel	2	TRUE	0.00295714	20.9423
rs10509840	A	G	A	G	-0.0119	0.016439	0.6879		FALSE	FALSE	FALSE	j7lzUi	107614014	0.320885	0.0165608	376351	pulmonary hypertension	TRUE	reported	textfile	0.0026	4.225e-06	7063	M01361.metal.pos.txt.gz	TRUE	reported	YVNVel	2	TRUE	0.00295714	20.9423
rs11791164	T	G	T	G	0.0196	0.0408293	0.0803		FALSE	FALSE	FALSE	j7lzUi	38285274	0.145809	0.0280711	376351	pulmonary hypertension	TRUE	reported	textfile	0.0043	4.345e-06	7063	M01361.metal.pos.txt.gz	TRUE	reported	YVNVel	2	TRUE	0.00293299	20.7708
rs6472299	A	G	A	G	-0.0149	-0.0103351	0.8381		FALSE	FALSE	FALSE	j7lzUi	67453079	0.572542	0.0183145	376351	pulmonary hypertension	TRUE	reported	textfile	0.0033	7.866e-06	7063	M01361.metal.pos.txt.gz	TRUE	reported	YVNVel	2	TRUE	0.00287809	20.3808
rs11245200	T	C	T	C	0.018	-0.0119528	0.1119		FALSE	FALSE	FALSE	j7lzUi	124494183	0.58787	0.0220561	376351	pulmonary hypertension	TRUE	reported	textfile	0.004	8.941e-06	7063	M01361.metal.pos.txt.gz	TRUE	reported	YVNVel	2	TRUE	0.00285886	20.2443
rs17056226	T	G	T	G	0.0153	0.0109901	0.1416		FALSE	FALSE	FALSE	j7lzUi	75055313	0.683491	0.0269561	376351	pulmonary hypertension	TRUE	reported	textfile	0.0034	7.065e-06	7063	M01361.metal.pos.txt.gz	TRUE	reported	YVNVel	2	TRUE	0.00285886	20.2443
rs7710912	A	G	A	G	-0.0189	-0.0132746	0.0728		FALSE	FALSE	FALSE	j7lzUi	84683136	0.581128	0.0240596	376351	pulmonary hypertension	TRUE	reported	textfile	0.0042	8.302e-06	7063	M01361.metal.pos.txt.gz	TRUE	reported	YVNVel	2	TRUE	0.00285886	20.2443
rs16830012	T	G	T	G	-0.0328	-0.0356612	0.9719		FALSE	FALSE	FALSE	j7lzUi	134055092	0.247	0.0308044	376351	pulmonary hypertension	TRUE	reported	textfile	0.0073	7.407e-06	7063	M01361.metal.pos.txt.gz	TRUE	reported	YVNVel	2	TRUE	0.00285019	20.1827
rs961959	A	C	A	C	-0.0121	-0.023355	0.1925		FALSE	FALSE	FALSE	j7lzUi	118787757	0.195068	0.0180246	376351	pulmonary hypertension	TRUE	reported	textfile	0.0027	5.262e-06	7063	M01361.metal.pos.txt.gz	TRUE	reported	YVNVel	2	TRUE	0.00283544	20.078
rs4960640	T	C	T	C	-0.0285	0.064482	0.9667		FALSE	FALSE	FALSE	j7lzUi	154885042	0.0353965	0.0306503	376351	pulmonary hypertension	TRUE	reported	textfile	0.0064	9.695e-06	7063	M01361.metal.pos.txt.gz	TRUE	reported	YVNVel	2	TRUE	0.00279977	19.8247
rs11118120	A	C	A	C	-0.0175	0.0213522	0.8534		FALSE	FALSE	FALSE	BV9hta	218532419	0.256376	0.0188125	376351	pulmonary hypertension	TRUE	reported	textfile	0.0033	1.709e-07	7362	M01365.metal.pos.txt.gz	TRUE	reported	uLCHmv	2	TRUE	0.00380537	28.1145
rs603424	A	G	A	G	0.0162	-0.00415138	0.1832		FALSE	FALSE	FALSE	BV9hta	100315722	0.860474	0.0236181	376351	pulmonary hypertension	TRUE	reported	textfile	0.0032	5.756e-07	7362	M01365.metal.pos.txt.gz	TRUE	reported	uLCHmv	2	TRUE	0.00346917	25.6219
rs13393013	A	G	A	G	0.0415	-0.0397425	0.0218		FALSE	FALSE	FALSE	BV9hta	195509187	0.335635	0.0412769	376351	pulmonary hypertension	TRUE	reported	textfile	0.0085	1.075e-06	7362	M01365.metal.pos.txt.gz	TRUE	reported	uLCHmv	2	TRUE	0.00322744	23.8309
rs3759526	T	C	T	C	-0.0209	-0.0145056	0.0806		FALSE	FALSE	FALSE	BV9hta	50825817	0.580444	0.0262431	376351	pulmonary hypertension	TRUE	reported	textfile	0.0043	8.927e-07	7362	M01365.metal.pos.txt.gz	TRUE	reported	uLCHmv	2	TRUE	0.00319866	23.6177
rs4420815	A	G	A	G	-0.019	-0.0321995	0.143		FALSE	FALSE	FALSE	BV9hta	33753277	0.0937735	0.0192141	376351	pulmonary hypertension	TRUE	reported	textfile	0.004	2.034e-06	5594	M01365.metal.pos.txt.gz	TRUE	reported	uLCHmv	2	TRUE	0.00401714	22.5544
rs12250605	T	C	T	C	0.0122	-0.0190207	0.751		FALSE	FALSE	FALSE	BV9hta	118289682	0.217794	0.0154337	376351	pulmonary hypertension	TRUE	reported	textfile	0.0026	2.015e-06	7362	M01365.metal.pos.txt.gz	TRUE	reported	uLCHmv	2	TRUE	0.00298181	22.0118
rs10005295	A	G	A	G	-0.0634	-0.00909491	0.0267		FALSE	FALSE	FALSE	BV9hta	90961573	0.806	0.037033	376351	pulmonary hypertension	TRUE	reported	textfile	0.0136	3.398e-06	1768	M01365.metal.pos.txt.gz	TRUE	reported	uLCHmv	2	TRUE	0.0121426	21.7075
rs4710948	A	G	A	G	-0.0115	-0.0213607	0.3383		FALSE	FALSE	FALSE	BV9hta	10305692	0.167566	0.015478	376351	pulmonary hypertension	TRUE	reported	textfile	0.0025	4.85e-06	7362	M01365.metal.pos.txt.gz	TRUE	reported	uLCHmv	2	TRUE	0.00286598	21.1543
rs10164158	A	G	A	G	0.0229	-0.048522	0.0577		FALSE	FALSE	FALSE	BV9hta	69099637	0.087573	0.0284031	376351	pulmonary hypertension	TRUE	reported	textfile	0.005	4.179e-06	7362	M01365.metal.pos.txt.gz	TRUE	reported	uLCHmv	2	TRUE	0.00284118	20.9707
rs17155949	T	C	T	C	0.0698	0.0621061	0.9746		FALSE	FALSE	FALSE	BV9hta	103907376	0.13173	0.0412031	376351	pulmonary hypertension	TRUE	reported	textfile	0.0153	4.752e-06	1768	M01365.metal.pos.txt.gz	TRUE	reported	uLCHmv	2	TRUE	0.0116349	20.7891
rs314241	T	C	T	C	-0.0114	0.0187582	0.4625		FALSE	FALSE	FALSE	BV9hta	7142342	0.216784	0.0151873	376351	pulmonary hypertension	TRUE	reported	textfile	0.0025	5.249e-06	7362	M01365.metal.pos.txt.gz	TRUE	reported	uLCHmv	2	TRUE	0.00281649	20.788
rs453612	T	C	T	C	0.0114	0.00245165	0.3549		FALSE	FALSE	FALSE	BV9hta	15421533	0.872958	0.0153322	376351	pulmonary hypertension	TRUE	reported	textfile	0.0025	5.854e-06	7362	M01365.metal.pos.txt.gz	TRUE	reported	uLCHmv	2	TRUE	0.00281649	20.788
rs6467872	A	C	A	C	0.0114	-0.0234594	0.6087		FALSE	FALSE	FALSE	BV9hta	81775566	0.124172	0.0152582	376351	pulmonary hypertension	TRUE	reported	textfile	0.0025	5.639e-06	7362	M01365.metal.pos.txt.gz	TRUE	reported	uLCHmv	2	TRUE	0.00281649	20.788
rs1936396	A	G	A	G	-0.0118	0.0205171	0.2253		FALSE	FALSE	FALSE	BV9hta	45052620	0.252261	0.0179208	376351	pulmonary hypertension	TRUE	reported	textfile	0.0026	5.67e-06	7362	M01365.metal.pos.txt.gz	TRUE	reported	uLCHmv	2	TRUE	0.00279003	20.592
rs10831497	A	G	A	G	0.0126	0.00657117	0.2209		FALSE	FALSE	FALSE	BV9hta	96214246	0.701241	0.0171282	376351	pulmonary hypertension	TRUE	reported	textfile	0.0028	4.968e-06	7362	M01365.metal.pos.txt.gz	TRUE	reported	uLCHmv	2	TRUE	0.00274307	20.2445
rs7016645	T	C	T	C	-0.0117	0.00515278	0.253		FALSE	FALSE	FALSE	BV9hta	79629792	0.77901	0.0183628	376351	pulmonary hypertension	TRUE	reported	textfile	0.0026	8.442e-06	7362	M01365.metal.pos.txt.gz	TRUE	reported	uLCHmv	2	TRUE	0.00274307	20.2445
rs12967799	A	C	A	C	0.0193	-0.0728261	0.0794		FALSE	FALSE	FALSE	BV9hta	72449754	0.0284721	0.0332429	376351	pulmonary hypertension	TRUE	reported	textfile	0.0043	6.129e-06	7362	M01365.metal.pos.txt.gz	TRUE	reported	uLCHmv	2	TRUE	0.00272895	20.14
rs7796330	T	C	T	C	0.0116	-0.0271892	0.2727		FALSE	FALSE	FALSE	BV9hta	49088263	0.101626	0.0166089	376351	pulmonary hypertension	TRUE	reported	textfile	0.0026	7.927e-06	7362	M01365.metal.pos.txt.gz	TRUE	reported	uLCHmv	2	TRUE	0.0026965	19.8999
rs35350	A	G	A	G	0.0397	-0.0577846	0.9722		FALSE	FALSE	FALSE	BV9hta	115170925	0.282545	0.0537721	376351	pulmonary hypertension	TRUE	reported	textfile	0.0089	8.097e-06	7362	M01365.metal.pos.txt.gz	TRUE	reported	uLCHmv	2	TRUE	0.00269546	19.8922
rs12426539	T	C	T	C	0.0405	0.00364057	0.0306		FALSE	FALSE	FALSE	BV9hta	131252234	0.936988	0.0460501	376351	pulmonary hypertension	TRUE	reported	textfile	0.0091	9.311e-06	7362	M01365.metal.pos.txt.gz	TRUE	reported	uLCHmv	2	TRUE	0.00268327	19.802
rs670365	A	G	A	G	0.039	-0.00310959	0.0903		FALSE	FALSE	FALSE	BV9hta	41603338	0.903358	0.0256101	376351	pulmonary hypertension	TRUE	reported	textfile	0.0088	9.48e-06	1768	M01365.metal.pos.txt.gz	TRUE	reported	uLCHmv	2	TRUE	0.0109871	19.6188
rs6665988	A	C	A	C	-0.0115	0.0170954	0.7127		FALSE	FALSE	FALSE	BV9hta	200540783	0.274445	0.0156425	376351	pulmonary hypertension	TRUE	reported	textfile	0.0026	9.113e-06	7362	M01365.metal.pos.txt.gz	TRUE	reported	uLCHmv	2	TRUE	0.00265033	19.5583
rs12725284	T	C	T	C	0.0315	0.00598749	0.1606		FALSE	FALSE	FALSE	Flp17v	147320547	0.752929	0.0190212	376351	pulmonary hypertension	TRUE	reported	textfile	0.0056	1.72e-08	7345	M01444.metal.pos.txt.gz	TRUE	reported	oGPIsx	2	TRUE	0.0042893	31.632
rs9295427	A	G	A	G	0.0356	-0.017414	0.9408		FALSE	FALSE	FALSE	Flp17v	19287262	0.534812	0.0280565	376351	pulmonary hypertension	TRUE	reported	textfile	0.0077	3.808e-06	7345	M01444.metal.pos.txt.gz	TRUE	reported	oGPIsx	2	TRUE	0.00290178	21.3698
rs35421463	A	G	A	G	0.0277	0.0129451	0.4033		FALSE	FALSE	FALSE	Flp17v	12780040	0.397843	0.0153109	376351	pulmonary hypertension	TRUE	reported	textfile	0.006	4.148e-06	1753	M01444.metal.pos.txt.gz	TRUE	reported	oGPIsx	2	TRUE	0.0120123	21.2893
rs7871735	T	G	T	G	0.0184	-0.00412735	0.2953		FALSE	FALSE	FALSE	Flp17v	24205006	0.798281	0.0161495	376351	pulmonary hypertension	TRUE	reported	textfile	0.004	3.395e-06	7345	M01444.metal.pos.txt.gz	TRUE	reported	oGPIsx	2	TRUE	0.0028726	21.1542
rs3915237	T	G	T	G	-0.0182	0.00942751	0.7005		FALSE	FALSE	FALSE	Flp17v	16266471	0.574896	0.0168091	376351	pulmonary hypertension	TRUE	reported	textfile	0.004	5.519e-06	7345	M01444.metal.pos.txt.gz	TRUE	reported	oGPIsx	2	TRUE	0.00281066	20.6969
rs6497209	A	G	A	G	0.019	0.00620647	0.2139		FALSE	FALSE	FALSE	Flp17v	85486366	0.721126	0.0173873	376351	pulmonary hypertension	TRUE	reported	textfile	0.0042	4.779e-06	7345	M01444.metal.pos.txt.gz	TRUE	reported	oGPIsx	2	TRUE	0.00277849	20.4593
rs11718405	T	C	T	C	0.0216	0.00261691	0.8358		FALSE	FALSE	FALSE	Flp17v	105428358	0.901983	0.0212485	376351	pulmonary hypertension	TRUE	reported	textfile	0.0048	8.433e-06	7345	M01444.metal.pos.txt.gz	TRUE	reported	oGPIsx	2	TRUE	0.0027494	20.2445
rs4443239	T	G	T	G	0.031	0.0149799	0.7453		FALSE	FALSE	FALSE	Flp17v	169341881	0.459923	0.0202712	376351	pulmonary hypertension	TRUE	reported	textfile	0.0069	7.58e-06	1753	M01444.metal.pos.txt.gz	TRUE	reported	oGPIsx	2	TRUE	0.0113834	20.1618
rs4717457	A	C	A	C	0.0233	-0.0254773	0.1392		FALSE	FALSE	FALSE	Flp17v	68488861	0.279386	0.0235531	376351	pulmonary hypertension	TRUE	reported	textfile	0.0052	6.802e-06	7345	M01444.metal.pos.txt.gz	TRUE	reported	oGPIsx	2	TRUE	0.00272601	20.0718
rs4590377	T	C	T	C	-0.0178	0.0143854	0.7362		FALSE	FALSE	FALSE	Flp17v	78078240	0.384893	0.0165556	376351	pulmonary hypertension	TRUE	reported	textfile	0.004	8.786e-06	7345	M01444.metal.pos.txt.gz	TRUE	reported	oGPIsx	2	TRUE	0.0026888	19.7971
rs9460045	T	C	T	C	-0.0529	0.0244582	0.9224		FALSE	FALSE	FALSE	Flp17v	170099061	0.311646	0.0241735	376351	pulmonary hypertension	TRUE	reported	textfile	0.0119	8.911e-06	1753	M01444.metal.pos.txt.gz	TRUE	reported	oGPIsx	2	TRUE	0.0111472	19.7388
rs7561932	T	C	T	C	0.0184	0.0234879	0.7721		FALSE	FALSE	FALSE	Flp17v	65317934	0.231809	0.0196435	376351	pulmonary hypertension	TRUE	reported	textfile	0.0042	9.551e-06	7345	M01444.metal.pos.txt.gz	TRUE	reported	oGPIsx	2	TRUE	0.00260623	19.1875
rs11701867	A	C	A	C	-0.0136	-0.0455548	0.1761		FALSE	FALSE	FALSE	A1qx9g	42136622	0.0173169	0.0191414	376351	pulmonary hypertension	TRUE	reported	textfile	0.0027	2.753e-07	7307	M01493.metal.pos.txt.gz	TRUE	reported	1VnJwS	2	TRUE	0.00346024	25.3648
rs6975921	A	G	A	G	0.0343	0.0347449	0.9095		FALSE	FALSE	FALSE	A1qx9g	15113188	0.160178	0.0247387	376351	pulmonary hypertension	TRUE	reported	textfile	0.0071	1.246e-06	1766	M01493.metal.pos.txt.gz	TRUE	reported	1VnJwS	2	TRUE	0.013043	23.312
rs13424082	A	G	A	G	-0.0125	-0.00767166	0.1735		FALSE	FALSE	FALSE	A1qx9g	179363138	0.696238	0.0196506	376351	pulmonary hypertension	TRUE	reported	textfile	0.0026	1.799e-06	7307	M01493.metal.pos.txt.gz	TRUE	reported	1VnJwS	2	TRUE	0.00315328	23.1076
rs10900040	T	C	T	C	-0.0144	-0.0109986	0.8351		FALSE	FALSE	FALSE	A1qx9g	44458123	0.544727	0.0181592	376351	pulmonary hypertension	TRUE	reported	textfile	0.0031	3.401e-06	7307	M01493.metal.pos.txt.gz	TRUE	reported	1VnJwS	2	TRUE	0.0029443	21.5716
rs10497426	T	C	T	C	0.012	0.0219926	0.8064		FALSE	FALSE	FALSE	A1qx9g	174717539	0.304323	0.0214101	376351	pulmonary hypertension	TRUE	reported	textfile	0.0026	4.466e-06	7307	M01493.metal.pos.txt.gz	TRUE	reported	1VnJwS	2	TRUE	0.00290678	21.2959
rs4764034	A	G	A	G	-0.011	-0.0124243	0.6869		FALSE	FALSE	FALSE	A1qx9g	13807100	0.469451	0.0171755	376351	pulmonary hypertension	TRUE	reported	textfile	0.0024	7.669e-06	7307	M01493.metal.pos.txt.gz	TRUE	reported	1VnJwS	2	TRUE	0.00286667	21.0012
rs10945970	T	C	T	C	-0.011	0.023447	0.3103		FALSE	FALSE	FALSE	A1qx9g	164276686	0.139184	0.015855	376351	pulmonary hypertension	TRUE	reported	textfile	0.0025	7.379e-06	7307	M01493.metal.pos.txt.gz	TRUE	reported	1VnJwS	2	TRUE	0.00264251	19.3547
rs12550729	T	C	T	C	0.0637	0.00752065	0.9233		FALSE	FALSE	FALSE	OIbHix	144100505	0.793215	0.0286897	376351	pulmonary hypertension	TRUE	reported	textfile	0.0029	5.97e-110	7354	M01494.metal.pos.txt.gz	TRUE	reported	ksx18b	2	TRUE	0.0615689	482.353
rs9964014	T	C	T	C	-0.0132	-0.0246806	0.1115		FALSE	FALSE	FALSE	OIbHix	3794759	0.264297	0.0221094	376351	pulmonary hypertension	TRUE	reported	textfile	0.0025	1.796e-07	7354	M01494.metal.pos.txt.gz	TRUE	reported	ksx18b	2	TRUE	0.0037766	27.8708
rs5764925	A	G	A	G	-0.016	-0.00855354	0.0772		FALSE	FALSE	FALSE	OIbHix	44367919	0.71992	0.0238549	376351	pulmonary hypertension	TRUE	reported	textfile	0.0031	1.906e-07	7354	M01494.metal.pos.txt.gz	TRUE	reported	ksx18b	2	TRUE	0.0036093	26.6317
rs12143589	A	G	A	G	0.0118	0.013255	0.1428		FALSE	FALSE	FALSE	OIbHix	239176823	0.490127	0.0192072	376351	pulmonary hypertension	TRUE	reported	textfile	0.0023	3.381e-07	7354	M01494.metal.pos.txt.gz	TRUE	reported	ksx18b	2	TRUE	0.00356642	26.3142
rs12294182	T	C	T	C	0.014	-0.0176317	0.0987		FALSE	FALSE	FALSE	OIbHix	12219173	0.329872	0.0180954	376351	pulmonary hypertension	TRUE	reported	textfile	0.0029	1.071e-06	7354	M01494.metal.pos.txt.gz	TRUE	reported	ksx18b	2	TRUE	0.00315909	23.2993
rs764206	A	G	A	G	0.0071	-0.0140483	0.6546		FALSE	FALSE	FALSE	OIbHix	171575912	0.385125	0.0161755	376351	pulmonary hypertension	TRUE	reported	textfile	0.0015	4.581e-06	7354	M01494.metal.pos.txt.gz	TRUE	reported	ksx18b	2	TRUE	0.00303731	22.3984
rs1578743	A	C	A	C	0.0075	0.0044291	0.6068		FALSE	FALSE	FALSE	OIbHix	5680821	0.778298	0.0157319	376351	pulmonary hypertension	TRUE	reported	textfile	0.0016	1.7e-06	7354	M01494.metal.pos.txt.gz	TRUE	reported	ksx18b	2	TRUE	0.00297895	21.9667
rs12611788	T	C	T	C	-0.007	-0.0273477	0.6267		FALSE	FALSE	FALSE	OIbHix	31119309	0.0744372	0.0153301	376351	pulmonary hypertension	TRUE	reported	textfile	0.0015	5.507e-06	7354	M01494.metal.pos.txt.gz	TRUE	reported	ksx18b	2	TRUE	0.00295261	21.7719
rs306676	A	G	A	G	0.0112	0.038207	0.1304		FALSE	FALSE	FALSE	OIbHix	92954561	0.0794566	0.0217847	376351	pulmonary hypertension	TRUE	reported	textfile	0.0024	2.484e-06	7354	M01494.metal.pos.txt.gz	TRUE	reported	ksx18b	2	TRUE	0.00295261	21.7719
rs13159409	T	G	T	G	-0.0148	0.0275812	0.0652		FALSE	FALSE	FALSE	OIbHix	55832644	0.400392	0.0327988	376351	pulmonary hypertension	TRUE	reported	textfile	0.0032	2.741e-06	7354	M01494.metal.pos.txt.gz	TRUE	reported	ksx18b	2	TRUE	0.00290027	21.3848
rs1001210	T	C	T	C	-0.0106	0.00840866	0.8353		FALSE	FALSE	FALSE	OIbHix	16728549	0.70356	0.0220978	376351	pulmonary hypertension	TRUE	reported	textfile	0.0023	3.798e-06	7354	M01494.metal.pos.txt.gz	TRUE	reported	ksx18b	2	TRUE	0.00287992	21.2343
rs10890517	T	C	T	C	-0.0197	-0.00990312	0.0433		FALSE	FALSE	FALSE	OIbHix	1404671	0.815052	0.0423366	376351	pulmonary hypertension	TRUE	reported	textfile	0.0043	3.448e-06	7354	M01494.metal.pos.txt.gz	TRUE	reported	ksx18b	2	TRUE	0.002846	20.9835
rs7973508	A	G	A	G	-0.0073	-0.000105116	0.2831		FALSE	FALSE	FALSE	OIbHix	114855774	0.994645	0.0156631	376351	pulmonary hypertension	TRUE	reported	textfile	0.0016	5.403e-06	7354	M01494.metal.pos.txt.gz	TRUE	reported	ksx18b	2	TRUE	0.00282263	20.8107
rs2592916	T	C	T	C	-0.0123	0.0316439	0.1013		FALSE	FALSE	FALSE	OIbHix	127372556	0.223091	0.0259728	376351	pulmonary hypertension	TRUE	reported	textfile	0.0027	6.554e-06	7354	M01494.metal.pos.txt.gz	TRUE	reported	ksx18b	2	TRUE	0.00281407	20.7474
rs7561255	A	G	A	G	-0.0072	-0.0249458	0.7086		FALSE	FALSE	FALSE	OIbHix	180504489	0.114718	0.0158152	376351	pulmonary hypertension	TRUE	reported	textfile	0.0016	4.719e-06	7354	M01494.metal.pos.txt.gz	TRUE	reported	ksx18b	2	TRUE	0.00274604	20.2445
rs4646693	T	C	T	C	-0.009	-0.00494989	0.435		FALSE	FALSE	FALSE	OIbHix	100917809	0.749199	0.0154832	376351	pulmonary hypertension	TRUE	reported	textfile	0.002	6.795e-06	5592	M01494.metal.pos.txt.gz	TRUE	reported	ksx18b	2	TRUE	0.00360818	20.2428
rs10853533	A	C	A	C	0.0103	-0.0398138	0.8743		FALSE	FALSE	FALSE	OIbHix	45573334	0.0785995	0.0226361	376351	pulmonary hypertension	TRUE	reported	textfile	0.0023	6.086e-06	7354	M01494.metal.pos.txt.gz	TRUE	reported	ksx18b	2	TRUE	0.00271965	20.0494
rs2068157	T	C	T	C	0.0137	0.0414507	0.9144		FALSE	FALSE	FALSE	OIbHix	178766349	0.12386	0.0269375	376351	pulmonary hypertension	TRUE	reported	textfile	0.0031	8.989e-06	7354	M01494.metal.pos.txt.gz	TRUE	reported	ksx18b	2	TRUE	0.00264876	19.5254
rs9460424	T	G	T	G	-0.0097	-0.0254857	0.8437		FALSE	FALSE	FALSE	OIbHix	19856470	0.177313	0.0188912	376351	pulmonary hypertension	TRUE	reported	textfile	0.0022	9.164e-06	7354	M01494.metal.pos.txt.gz	TRUE	reported	ksx18b	2	TRUE	0.0026365	19.4348
rs1395	A	G	A	G	0.0172	0.02492	0.7034		FALSE	FALSE	FALSE	TGNcVk	27201768	0.128653	0.0164009	376351	pulmonary hypertension	TRUE	reported	textfile	0.0027	8.138e-11	7160	M01508.metal.pos.txt.gz	TRUE	reported	QGRvCz	2	TRUE	0.00563588	40.5703
rs17082600	T	C	T	C	0.0476	-0.166841	0.0193		FALSE	FALSE	FALSE	TGNcVk	25654176	0.052774	0.0861442	376351	pulmonary hypertension	TRUE	reported	textfile	0.0094	4.082e-07	7160	M01508.metal.pos.txt.gz	TRUE	reported	QGRvCz	2	TRUE	0.00356856	25.6352
rs10919047	A	C	A	C	0.0176	-0.0473962	0.1408		FALSE	FALSE	FALSE	TGNcVk	169064261	0.0665059	0.025829	376351	pulmonary hypertension	TRUE	reported	textfile	0.0035	6.751e-07	7160	M01508.metal.pos.txt.gz	TRUE	reported	QGRvCz	2	TRUE	0.00351921	25.2795
rs7458704	T	G	T	G	-0.0544	0.0352585	0.984		FALSE	FALSE	FALSE	TGNcVk	67957106	0.377587	0.0399598	376351	pulmonary hypertension	TRUE	reported	textfile	0.0109	5.6e-07	7160	M01508.metal.pos.txt.gz	TRUE	reported	QGRvCz	2	TRUE	0.00346676	24.9014
rs4269521	A	G	A	G	0.0168	0.0316211	0.8431		FALSE	FALSE	FALSE	TGNcVk	131346302	0.117345	0.0201921	376351	pulmonary hypertension	TRUE	reported	textfile	0.0034	1.034e-06	7160	M01508.metal.pos.txt.gz	TRUE	reported	QGRvCz	2	TRUE	0.00339836	24.4084
rs2173615	T	G	T	G	0.0125	0.00962495	0.3153		FALSE	FALSE	FALSE	TGNcVk	191955788	0.531985	0.0154004	376351	pulmonary hypertension	TRUE	reported	textfile	0.0026	1.693e-06	7160	M01508.metal.pos.txt.gz	TRUE	reported	QGRvCz	2	TRUE	0.00321781	23.1074
rs12544560	A	G	A	G	0.0164	0.00378435	0.148		FALSE	FALSE	FALSE	TGNcVk	21510940	0.882241	0.0255477	376351	pulmonary hypertension	TRUE	reported	textfile	0.0035	3.318e-06	7160	M01508.metal.pos.txt.gz	TRUE	reported	QGRvCz	2	TRUE	0.00305709	21.9498
rs11719633	A	G	A	G	-0.0206	0.0206094	0.0945		FALSE	FALSE	FALSE	TGNcVk	20361389	0.505216	0.0309309	376351	pulmonary hypertension	TRUE	reported	textfile	0.0044	3.012e-06	7160	M01508.metal.pos.txt.gz	TRUE	reported	QGRvCz	2	TRUE	0.00305203	21.9133
rs2967437	A	G	A	G	-0.0126	0.0208406	0.6902		FALSE	FALSE	FALSE	TGNcVk	36595743	0.204277	0.0164169	376351	pulmonary hypertension	TRUE	reported	textfile	0.0027	1.879e-06	7160	M01508.metal.pos.txt.gz	TRUE	reported	QGRvCz	2	TRUE	0.00303237	21.7717
rs6774965	A	G	A	G	-0.0163	-0.0135094	0.8582		FALSE	FALSE	FALSE	TGNcVk	27507322	0.504848	0.0202577	376351	pulmonary hypertension	TRUE	reported	textfile	0.0035	3.16e-06	7160	M01508.metal.pos.txt.gz	TRUE	reported	QGRvCz	2	TRUE	0.00302004	21.6829
rs17751805	A	G	A	G	0.0628	-0.0568775	0.9645		FALSE	FALSE	FALSE	TGNcVk	64567645	0.130326	0.0375971	376351	pulmonary hypertension	TRUE	reported	textfile	0.0135	3.399e-06	1650	M01508.metal.pos.txt.gz	TRUE	reported	QGRvCz	2	TRUE	0.0129452	21.6135
rs13212846	A	C	A	C	-0.0241	-0.0680515	0.9252		FALSE	FALSE	FALSE	TGNcVk	50333387	0.0692899	0.0374625	376351	pulmonary hypertension	TRUE	reported	textfile	0.0052	2.882e-06	7160	M01508.metal.pos.txt.gz	TRUE	reported	QGRvCz	2	TRUE	0.00299098	21.4737
rs2526477	A	G	A	G	-0.012	0.000542889	0.609		FALSE	FALSE	FALSE	TGNcVk	20227880	0.971172	0.0150223	376351	pulmonary hypertension	TRUE	reported	textfile	0.0026	2.988e-06	7160	M01508.metal.pos.txt.gz	TRUE	reported	QGRvCz	2	TRUE	0.00296628	21.2958
rs6034318	A	G	A	G	0.1083	-0.0161186	0.013		FALSE	FALSE	FALSE	TGNcVk	15883354	0.716939	0.0444586	376351	pulmonary hypertension	TRUE	reported	textfile	0.0236	4.518e-06	1650	M01508.metal.pos.txt.gz	TRUE	reported	QGRvCz	2	TRUE	0.012602	21.0332
rs8065435	A	G	A	G	-0.0128	0.00662641	0.327		FALSE	FALSE	FALSE	TGNcVk	58080256	0.666452	0.0153737	376351	pulmonary hypertension	TRUE	reported	textfile	0.0028	5.034e-06	7160	M01508.metal.pos.txt.gz	TRUE	reported	QGRvCz	2	TRUE	0.00291022	20.8921
rs6078500	T	C	T	C	-0.0118	-0.0121287	0.5117		FALSE	FALSE	FALSE	TGNcVk	201372	0.418807	0.0150017	376351	pulmonary hypertension	TRUE	reported	textfile	0.0026	4.468e-06	7160	M01508.metal.pos.txt.gz	TRUE	reported	QGRvCz	2	TRUE	0.00286851	20.5919
rs7574257	T	C	T	C	0.0118	-0.00733702	0.325		FALSE	FALSE	FALSE	TGNcVk	105371990	0.639482	0.0156632	376351	pulmonary hypertension	TRUE	reported	textfile	0.0026	7.764e-06	7160	M01508.metal.pos.txt.gz	TRUE	reported	QGRvCz	2	TRUE	0.00286851	20.5919
rs4746017	A	C	A	C	-0.0122	0.00389128	0.713		FALSE	FALSE	FALSE	TGNcVk	70015116	0.824907	0.0175886	376351	pulmonary hypertension	TRUE	reported	textfile	0.0027	5.098e-06	7160	M01508.metal.pos.txt.gz	TRUE	reported	QGRvCz	2	TRUE	0.00284343	20.4113
rs9365106	A	G	A	G	-0.0117	0.0163537	0.6824		FALSE	FALSE	FALSE	TGNcVk	159861802	0.284244	0.015272	376351	pulmonary hypertension	TRUE	reported	textfile	0.0026	8.055e-06	7160	M01508.metal.pos.txt.gz	TRUE	reported	QGRvCz	2	TRUE	0.00282024	20.2443
rs1350858	A	C	A	C	0.0152	-0.0401576	0.1783		FALSE	FALSE	FALSE	TGNcVk	110155780	0.0623649	0.0215473	376351	pulmonary hypertension	TRUE	reported	textfile	0.0034	8.213e-06	7160	M01508.metal.pos.txt.gz	TRUE	reported	QGRvCz	2	TRUE	0.00278359	19.9806
rs7009776	T	C	T	C	-0.0268	0.000384359	0.3342		FALSE	FALSE	FALSE	TGNcVk	89360962	0.980509	0.0157322	376351	pulmonary hypertension	TRUE	reported	textfile	0.006	7.116e-06	1650	M01508.metal.pos.txt.gz	TRUE	reported	QGRvCz	2	TRUE	0.0119471	19.9269
rs1975271	T	C	T	C	0.0116	-0.00499472	0.5872		FALSE	FALSE	FALSE	TGNcVk	9403806	0.742306	0.0151907	376351	pulmonary hypertension	TRUE	reported	textfile	0.0026	8.682e-06	7160	M01508.metal.pos.txt.gz	TRUE	reported	QGRvCz	2	TRUE	0.00277237	19.8998
rs17049936	T	C	T	C	-0.0187	0.01685	0.8912		FALSE	FALSE	FALSE	TGNcVk	59119677	0.397235	0.0199038	376351	pulmonary hypertension	TRUE	reported	textfile	0.0042	9.584e-06	7160	M01508.metal.pos.txt.gz	TRUE	reported	QGRvCz	2	TRUE	0.00276103	19.8182
rs6848070	A	G	A	G	-0.0117	0.0126475	0.3521		FALSE	FALSE	FALSE	TGNcVk	126941659	0.400456	0.0150421	376351	pulmonary hypertension	TRUE	reported	textfile	0.0027	9.911e-06	7160	M01508.metal.pos.txt.gz	TRUE	reported	QGRvCz	2	TRUE	0.00261573	18.7725
rs10977627	T	C	T	C	0.8146	0.0930156	0.0168		FALSE	FALSE	FALSE	Lm46uT	9273681	0.0974833	0.0561289	376351	pulmonary hypertension	TRUE	reported	textfile	0.1524	9.061e-08	482	M01515.metal.pos.txt.gz	TRUE	reported	BZAZr9	2	TRUE	0.0559581	28.452
rs10471169	T	C	T	C	0.9362	-0.0129962	0.0105		FALSE	FALSE	FALSE	Lm46uT	167707172	0.732917	0.0380843	376351	pulmonary hypertension	TRUE	reported	textfile	0.1854	4.427e-07	482	M01515.metal.pos.txt.gz	TRUE	reported	BZAZr9	2	TRUE	0.0502438	25.3929
rs11256026	A	G	A	G	-0.2061	0.0204493	0.6357		FALSE	FALSE	FALSE	Lm46uT	9012726	0.18407	0.0153948	376351	pulmonary hypertension	TRUE	reported	textfile	0.0409	4.601e-07	482	M01515.metal.pos.txt.gz	TRUE	reported	BZAZr9	2	TRUE	0.0500455	25.2874
rs10402106	T	C	T	C	0.9529	-0.0970318	0.0165		FALSE	FALSE	FALSE	Lm46uT	57051921	0.0337482	0.0457036	376351	pulmonary hypertension	TRUE	reported	textfile	0.1924	7.348e-07	482	M01515.metal.pos.txt.gz	TRUE	reported	BZAZr9	2	TRUE	0.0484262	24.4275
rs16832600	T	C	T	C	0.2205	0.00379027	0.0297		FALSE	FALSE	FALSE	Lm46uT	235423061	0.931631	0.0441795	376351	pulmonary hypertension	TRUE	reported	textfile	0.0469	2.579e-06	2285	M01515.metal.pos.txt.gz	TRUE	reported	BZAZr9	2	TRUE	0.00958086	22.0847
rs16862165	T	C	T	C	-0.413	0.115264	0.99		FALSE	FALSE	FALSE	Lm46uT	149696659	0.0297488	0.0530336	376351	pulmonary hypertension	TRUE	reported	textfile	0.089	3.477e-06	1803	M01515.metal.pos.txt.gz	TRUE	reported	BZAZr9	2	TRUE	0.0118023	21.5099
rs7701675	A	G	A	G	-0.7943	-0.00262299	0.9839		FALSE	FALSE	FALSE	Lm46uT	171787660	0.962814	0.0562604	376351	pulmonary hypertension	TRUE	reported	textfile	0.1733	4.558e-06	482	M01515.metal.pos.txt.gz	TRUE	reported	BZAZr9	2	TRUE	0.0417636	20.9202
rs8178289	A	C	A	C	-0.1064	-0.0115649	0.8497		FALSE	FALSE	FALSE	Lm46uT	58242569	0.564431	0.0200684	376351	pulmonary hypertension	TRUE	reported	textfile	0.0233	5.095e-06	2285	M01515.metal.pos.txt.gz	TRUE	reported	BZAZr9	2	TRUE	0.00904357	20.8349
rs12075728	T	G	T	G	-0.4196	0.0109281	0.9442		FALSE	FALSE	FALSE	Lm46uT	191686051	0.636179	0.0231014	376351	pulmonary hypertension	TRUE	reported	textfile	0.0922	5.394e-06	482	M01515.metal.pos.txt.gz	TRUE	reported	BZAZr9	2	TRUE	0.0411994	20.6254
rs400214	T	C	T	C	0.3258	0.0102719	0.0185		FALSE	FALSE	FALSE	Lm46uT	158201288	0.753782	0.032749	376351	pulmonary hypertension	TRUE	reported	textfile	0.0723	6.599e-06	2285	M01515.metal.pos.txt.gz	TRUE	reported	BZAZr9	2	TRUE	0.0088084	20.2883
rs9453415	A	G	A	G	0.374	-0.0621719	0.011		FALSE	FALSE	FALSE	Lm46uT	65812958	0.365879	0.0687576	376351	pulmonary hypertension	TRUE	reported	textfile	0.083	6.605e-06	1803	M01515.metal.pos.txt.gz	TRUE	reported	BZAZr9	2	TRUE	0.011136	20.2817
rs10458721	A	G	A	G	-0.0786	0.00346256	0.609		FALSE	FALSE	FALSE	Lm46uT	48697502	0.819079	0.0151382	376351	pulmonary hypertension	TRUE	reported	textfile	0.0175	7.228e-06	2285	M01515.metal.pos.txt.gz	TRUE	reported	BZAZr9	2	TRUE	0.00875116	20.1553
rs17682068	A	G	A	G	-0.1299	-0.0220633	0.9248		FALSE	FALSE	FALSE	Lm46uT	118386016	0.413148	0.0269602	376351	pulmonary hypertension	TRUE	reported	textfile	0.029	7.452e-06	2285	M01515.metal.pos.txt.gz	TRUE	reported	BZAZr9	2	TRUE	0.00870441	20.0467
rs10749553	A	G	A	G	-0.0868	0.0136721	0.3074		FALSE	FALSE	FALSE	Lm46uT	87580449	0.391717	0.0159626	376351	pulmonary hypertension	TRUE	reported	textfile	0.0194	7.554e-06	2285	M01515.metal.pos.txt.gz	TRUE	reported	BZAZr9	2	TRUE	0.00868483	20.0012
rs10205265	T	C	T	C	-0.0901	0.00262162	0.2056		FALSE	FALSE	FALSE	Lm46uT	133868158	0.896724	0.0201972	376351	pulmonary hypertension	TRUE	reported	textfile	0.0202	7.794e-06	2285	M01515.metal.pos.txt.gz	TRUE	reported	BZAZr9	2	TRUE	0.00863169	19.8777
rs10984575	A	C	A	C	0.1144	0.000597606	0.1164		FALSE	FALSE	FALSE	Lm46uT	119513810	0.977707	0.0213859	376351	pulmonary hypertension	TRUE	reported	textfile	0.0257	8.271e-06	2285	M01515.metal.pos.txt.gz	TRUE	reported	BZAZr9	2	TRUE	0.00859706	19.7973
rs721399	T	C	T	C	-0.0289	0.0106798	0.7176		FALSE	FALSE	FALSE	KeuHkq	18401856	0.50665	0.0160825	376351	pulmonary hypertension	TRUE	reported	textfile	0.0018	3.948e-58	6523	M01558.metal.pos.txt.gz	TRUE	reported	KnpGli	2	TRUE	0.0380164	257.702
rs7228099	T	C	T	C	-0.0097	-0.0183075	0.4364		FALSE	FALSE	FALSE	KeuHkq	25206514	0.235253	0.0154242	376351	pulmonary hypertension	TRUE	reported	textfile	0.0018	3.609e-08	6523	M01558.metal.pos.txt.gz	TRUE	reported	KnpGli	2	TRUE	0.00443223	29.0312
rs9940567	T	C	T	C	0.0095	0.00647221	0.7319		FALSE	FALSE	FALSE	KeuHkq	62251774	0.732624	0.0189447	376351	pulmonary hypertension	TRUE	reported	textfile	0.0018	1.574e-07	6523	M01558.metal.pos.txt.gz	TRUE	reported	KnpGli	2	TRUE	0.00425211	27.8464
rs1113643	T	C	T	C	0.0094	-0.00949084	0.2769		FALSE	FALSE	FALSE	KeuHkq	29316670	0.577198	0.0170245	376351	pulmonary hypertension	TRUE	reported	textfile	0.0018	2.236e-07	6523	M01558.metal.pos.txt.gz	TRUE	reported	KnpGli	2	TRUE	0.00416343	27.2632
rs1280717	A	G	A	G	0.0094	-0.0357412	0.2512		FALSE	FALSE	FALSE	KeuHkq	54632930	0.0321255	0.0166793	376351	pulmonary hypertension	TRUE	reported	textfile	0.0018	2.006e-07	6523	M01558.metal.pos.txt.gz	TRUE	reported	KnpGli	2	TRUE	0.00416343	27.2632
rs11023380	A	G	A	G	0.0088	-0.00613767	0.4591		FALSE	FALSE	FALSE	KeuHkq	14908512	0.689231	0.0153481	376351	pulmonary hypertension	TRUE	reported	textfile	0.0018	5.374e-07	6523	M01558.metal.pos.txt.gz	TRUE	reported	KnpGli	2	TRUE	0.00365077	23.8939
rs1538330	T	G	T	G	-0.0306	-0.0565466	0.0213		FALSE	FALSE	FALSE	KeuHkq	715684	0.338462	0.0590745	376351	pulmonary hypertension	TRUE	reported	textfile	0.0064	1.728e-06	6523	M01558.metal.pos.txt.gz	TRUE	reported	KnpGli	2	TRUE	0.00349234	22.8533
rs2604548	T	C	T	C	-0.0086	0.0196121	0.6463		FALSE	FALSE	FALSE	KeuHkq	15088829	0.245546	0.0168889	376351	pulmonary hypertension	TRUE	reported	textfile	0.0018	1.285e-06	6523	M01558.metal.pos.txt.gz	TRUE	reported	KnpGli	2	TRUE	0.00348728	22.8202
rs604388	T	C	T	C	0.0086	-0.0108497	0.6845		FALSE	FALSE	FALSE	KeuHkq	177908844	0.496158	0.0159425	376351	pulmonary hypertension	TRUE	reported	textfile	0.0018	1.562e-06	6523	M01558.metal.pos.txt.gz	TRUE	reported	KnpGli	2	TRUE	0.00348728	22.8202
rs4443239	T	G	T	G	0.02	0.0149799	0.7446		FALSE	FALSE	FALSE	KeuHkq	169341881	0.459923	0.0202712	376351	pulmonary hypertension	TRUE	reported	textfile	0.0042	2.265e-06	1608	M01558.metal.pos.txt.gz	TRUE	reported	KnpGli	2	TRUE	0.0139057	22.6475
rs1493031	T	C	T	C	0.0208	0.0366913	0.0434		FALSE	FALSE	FALSE	KeuHkq	18291103	0.24009	0.0312329	376351	pulmonary hypertension	TRUE	reported	textfile	0.0044	1.96e-06	6523	M01558.metal.pos.txt.gz	TRUE	reported	KnpGli	2	TRUE	0.0034142	22.3403
rs10416031	A	G	A	G	0.0085	0.00562622	0.3202		FALSE	FALSE	FALSE	KeuHkq	1095152	0.738909	0.0168804	376351	pulmonary hypertension	TRUE	reported	textfile	0.0018	3.84e-06	6523	M01558.metal.pos.txt.gz	TRUE	reported	KnpGli	2	TRUE	0.00340693	22.2925
rs1812125	T	G	T	G	-0.0085	-0.0177108	0.7578		FALSE	FALSE	FALSE	KeuHkq	46558798	0.398236	0.0209651	376351	pulmonary hypertension	TRUE	reported	textfile	0.0018	3.484e-06	6523	M01558.metal.pos.txt.gz	TRUE	reported	KnpGli	2	TRUE	0.00340693	22.2925
rs304171	T	C	T	C	-0.0168	0.0110392	0.0624		FALSE	FALSE	FALSE	KeuHkq	62795134	0.663928	0.0254069	376351	pulmonary hypertension	TRUE	reported	textfile	0.0036	2.168e-06	6523	M01558.metal.pos.txt.gz	TRUE	reported	KnpGli	2	TRUE	0.0033275	21.7711
rs6500864	A	G	A	G	-0.0083	-0.0134227	0.2762		FALSE	FALSE	FALSE	KeuHkq	6888131	0.408002	0.0162224	376351	pulmonary hypertension	TRUE	reported	textfile	0.0018	4.339e-06	6523	M01558.metal.pos.txt.gz	TRUE	reported	KnpGli	2	TRUE	0.00324901	21.2558
rs10122824	T	G	T	G	0.0087	-0.00624834	0.3503		FALSE	FALSE	FALSE	KeuHkq	136218015	0.69044	0.0156891	376351	pulmonary hypertension	TRUE	reported	textfile	0.0019	2.787e-06	6523	M01558.metal.pos.txt.gz	TRUE	reported	KnpGli	2	TRUE	0.00320398	20.9603
rs13164411	T	C	T	C	0.0082	-0.00800968	0.7246		FALSE	FALSE	FALSE	KeuHkq	106041937	0.653224	0.0178275	376351	pulmonary hypertension	TRUE	reported	textfile	0.0018	5.334e-06	6523	M01558.metal.pos.txt.gz	TRUE	reported	KnpGli	2	TRUE	0.00317143	20.7467
rs4692012	A	G	A	G	-0.0082	0.0162772	0.5389		FALSE	FALSE	FALSE	KeuHkq	164825874	0.28461	0.015212	376351	pulmonary hypertension	TRUE	reported	textfile	0.0018	3.347e-06	6523	M01558.metal.pos.txt.gz	TRUE	reported	KnpGli	2	TRUE	0.00317143	20.7467
rs1556880	T	C	T	C	0.0081	-0.0119855	0.2976		FALSE	FALSE	FALSE	KeuHkq	150294691	0.465099	0.0164078	376351	pulmonary hypertension	TRUE	reported	textfile	0.0018	6.043e-06	6523	M01558.metal.pos.txt.gz	TRUE	reported	KnpGli	2	TRUE	0.00309479	20.2438
rs2252585	T	C	T	C	-0.0081	-0.00283565	0.7349		FALSE	FALSE	FALSE	KeuHkq	34869632	0.871277	0.0175	376351	pulmonary hypertension	TRUE	reported	textfile	0.0018	5.967e-06	6523	M01558.metal.pos.txt.gz	TRUE	reported	KnpGli	2	TRUE	0.00309479	20.2438
rs3813810	A	C	A	C	0.0117	0.00726563	0.1334		FALSE	FALSE	FALSE	KeuHkq	4028279	0.749583	0.0227628	376351	pulmonary hypertension	TRUE	reported	textfile	0.0026	5.725e-06	6523	M01558.metal.pos.txt.gz	TRUE	reported	KnpGli	2	TRUE	0.00309479	20.2438
rs4923082	T	C	T	C	0.0081	0.0182544	0.2518		FALSE	FALSE	FALSE	KeuHkq	23266750	0.31621	0.0182129	376351	pulmonary hypertension	TRUE	reported	textfile	0.0018	6.953e-06	6523	M01558.metal.pos.txt.gz	TRUE	reported	KnpGli	2	TRUE	0.00309479	20.2438
rs9354329	T	C	T	C	-0.0081	0.00360061	0.6322		FALSE	FALSE	FALSE	KeuHkq	65890291	0.817442	0.0155981	376351	pulmonary hypertension	TRUE	reported	textfile	0.0018	5.104e-06	6523	M01558.metal.pos.txt.gz	TRUE	reported	KnpGli	2	TRUE	0.00309479	20.2438
rs10004130	A	G	A	G	0.009	-0.0127735	0.581		FALSE	FALSE	FALSE	KeuHkq	83743190	0.405491	0.0153554	376351	pulmonary hypertension	TRUE	reported	textfile	0.002	6.795e-06	4915	M01558.metal.pos.txt.gz	TRUE	reported	KnpGli	2	TRUE	0.00410314	20.2418
rs10496826	A	G	A	G	-0.008	0.0238158	0.2948		FALSE	FALSE	FALSE	KeuHkq	139717203	0.128451	0.0156658	376351	pulmonary hypertension	TRUE	reported	textfile	0.0018	7.767e-06	6523	M01558.metal.pos.txt.gz	TRUE	reported	KnpGli	2	TRUE	0.00301908	19.747
rs11170032	T	C	T	C	-0.008	0.0135922	0.64		FALSE	FALSE	FALSE	KeuHkq	52175128	0.406246	0.0163659	376351	pulmonary hypertension	TRUE	reported	textfile	0.0018	7.178e-06	6523	M01558.metal.pos.txt.gz	TRUE	reported	KnpGli	2	TRUE	0.00301908	19.747
rs2144834	A	G	A	G	0.008	0.0114152	0.2535		FALSE	FALSE	FALSE	KeuHkq	94307297	0.50402	0.017084	376351	pulmonary hypertension	TRUE	reported	textfile	0.0018	7.973e-06	6523	M01558.metal.pos.txt.gz	TRUE	reported	KnpGli	2	TRUE	0.00301908	19.747
rs890984	A	G	A	G	-0.012	0.050133	0.1092		FALSE	FALSE	FALSE	KeuHkq	479425	0.0663621	0.027306	376351	pulmonary hypertension	TRUE	reported	textfile	0.0027	6.908e-06	6523	M01558.metal.pos.txt.gz	TRUE	reported	KnpGli	2	TRUE	0.00301908	19.747
rs2055056	T	C	T	C	-0.0244	-0.110323	0.968		FALSE	FALSE	FALSE	KeuHkq	95265842	0.0470208	0.0555471	376351	pulmonary hypertension	TRUE	reported	textfile	0.0055	8.566e-06	6523	M01558.metal.pos.txt.gz	TRUE	reported	KnpGli	2	TRUE	0.00300814	19.6753
rs7943587	A	C	A	C	-0.0115	0.0342179	0.1515		FALSE	FALSE	FALSE	KeuHkq	16793084	0.0746157	0.0191931	376351	pulmonary hypertension	TRUE	reported	textfile	0.0026	6.326e-06	6523	M01558.metal.pos.txt.gz	TRUE	reported	KnpGli	2	TRUE	0.00299021	19.5576
rs1604290	A	C	A	C	-0.0079	-0.00916743	0.3851		FALSE	FALSE	FALSE	KeuHkq	4946423	0.544104	0.0151124	376351	pulmonary hypertension	TRUE	reported	textfile	0.0018	8.13e-06	6523	M01558.metal.pos.txt.gz	TRUE	reported	KnpGli	2	TRUE	0.00294429	19.2564
rs164742	A	G	A	G	-0.0079	-0.0193595	0.4697		FALSE	FALSE	FALSE	KeuHkq	89691317	0.205106	0.0152781	376351	pulmonary hypertension	TRUE	reported	textfile	0.0018	7.375e-06	6523	M01558.metal.pos.txt.gz	TRUE	reported	KnpGli	2	TRUE	0.00294429	19.2564
rs4687937	T	C	T	C	-0.0079	-0.00987002	0.3741		FALSE	FALSE	FALSE	KeuHkq	118703398	0.515069	0.0151621	376351	pulmonary hypertension	TRUE	reported	textfile	0.0018	9.469e-06	6523	M01558.metal.pos.txt.gz	TRUE	reported	KnpGli	2	TRUE	0.00294429	19.2564
rs10245705	T	C	T	C	-0.0663	-0.0567747	0.0181		FALSE	FALSE	FALSE	SXId8I	26090052	0.361855	0.0622642	376351	pulmonary hypertension	TRUE	reported	textfile	0.0127	1.946e-07	7276	M01561.metal.pos.txt.gz	TRUE	reported	41HAb0	2	TRUE	0.00373167	27.2458
rs7238006	T	C	T	C	0.0281	-0.0405777	0.9262		FALSE	FALSE	FALSE	SXId8I	34347934	0.0635946	0.0218746	376351	pulmonary hypertension	TRUE	reported	textfile	0.0057	6.772e-07	7276	M01561.metal.pos.txt.gz	TRUE	reported	41HAb0	2	TRUE	0.00332906	24.2965
rs11145330	A	C	A	C	0.0324	-0.0069547	0.8908		FALSE	FALSE	FALSE	SXId8I	69118687	0.738693	0.0208484	376351	pulmonary hypertension	TRUE	reported	textfile	0.0068	1.945e-06	1759	M01561.metal.pos.txt.gz	TRUE	reported	41HAb0	2	TRUE	0.012742	22.6766
rs2074731	A	C	A	C	-0.0184	-0.00183337	0.1654		FALSE	FALSE	FALSE	SXId8I	30337925	0.924747	0.0194097	376351	pulmonary hypertension	TRUE	reported	textfile	0.0039	2.307e-06	7276	M01561.metal.pos.txt.gz	TRUE	reported	41HAb0	2	TRUE	0.00304991	22.2529
rs1532701	A	G	A	G	0.0137	0.0114153	0.5456		FALSE	FALSE	FALSE	SXId8I	55664115	0.450139	0.015116	376351	pulmonary hypertension	TRUE	reported	textfile	0.003	5.074e-06	7276	M01561.metal.pos.txt.gz	TRUE	reported	41HAb0	2	TRUE	0.002858	20.8487
rs11992435	A	G	A	G	0.0327	0.0246759	0.9488		FALSE	FALSE	FALSE	SXId8I	80613848	0.498501	0.0364569	376351	pulmonary hypertension	TRUE	reported	textfile	0.0072	6.383e-06	7276	M01561.metal.pos.txt.gz	TRUE	reported	41HAb0	2	TRUE	0.00282689	20.6211
rs7930821	T	C	T	C	0.0666	-0.0456533	0.0202		FALSE	FALSE	FALSE	SXId8I	19121148	0.534048	0.0734166	376351	pulmonary hypertension	TRUE	reported	textfile	0.0149	7.53e-06	1759	M01561.metal.pos.txt.gz	TRUE	reported	41HAb0	2	TRUE	0.0112307	19.9564
rs10935814	A	G	A	G	-0.037	-0.0183895	0.1006		FALSE	FALSE	FALSE	SXId8I	150635086	0.441299	0.0238824	376351	pulmonary hypertension	TRUE	reported	textfile	0.0083	9.443e-06	1759	M01561.metal.pos.txt.gz	TRUE	reported	41HAb0	2	TRUE	0.0111713	19.8497
rs10163969	T	G	T	G	-0.0352	-0.0132284	0.0412		FALSE	FALSE	FALSE	SXId8I	9067441	0.570272	0.0233037	376351	pulmonary hypertension	TRUE	reported	textfile	0.008	9.385e-06	7276	M01561.metal.pos.txt.gz	TRUE	reported	41HAb0	2	TRUE	0.00265374	19.3547
rs170149	A	G	A	G	0.0256	-0.00800868	0.074		FALSE	FALSE	FALSE	BSeidq	6692611	0.836536	0.0388156	376351	pulmonary hypertension	TRUE	reported	textfile	0.0035	1.421e-13	7364	M01564.metal.pos.txt.gz	TRUE	reported	iizceh	2	TRUE	0.00721251	53.4842
rs835154	A	G	A	G	-0.0114	0.0184952	0.5753		FALSE	FALSE	FALSE	BSeidq	14876460	0.22482	0.0152373	376351	pulmonary hypertension	TRUE	reported	textfile	0.0018	1.147e-10	7364	M01564.metal.pos.txt.gz	TRUE	reported	iizceh	2	TRUE	0.00541741	40.1002
rs807670	A	C	A	C	0.011	-0.00107794	0.421		FALSE	FALSE	FALSE	BSeidq	19167095	0.943567	0.0152279	376351	pulmonary hypertension	TRUE	reported	textfile	0.0018	6.841e-10	7364	M01564.metal.pos.txt.gz	TRUE	reported	iizceh	2	TRUE	0.0050458	37.3355
rs1509123	T	C	T	C	-0.0248	-0.0528971	0.0476		FALSE	FALSE	FALSE	BSeidq	6780559	0.233549	0.0444041	376351	pulmonary hypertension	TRUE	reported	textfile	0.0043	5.203e-09	7364	M01564.metal.pos.txt.gz	TRUE	reported	iizceh	2	TRUE	0.00449672	33.2544
rs6507399	A	G	A	G	-0.0101	-0.0301061	0.6713		FALSE	FALSE	FALSE	BSeidq	41152081	0.055251	0.0157056	376351	pulmonary hypertension	TRUE	reported	textfile	0.0018	1.703e-08	7364	M01564.metal.pos.txt.gz	TRUE	reported	iizceh	2	TRUE	0.00425727	31.476
rs868395	T	G	T	G	0.0101	-0.00675785	0.6653		FALSE	FALSE	FALSE	BSeidq	82560878	0.659224	0.0153244	376351	pulmonary hypertension	TRUE	reported	textfile	0.0018	2.031e-08	7364	M01564.metal.pos.txt.gz	TRUE	reported	iizceh	2	TRUE	0.00425727	31.476
rs910616	T	C	T	C	-0.0093	0.000502026	0.4991		FALSE	FALSE	FALSE	BSeidq	44107239	0.973371	0.0150397	376351	pulmonary hypertension	TRUE	reported	textfile	0.0018	1.972e-07	7364	M01564.metal.pos.txt.gz	TRUE	reported	iizceh	2	TRUE	0.0036119	26.6872
rs7105815	A	G	A	G	0.0091	0.0062893	0.2968		FALSE	FALSE	FALSE	BSeidq	12288146	0.703608	0.016531	376351	pulmonary hypertension	TRUE	reported	textfile	0.0018	4.934e-07	7364	M01564.metal.pos.txt.gz	TRUE	reported	iizceh	2	TRUE	0.00345875	25.5517
rs10787308	A	G	A	G	-0.009	-0.0183023	0.2701		FALSE	FALSE	FALSE	BSeidq	111149210	0.303977	0.0178048	376351	pulmonary hypertension	TRUE	reported	textfile	0.0018	6.039e-07	7364	M01564.metal.pos.txt.gz	TRUE	reported	iizceh	2	TRUE	0.00338341	24.9932
rs7851531	A	G	A	G	-0.009	-7.83891e-05	0.6594		FALSE	FALSE	FALSE	BSeidq	82511370	0.996061	0.0158786	376351	pulmonary hypertension	TRUE	reported	textfile	0.0018	6.467e-07	7364	M01564.metal.pos.txt.gz	TRUE	reported	iizceh	2	TRUE	0.00338341	24.9932
rs13130021	T	C	T	C	-0.0089	-0.0146348	0.4312		FALSE	FALSE	FALSE	BSeidq	2276036	0.342512	0.0154178	376351	pulmonary hypertension	TRUE	reported	textfile	0.0018	1.411e-06	7364	M01564.metal.pos.txt.gz	TRUE	reported	iizceh	2	TRUE	0.00330889	24.4409
rs6678076	A	G	A	G	-0.0252	0.0392142	0.0339		FALSE	FALSE	FALSE	BSeidq	199264072	0.176789	0.0290324	376351	pulmonary hypertension	TRUE	reported	textfile	0.0052	1.084e-06	7364	M01564.metal.pos.txt.gz	TRUE	reported	iizceh	2	TRUE	0.00317905	23.4788
rs2236299	A	G	A	G	0.0087	0.0426806	0.3065		FALSE	FALSE	FALSE	BSeidq	54788617	0.0273817	0.0193472	376351	pulmonary hypertension	TRUE	reported	textfile	0.0018	1.694e-06	7364	M01564.metal.pos.txt.gz	TRUE	reported	iizceh	2	TRUE	0.00316231	23.3548
rs12625828	T	G	T	G	0.0086	-0.00913472	0.3366		FALSE	FALSE	FALSE	BSeidq	50228048	0.552703	0.0153857	376351	pulmonary hypertension	TRUE	reported	textfile	0.0018	2.055e-06	7364	M01564.metal.pos.txt.gz	TRUE	reported	iizceh	2	TRUE	0.00309025	22.821
rs2370136	T	C	T	C	-0.0086	-0.00158813	0.4875		FALSE	FALSE	FALSE	BSeidq	57107873	0.918121	0.0154485	376351	pulmonary hypertension	TRUE	reported	textfile	0.0018	1.249e-06	7364	M01564.metal.pos.txt.gz	TRUE	reported	iizceh	2	TRUE	0.00309025	22.821
rs10992722	A	C	A	C	0.0326	0.0532199	0.0163		FALSE	FALSE	FALSE	BSeidq	93401479	0.230612	0.0443949	376351	pulmonary hypertension	TRUE	reported	textfile	0.0069	2.441e-06	7364	M01564.metal.pos.txt.gz	TRUE	reported	iizceh	2	TRUE	0.0030221	22.3161
rs1125471	A	C	A	C	-0.0085	-0.0227661	0.2928		FALSE	FALSE	FALSE	BSeidq	17175834	0.14679	0.0156904	376351	pulmonary hypertension	TRUE	reported	textfile	0.0018	4.474e-06	7364	M01564.metal.pos.txt.gz	TRUE	reported	iizceh	2	TRUE	0.00301902	22.2933
rs6077792	T	G	T	G	-0.0085	0.0210421	0.3		FALSE	FALSE	FALSE	BSeidq	1115473	0.200574	0.0164402	376351	pulmonary hypertension	TRUE	reported	textfile	0.0018	2.821e-06	7364	M01564.metal.pos.txt.gz	TRUE	reported	iizceh	2	TRUE	0.00301902	22.2933
rs4589188	A	G	A	G	0.0122	0.0224126	0.2827		FALSE	FALSE	FALSE	BSeidq	5525951	0.212916	0.0179936	376351	pulmonary hypertension	TRUE	reported	textfile	0.0026	3.343e-06	7364	M01564.metal.pos.txt.gz	TRUE	reported	iizceh	2	TRUE	0.002981	22.0118
rs1404373	T	C	T	C	-0.0084	-0.0113013	0.6525		FALSE	FALSE	FALSE	BSeidq	57337858	0.487714	0.0162854	376351	pulmonary hypertension	TRUE	reported	textfile	0.0018	2.917e-06	7364	M01564.metal.pos.txt.gz	TRUE	reported	iizceh	2	TRUE	0.00294861	21.7719
rs11120725	A	G	A	G	-0.0181	0.0109446	0.4596		FALSE	FALSE	FALSE	BSeidq	216033426	0.466772	0.0150392	376351	pulmonary hypertension	TRUE	reported	textfile	0.0039	4.609e-06	1761	M01564.metal.pos.txt.gz	TRUE	reported	iizceh	2	TRUE	0.0120834	21.5147
rs9389071	A	G	A	G	-0.012	0.0195367	0.1579		FALSE	FALSE	FALSE	BSeidq	133353496	0.387493	0.0226074	376351	pulmonary hypertension	TRUE	reported	textfile	0.0026	5.638e-06	7364	M01564.metal.pos.txt.gz	TRUE	reported	iizceh	2	TRUE	0.00288435	21.296
rs2143327	T	C	T	C	0.0392	-0.0602247	0.0129		FALSE	FALSE	FALSE	BSeidq	146295103	0.470451	0.083443	376351	pulmonary hypertension	TRUE	reported	textfile	0.0085	4.276e-06	7364	M01564.metal.pos.txt.gz	TRUE	reported	iizceh	2	TRUE	0.00287984	21.2626
rs1380634	A	G	A	G	-0.0083	-0.0121596	0.7425		FALSE	FALSE	FALSE	BSeidq	79325658	0.553792	0.0205369	376351	pulmonary hypertension	TRUE	reported	textfile	0.0018	5.174e-06	7364	M01564.metal.pos.txt.gz	TRUE	reported	iizceh	2	TRUE	0.00287902	21.2566
rs2534835	T	G	T	G	-0.0083	-0.027491	0.2407		FALSE	FALSE	FALSE	BSeidq	57652616	0.138834	0.0185732	376351	pulmonary hypertension	TRUE	reported	textfile	0.0018	6.23e-06	7364	M01564.metal.pos.txt.gz	TRUE	reported	iizceh	2	TRUE	0.00287902	21.2566
rs4235093	A	G	A	G	-0.0083	0.0199167	0.2874		FALSE	FALSE	FALSE	BSeidq	71480535	0.234373	0.0167484	376351	pulmonary hypertension	TRUE	reported	textfile	0.0018	5.04e-06	7364	M01564.metal.pos.txt.gz	TRUE	reported	iizceh	2	TRUE	0.00287902	21.2566
rs7584253	A	C	A	C	0.0083	0.0181567	0.7047		FALSE	FALSE	FALSE	BSeidq	48700107	0.275912	0.0166644	376351	pulmonary hypertension	TRUE	reported	textfile	0.0018	5.043e-06	7364	M01564.metal.pos.txt.gz	TRUE	reported	iizceh	2	TRUE	0.00287902	21.2566
rs8017368	A	C	A	C	-0.0083	-0.00711474	0.6452		FALSE	FALSE	FALSE	BSeidq	63060465	0.661947	0.0162724	376351	pulmonary hypertension	TRUE	reported	textfile	0.0018	3.853e-06	7364	M01564.metal.pos.txt.gz	TRUE	reported	iizceh	2	TRUE	0.00287902	21.2566
rs10043015	T	C	T	C	0.0082	-0.0499473	0.7113		FALSE	FALSE	FALSE	BSeidq	169231367	0.00255776	0.0165584	376351	pulmonary hypertension	TRUE	reported	textfile	0.0018	5.582e-06	7364	M01564.metal.pos.txt.gz	TRUE	reported	iizceh	2	TRUE	0.00281026	20.7475
rs889128	T	G	T	G	0.0082	0.00434781	0.6665		FALSE	FALSE	FALSE	BSeidq	10021017	0.777082	0.0153566	376351	pulmonary hypertension	TRUE	reported	textfile	0.0018	6.754e-06	7364	M01564.metal.pos.txt.gz	TRUE	reported	iizceh	2	TRUE	0.00281026	20.7475
rs940697	A	G	A	G	0.0082	-0.0309523	0.2701		FALSE	FALSE	FALSE	BSeidq	143486110	0.0807477	0.0177238	376351	pulmonary hypertension	TRUE	reported	textfile	0.0018	5.706e-06	7364	M01564.metal.pos.txt.gz	TRUE	reported	iizceh	2	TRUE	0.00281026	20.7475
rs4779800	A	G	A	G	-0.0122	-0.0148862	0.8831		FALSE	FALSE	FALSE	BSeidq	29119123	0.500093	0.0220751	376351	pulmonary hypertension	TRUE	reported	textfile	0.0027	6.056e-06	7364	M01564.metal.pos.txt.gz	TRUE	reported	iizceh	2	TRUE	0.00276488	20.4115
rs17034684	T	G	T	G	0.0081	0.00601052	0.2881		FALSE	FALSE	FALSE	BSeidq	104590653	0.698477	0.0155159	376351	pulmonary hypertension	TRUE	reported	textfile	0.0018	7.899e-06	7364	M01564.metal.pos.txt.gz	TRUE	reported	iizceh	2	TRUE	0.00274232	20.2445
rs3193970	T	C	T	C	0.0081	-0.00485989	0.5801		FALSE	FALSE	FALSE	BSeidq	95312251	0.750749	0.0152995	376351	pulmonary hypertension	TRUE	reported	textfile	0.0018	6.065e-06	7364	M01564.metal.pos.txt.gz	TRUE	reported	iizceh	2	TRUE	0.00274232	20.2445
rs7710027	T	C	T	C	0.0081	0.00469183	0.2886		FALSE	FALSE	FALSE	BSeidq	56606118	0.772268	0.0162117	376351	pulmonary hypertension	TRUE	reported	textfile	0.0018	9.155e-06	7364	M01564.metal.pos.txt.gz	TRUE	reported	iizceh	2	TRUE	0.00274232	20.2445
rs7919076	T	C	T	C	-0.0081	0.00599592	0.3416		FALSE	FALSE	FALSE	BSeidq	66569178	0.729827	0.0173616	376351	pulmonary hypertension	TRUE	reported	textfile	0.0018	7.791e-06	7364	M01564.metal.pos.txt.gz	TRUE	reported	iizceh	2	TRUE	0.00274232	20.2445
rs9327706	A	C	A	C	0.0081	-0.00807733	0.5937		FALSE	FALSE	FALSE	BSeidq	135176918	0.593237	0.0151218	376351	pulmonary hypertension	TRUE	reported	textfile	0.0018	5.612e-06	7364	M01564.metal.pos.txt.gz	TRUE	reported	iizceh	2	TRUE	0.00274232	20.2445
rs9372398	T	C	T	C	0.0081	-0.0107891	0.5453		FALSE	FALSE	FALSE	BSeidq	114512427	0.477815	0.0151998	376351	pulmonary hypertension	TRUE	reported	textfile	0.0018	6.735e-06	7364	M01564.metal.pos.txt.gz	TRUE	reported	iizceh	2	TRUE	0.00274232	20.2445
rs588973	A	G	A	G	0.009	0.0374327	0.646		FALSE	FALSE	FALSE	BSeidq	50233699	0.017949	0.0158166	376351	pulmonary hypertension	TRUE	reported	textfile	0.002	6.795e-06	5603	M01564.metal.pos.txt.gz	TRUE	reported	iizceh	2	TRUE	0.00360112	20.2428
rs10514735	A	G	A	G	0.0346	0.00531949	0.985		FALSE	FALSE	FALSE	BSeidq	85749800	0.922786	0.0548825	376351	pulmonary hypertension	TRUE	reported	textfile	0.0077	6.505e-06	7364	M01564.metal.pos.txt.gz	TRUE	reported	iizceh	2	TRUE	0.00273444	20.1861
rs12121428	T	C	T	C	-0.0197	0.0310175	0.0535		FALSE	FALSE	FALSE	BSeidq	209201769	0.33711	0.0323135	376351	pulmonary hypertension	TRUE	reported	textfile	0.0044	6.094e-06	7364	M01564.metal.pos.txt.gz	TRUE	reported	iizceh	2	TRUE	0.00271477	20.0405
rs1530219	A	G	A	G	-0.0078	-0.0147846	0.4797		FALSE	FALSE	FALSE	BSeidq	39310179	0.325522	0.0150377	376351	pulmonary hypertension	TRUE	reported	textfile	0.0018	9.942e-06	7364	M01564.metal.pos.txt.gz	TRUE	reported	iizceh	2	TRUE	0.00254346	18.7727
rs13966	T	C	T	C	0.0082	0.0203451	0.467		FALSE	FALSE	FALSE	BSeidq	61897520	0.185029	0.0153498	376351	pulmonary hypertension	TRUE	reported	textfile	0.0019	9.994e-06	7364	M01564.metal.pos.txt.gz	TRUE	reported	iizceh	2	TRUE	0.00252296	18.621
rs11061416	A	G	A	G	-0.0125	0.0133154	0.6428		FALSE	FALSE	FALSE	66tXol	131257697	0.421037	0.0165486	376351	pulmonary hypertension	TRUE	reported	textfile	0.0024	1.763e-07	7333	M01572.metal.pos.txt.gz	TRUE	reported	l7cVIS	2	TRUE	0.00368563	27.1193
rs12507784	A	G	A	G	-0.012	0.00204939	0.2395		FALSE	FALSE	FALSE	66tXol	136586531	0.908994	0.0179286	376351	pulmonary hypertension	TRUE	reported	textfile	0.0025	1.782e-06	7333	M01572.metal.pos.txt.gz	TRUE	reported	l7cVIS	2	TRUE	0.00313212	23.0337
rs6743210	T	C	T	C	0.0123	0.0126024	0.6199		FALSE	FALSE	FALSE	66tXol	235063573	0.446991	0.0165725	376351	pulmonary hypertension	TRUE	reported	textfile	0.0026	2.209e-06	7333	M01572.metal.pos.txt.gz	TRUE	reported	l7cVIS	2	TRUE	0.00304269	22.3741
rs11724197	A	G	A	G	0.0159	-0.00296803	0.8734		FALSE	FALSE	FALSE	66tXol	167845783	0.900087	0.0236399	376351	pulmonary hypertension	TRUE	reported	textfile	0.0034	2.294e-06	7333	M01572.metal.pos.txt.gz	TRUE	reported	l7cVIS	2	TRUE	0.00297346	21.8634
rs338526	T	C	T	C	-0.0111	0.00631748	0.7181		FALSE	FALSE	FALSE	66tXol	85718609	0.694599	0.0160905	376351	pulmonary hypertension	TRUE	reported	textfile	0.0024	5.606e-06	7333	M01572.metal.pos.txt.gz	TRUE	reported	l7cVIS	2	TRUE	0.00290855	21.3848
rs17086746	T	C	T	C	-0.046	0.0136754	0.02		FALSE	FALSE	FALSE	66tXol	56393833	0.75459	0.0437483	376351	pulmonary hypertension	TRUE	reported	textfile	0.01	4.225e-06	5585	M01572.metal.pos.txt.gz	TRUE	reported	l7cVIS	2	TRUE	0.00377442	21.1524
rs12866131	A	C	A	C	0.011	0.000711297	0.2805		FALSE	FALSE	FALSE	66tXol	71206979	0.967828	0.0176356	376351	pulmonary hypertension	TRUE	reported	textfile	0.0024	5.615e-06	7333	M01572.metal.pos.txt.gz	TRUE	reported	l7cVIS	2	TRUE	0.00285653	21.0012
rs11618222	T	C	T	C	-0.0182	0.00254554	0.1008		FALSE	FALSE	FALSE	66tXol	25725511	0.882714	0.0172543	376351	pulmonary hypertension	TRUE	reported	textfile	0.004	5.999e-06	7333	M01572.metal.pos.txt.gz	TRUE	reported	l7cVIS	2	TRUE	0.00281525	20.6969
rs4836200	A	G	A	G	-0.0109	-0.0123994	0.6785		FALSE	FALSE	FALSE	66tXol	125607225	0.414521	0.015196	376351	pulmonary hypertension	TRUE	reported	textfile	0.0024	5.909e-06	7333	M01572.metal.pos.txt.gz	TRUE	reported	l7cVIS	2	TRUE	0.00280497	20.6211
rs17131975	A	G	A	G	-0.0216	0.00513574	0.0607		FALSE	FALSE	FALSE	66tXol	139248002	0.906954	0.0439396	376351	pulmonary hypertension	TRUE	reported	textfile	0.0048	8.184e-06	7333	M01572.metal.pos.txt.gz	TRUE	reported	l7cVIS	2	TRUE	0.00275388	20.2445
rs2643891	A	G	A	G	-0.018	-0.0127941	0.165		FALSE	FALSE	FALSE	66tXol	2360913	0.457121	0.0172058	376351	pulmonary hypertension	TRUE	reported	textfile	0.004	6.795e-06	5585	M01572.metal.pos.txt.gz	TRUE	reported	l7cVIS	2	TRUE	0.00361268	20.2427
rs17011367	T	C	T	C	0.0115	0.00482769	0.7325		FALSE	FALSE	FALSE	66tXol	75464396	0.77734	0.0170718	376351	pulmonary hypertension	TRUE	reported	textfile	0.0026	7.378e-06	7333	M01572.metal.pos.txt.gz	TRUE	reported	l7cVIS	2	TRUE	0.00266079	19.5583
rs16887484	A	G	A	G	-0.0991	0.00567545	0.9585		FALSE	FALSE	FALSE	kGxBJp	57859481	0.82887	0.0262569	376351	pulmonary hypertension	TRUE	reported	textfile	0.0201	8.815e-07	1646	M01573.metal.pos.txt.gz	TRUE	reported	ekfMCt	2	TRUE	0.0145532	24.2788
rs7438272	T	C	T	C	0.0589	-0.00226714	0.1691		FALSE	FALSE	FALSE	kGxBJp	95553417	0.903545	0.0187082	376351	pulmonary hypertension	TRUE	reported	textfile	0.0123	1.802e-06	2315	M01573.metal.pos.txt.gz	TRUE	reported	ekfMCt	2	TRUE	0.00980819	22.9111
rs2846365	A	G	A	G	0.0336	0.0267532	0.4476		FALSE	FALSE	FALSE	kGxBJp	102701161	0.074254	0.0149874	376351	pulmonary hypertension	TRUE	reported	textfile	0.0071	1.976e-06	2315	M01573.metal.pos.txt.gz	TRUE	reported	ekfMCt	2	TRUE	0.00958141	22.3762
rs17224277	A	G	A	G	0.0633	0.022211	0.0789		FALSE	FALSE	FALSE	kGxBJp	181475717	0.481704	0.0315693	376351	pulmonary hypertension	TRUE	reported	textfile	0.0134	2.291e-06	2315	M01573.metal.pos.txt.gz	TRUE	reported	ekfMCt	2	TRUE	0.0095473	22.2958
rs2257243	A	G	A	G	0.0354	-0.0111824	0.6612		FALSE	FALSE	FALSE	kGxBJp	28016306	0.481014	0.015869	376351	pulmonary hypertension	TRUE	reported	textfile	0.0075	2.185e-06	2315	M01573.metal.pos.txt.gz	TRUE	reported	ekfMCt	2	TRUE	0.00953177	22.2592
rs1577941	A	G	A	G	0.0531	-0.0455543	0.1187		FALSE	FALSE	FALSE	kGxBJp	8386246	0.025567	0.020403	376351	pulmonary hypertension	TRUE	reported	textfile	0.0114	3.485e-06	2315	M01573.metal.pos.txt.gz	TRUE	reported	ekfMCt	2	TRUE	0.0092849	21.6772
rs12052900	A	G	A	G	-0.1115	0.0171812	0.9783		FALSE	FALSE	FALSE	kGxBJp	201890453	0.727515	0.04931	376351	pulmonary hypertension	TRUE	reported	textfile	0.0242	4.27e-06	2315	M01573.metal.pos.txt.gz	TRUE	reported	ekfMCt	2	TRUE	0.00908665	21.2101
rs4948051	T	C	T	C	0.0528	-0.013865	0.1328		FALSE	FALSE	FALSE	kGxBJp	55620407	0.459418	0.0187415	376351	pulmonary hypertension	TRUE	reported	textfile	0.0115	4.836e-06	1646	M01573.metal.pos.txt.gz	TRUE	reported	ekfMCt	2	TRUE	0.0126449	21.0545
rs9353315	A	G	A	G	-0.0476	-0.00265592	0.8731		FALSE	FALSE	FALSE	kGxBJp	85440220	0.91068	0.0236753	376351	pulmonary hypertension	TRUE	reported	textfile	0.0105	5.856e-06	2315	M01573.metal.pos.txt.gz	TRUE	reported	ekfMCt	2	TRUE	0.00879926	20.5334
rs4661299	T	G	T	G	0.0319	-0.0136735	0.4551		FALSE	FALSE	FALSE	kGxBJp	14702764	0.363891	0.0150593	376351	pulmonary hypertension	TRUE	reported	textfile	0.0071	7.63e-06	2315	M01573.metal.pos.txt.gz	TRUE	reported	ekfMCt	2	TRUE	0.00864456	20.1692
rs16933423	A	G	A	G	0.0891	-0.0642342	0.9651		FALSE	FALSE	FALSE	kGxBJp	67598161	0.223377	0.0527549	376351	pulmonary hypertension	TRUE	reported	textfile	0.02	8.312e-06	2315	M01573.metal.pos.txt.gz	TRUE	reported	ekfMCt	2	TRUE	0.00850035	19.8299
rs11141909	A	C	A	C	0.0808	-0.0902287	0.0405		FALSE	FALSE	FALSE	kGxBJp	87603937	0.00154935	0.0285057	376351	pulmonary hypertension	TRUE	reported	textfile	0.0182	9.02e-06	2315	M01573.metal.pos.txt.gz	TRUE	reported	ekfMCt	2	TRUE	0.00844203	19.6927
rs11144136	T	G	T	G	0.0097	0.000251513	0.1375		FALSE	FALSE	FALSE	5gYOge	68887435	0.991526	0.0236807	376351	pulmonary hypertension	TRUE	reported	textfile	0.0018	4.862e-08	7271	M01585.metal.pos.txt.gz	TRUE	reported	5gpQuz	2	TRUE	0.00397808	29.0321
rs266742	T	G	T	G	0.0082	-0.0466518	0.7307		FALSE	FALSE	FALSE	5gYOge	186758056	0.00488844	0.0165767	376351	pulmonary hypertension	TRUE	reported	textfile	0.0016	5.676e-07	7271	M01585.metal.pos.txt.gz	TRUE	reported	5gpQuz	2	TRUE	0.00359938	26.2584
rs1554074	A	G	A	G	0.0086	-0.00908764	0.1925		FALSE	FALSE	FALSE	5gYOge	100846572	0.651438	0.0201158	376351	pulmonary hypertension	TRUE	reported	textfile	0.0017	6.392e-07	7271	M01585.metal.pos.txt.gz	TRUE	reported	5gpQuz	2	TRUE	0.00350735	25.5847
rs6690829	T	C	T	C	-0.008	-0.0277878	0.24		FALSE	FALSE	FALSE	5gYOge	245567009	0.103549	0.0170699	376351	pulmonary hypertension	TRUE	reported	textfile	0.0016	1.242e-06	7271	M01585.metal.pos.txt.gz	TRUE	reported	5gpQuz	2	TRUE	0.00342654	24.9931
rs11045425	A	G	A	G	0.0086	0.0334361	0.1266		FALSE	FALSE	FALSE	5gYOge	20741046	0.150321	0.0232454	376351	pulmonary hypertension	TRUE	reported	textfile	0.0018	1.832e-06	7271	M01585.metal.pos.txt.gz	TRUE	reported	5gpQuz	2	TRUE	0.00312965	22.8209
rs7178551	T	C	T	C	0.0081	0.000775626	0.1545		FALSE	FALSE	FALSE	5gYOge	80971296	0.973301	0.0231748	376351	pulmonary hypertension	TRUE	reported	textfile	0.0017	2.664e-06	7271	M01585.metal.pos.txt.gz	TRUE	reported	5gpQuz	2	TRUE	0.00311261	22.6962
rs9663814	A	G	A	G	0.0076	-0.00812961	0.6175		FALSE	FALSE	FALSE	5gYOge	75978624	0.60278	0.0156216	376351	pulmonary hypertension	TRUE	reported	textfile	0.0016	1.952e-06	7271	M01585.metal.pos.txt.gz	TRUE	reported	5gpQuz	2	TRUE	0.00309348	22.5563
rs6462723	A	G	A	G	-0.0085	-0.00183762	0.121		FALSE	FALSE	FALSE	5gYOge	36917745	0.940876	0.0247761	376351	pulmonary hypertension	TRUE	reported	textfile	0.0018	1.921e-06	7271	M01585.metal.pos.txt.gz	TRUE	reported	5gpQuz	2	TRUE	0.00305752	22.2932
rs10988352	T	G	T	G	0.0084	0.0263845	0.1244		FALSE	FALSE	FALSE	5gYOge	129398977	0.215926	0.0213219	376351	pulmonary hypertension	TRUE	reported	textfile	0.0018	3.086e-06	7271	M01585.metal.pos.txt.gz	TRUE	reported	5gpQuz	2	TRUE	0.00298621	21.7718
rs2019107	T	C	T	C	-0.0078	-0.0200787	0.6257		FALSE	FALSE	FALSE	5gYOge	1181718	0.191365	0.0153677	376351	pulmonary hypertension	TRUE	reported	textfile	0.0017	6.655e-06	7271	M01585.metal.pos.txt.gz	TRUE	reported	5gpQuz	2	TRUE	0.00288697	21.0461
rs2486925	T	G	T	G	-0.0082	0.0345969	0.1462		FALSE	FALSE	FALSE	5gYOge	203264909	0.134613	0.0231238	376351	pulmonary hypertension	TRUE	reported	textfile	0.0018	3.467e-06	7271	M01585.metal.pos.txt.gz	TRUE	reported	5gpQuz	2	TRUE	0.0028461	20.7474
rs513209	A	C	A	C	-0.0082	-0.00384472	0.8824		FALSE	FALSE	FALSE	5gYOge	125597249	0.847723	0.020022	376351	pulmonary hypertension	TRUE	reported	textfile	0.0018	6.602e-06	7271	M01585.metal.pos.txt.gz	TRUE	reported	5gpQuz	2	TRUE	0.0028461	20.7474
rs10090064	T	C	T	C	0.0077	0.00612137	0.8026		FALSE	FALSE	FALSE	5gYOge	91883794	0.731592	0.0178461	376351	pulmonary hypertension	TRUE	reported	textfile	0.0017	5.931e-06	7271	M01585.metal.pos.txt.gz	TRUE	reported	5gpQuz	2	TRUE	0.00281362	20.5099
rs732426	A	G	A	G	0.0077	0.00708083	0.8218		FALSE	FALSE	FALSE	5gYOge	10371069	0.701475	0.0184718	376351	pulmonary hypertension	TRUE	reported	textfile	0.0017	7.541e-06	7271	M01585.metal.pos.txt.gz	TRUE	reported	5gpQuz	2	TRUE	0.00281362	20.5099
rs10850426	T	G	T	G	0.0081	-0.012393	0.1199		FALSE	FALSE	FALSE	5gYOge	115006106	0.678538	0.0299015	376351	pulmonary hypertension	TRUE	reported	textfile	0.0018	6.845e-06	7271	M01585.metal.pos.txt.gz	TRUE	reported	5gpQuz	2	TRUE	0.0027773	20.2444
rs7250750	T	G	T	G	0.0081	0.02266	0.8583		FALSE	FALSE	FALSE	5gYOge	17260675	0.241602	0.0193511	376351	pulmonary hypertension	TRUE	reported	textfile	0.0018	7.029e-06	7271	M01585.metal.pos.txt.gz	TRUE	reported	5gpQuz	2	TRUE	0.0027773	20.2444
rs10757735	A	C	A	C	-0.008	-0.0139425	0.132		FALSE	FALSE	FALSE	5gYOge	28373520	0.544489	0.0230059	376351	pulmonary hypertension	TRUE	reported	textfile	0.0018	7.911e-06	7271	M01585.metal.pos.txt.gz	TRUE	reported	5gpQuz	2	TRUE	0.00270933	19.7477
rs6019504	A	G	A	G	0.008	-0.00344655	0.8586		FALSE	FALSE	FALSE	5gYOge	48898058	0.861391	0.0197393	376351	pulmonary hypertension	TRUE	reported	textfile	0.0018	6.689e-06	7271	M01585.metal.pos.txt.gz	TRUE	reported	5gpQuz	2	TRUE	0.00270933	19.7477
rs11606364	T	C	T	C	0.0084	0.0406254	0.1149		FALSE	FALSE	FALSE	5gYOge	130636106	0.214029	0.0326949	376351	pulmonary hypertension	TRUE	reported	textfile	0.0019	9.266e-06	7271	M01585.metal.pos.txt.gz	TRUE	reported	5gpQuz	2	TRUE	0.00268097	19.5403
rs2993308	A	G	A	G	0.0075	0.00681004	0.338		FALSE	FALSE	FALSE	5gYOge	113026762	0.681172	0.0165749	376351	pulmonary hypertension	TRUE	reported	textfile	0.0017	6.833e-06	7271	M01585.metal.pos.txt.gz	TRUE	reported	5gpQuz	2	TRUE	0.00266974	19.4583
rs662760	A	C	A	C	0.0079	-0.014021	0.8723		FALSE	FALSE	FALSE	5gYOge	85155277	0.568574	0.0245916	376351	pulmonary hypertension	TRUE	reported	textfile	0.0018	8.042e-06	7271	M01585.metal.pos.txt.gz	TRUE	reported	5gpQuz	2	TRUE	0.0026422	19.257
rs11737601	A	G	A	G	0.0104	-0.00587085	0.6847		FALSE	FALSE	FALSE	efAsUH	10486944	0.710065	0.0157916	376351	pulmonary hypertension	TRUE	reported	textfile	0.0016	1.335e-10	7371	M01604.metal.pos.txt.gz	TRUE	reported	bUeGmX	2	TRUE	0.00569925	42.2385
rs11730320	T	C	T	C	0.0097	0.0238886	0.6665		FALSE	FALSE	FALSE	efAsUH	9718277	0.126808	0.0156461	376351	pulmonary hypertension	TRUE	reported	textfile	0.0017	7.084e-09	7371	M01604.metal.pos.txt.gz	TRUE	reported	bUeGmX	2	TRUE	0.00439749	32.5483
rs11741189	T	C	T	C	-0.0087	0.0325236	0.177		FALSE	FALSE	FALSE	efAsUH	180116546	0.124171	0.0211536	376351	pulmonary hypertension	TRUE	reported	textfile	0.0017	3.781e-07	7371	M01604.metal.pos.txt.gz	TRUE	reported	bUeGmX	2	TRUE	0.00354058	26.1832
rs1825043	A	G	A	G	0.019	0.025723	0.9571		FALSE	FALSE	FALSE	efAsUH	9572116	0.364025	0.028338	376351	pulmonary hypertension	TRUE	reported	textfile	0.0038	5.259e-07	7371	M01604.metal.pos.txt.gz	TRUE	reported	bUeGmX	2	TRUE	0.00338021	24.9932
rs7906282	T	G	T	G	0.008	-0.00471917	0.3075		FALSE	FALSE	FALSE	efAsUH	18794667	0.789558	0.0176824	376351	pulmonary hypertension	TRUE	reported	textfile	0.0016	1.105e-06	7371	M01604.metal.pos.txt.gz	TRUE	reported	bUeGmX	2	TRUE	0.00338021	24.9932
rs2231142	T	G	T	G	0.0119	-0.0269566	0.1106		FALSE	FALSE	FALSE	efAsUH	88131171	0.344486	0.0285153	376351	pulmonary hypertension	TRUE	reported	textfile	0.0024	8.428e-07	7371	M01604.metal.pos.txt.gz	TRUE	reported	bUeGmX	2	TRUE	0.00332429	24.5784
rs233340	A	G	A	G	-0.0125	0.00276975	0.0707		FALSE	FALSE	FALSE	efAsUH	13592316	0.904998	0.0232069	376351	pulmonary hypertension	TRUE	reported	textfile	0.0026	2.535e-06	7371	M01604.metal.pos.txt.gz	TRUE	reported	bUeGmX	2	TRUE	0.00312599	23.1076
rs10844317	T	G	T	G	-0.0086	0.0222244	0.1637		FALSE	FALSE	FALSE	efAsUH	32721706	0.353486	0.0239526	376351	pulmonary hypertension	TRUE	reported	textfile	0.0018	1.122e-06	7371	M01604.metal.pos.txt.gz	TRUE	reported	bUeGmX	2	TRUE	0.00308733	22.821
rs872114	A	C	A	C	-0.0208	0.046581	0.9736		FALSE	FALSE	FALSE	efAsUH	68554412	0.564806	0.0809094	376351	pulmonary hypertension	TRUE	reported	textfile	0.0044	2.294e-06	7371	M01604.metal.pos.txt.gz	TRUE	reported	bUeGmX	2	TRUE	0.0030226	22.341
rs9549021	T	C	T	C	-0.0135	0.00741962	0.6112		FALSE	FALSE	FALSE	efAsUH	39969356	0.631252	0.0154587	376351	pulmonary hypertension	TRUE	reported	textfile	0.0029	2.944e-06	1767	M01604.metal.pos.txt.gz	TRUE	reported	bUeGmX	2	TRUE	0.0121155	21.6461
rs235320	A	G	A	G	-0.0079	0.0286408	0.8241		FALSE	FALSE	FALSE	efAsUH	44857299	0.212859	0.0229909	376351	pulmonary hypertension	TRUE	reported	textfile	0.0017	3.677e-06	7371	M01604.metal.pos.txt.gz	TRUE	reported	bUeGmX	2	TRUE	0.00292119	21.5893
rs13318012	T	C	T	C	-0.0078	-0.0279271	0.8378		FALSE	FALSE	FALSE	efAsUH	106956097	0.163095	0.0200232	376351	pulmonary hypertension	TRUE	reported	textfile	0.0017	8.359e-06	7371	M01604.metal.pos.txt.gz	TRUE	reported	bUeGmX	2	TRUE	0.00284791	21.0462
rs10490734	A	G	A	G	0.0077	-0.00966801	0.8314		FALSE	FALSE	FALSE	efAsUH	137254613	0.592362	0.018057	376351	pulmonary hypertension	TRUE	reported	textfile	0.0017	7.935e-06	7371	M01604.metal.pos.txt.gz	TRUE	reported	bUeGmX	2	TRUE	0.00277556	20.51
rs12579148	T	C	T	C	-0.0077	-0.00102218	0.1887		FALSE	FALSE	FALSE	efAsUH	26650560	0.959607	0.0201824	376351	pulmonary hypertension	TRUE	reported	textfile	0.0017	5.919e-06	7371	M01604.metal.pos.txt.gz	TRUE	reported	bUeGmX	2	TRUE	0.00277556	20.51
rs1286087	T	C	T	C	0.0077	0.0180508	0.8367		FALSE	FALSE	FALSE	efAsUH	90971026	0.480449	0.0255829	376351	pulmonary hypertension	TRUE	reported	textfile	0.0017	8.083e-06	7371	M01604.metal.pos.txt.gz	TRUE	reported	bUeGmX	2	TRUE	0.00277556	20.51
rs11130013	T	C	T	C	-0.0081	0.0205573	0.153		FALSE	FALSE	FALSE	efAsUH	43791685	0.420094	0.0254971	376351	pulmonary hypertension	TRUE	reported	textfile	0.0018	5.094e-06	7371	M01604.metal.pos.txt.gz	TRUE	reported	bUeGmX	2	TRUE	0.00273973	20.2445
rs510032	T	C	T	C	0.009	-0.0164218	0.169		FALSE	FALSE	FALSE	efAsUH	226536501	0.374252	0.0184818	376351	pulmonary hypertension	TRUE	reported	textfile	0.002	6.795e-06	5604	M01604.metal.pos.txt.gz	TRUE	reported	bUeGmX	2	TRUE	0.00360048	20.2428
rs6731691	A	G	A	G	-0.008	-0.0416715	0.1705		FALSE	FALSE	FALSE	efAsUH	172467026	0.0460405	0.0208877	376351	pulmonary hypertension	TRUE	reported	textfile	0.0018	5.301e-06	7371	M01604.metal.pos.txt.gz	TRUE	reported	bUeGmX	2	TRUE	0.00267268	19.7477
rs16953268	A	C	A	C	-0.0115	0.0452231	0.0689		FALSE	FALSE	FALSE	efAsUH	54252645	0.197107	0.0350611	376351	pulmonary hypertension	TRUE	reported	textfile	0.0026	7.726e-06	7371	M01604.metal.pos.txt.gz	TRUE	reported	bUeGmX	2	TRUE	0.00264711	19.5583
rs6927639	A	G	A	G	-0.0078	-0.0170625	0.8458		FALSE	FALSE	FALSE	efAsUH	107687814	0.320572	0.0171779	376351	pulmonary hypertension	TRUE	reported	textfile	0.0018	9.274e-06	7371	M01604.metal.pos.txt.gz	TRUE	reported	bUeGmX	2	TRUE	0.00254105	18.7727
rs6763802	T	G	T	G	-0.0576	-0.00712228	0.0798		FALSE	FALSE	FALSE	hZbuRd	23122317	0.82523	0.0322533	376351	pulmonary hypertension	TRUE	reported	textfile	0.0116	6.503e-07	5162	M01605.metal.pos.txt.gz	TRUE	reported	LRLu6b	2	TRUE	0.00475381	24.6468
rs17118371	T	C	T	C	0.0343	0.00293136	0.2298		FALSE	FALSE	FALSE	hZbuRd	47344250	0.856839	0.0162493	376351	pulmonary hypertension	TRUE	reported	textfile	0.0071	1.442e-06	5162	M01605.metal.pos.txt.gz	TRUE	reported	LRLu6b	2	TRUE	0.00450085	23.3294
rs12587564	A	G	A	G	0.0456	-0.00466487	0.1148		FALSE	FALSE	FALSE	hZbuRd	54107413	0.872119	0.0289802	376351	pulmonary hypertension	TRUE	reported	textfile	0.0097	2.63e-06	5162	M01605.metal.pos.txt.gz	TRUE	reported	LRLu6b	2	TRUE	0.00426298	22.0911
rs2421668	A	G	A	G	0.034	-0.00597265	0.644		FALSE	FALSE	FALSE	hZbuRd	73657969	0.707744	0.0159318	376351	pulmonary hypertension	TRUE	reported	textfile	0.0073	2.867e-06	4207	M01605.metal.pos.txt.gz	TRUE	reported	LRLu6b	2	TRUE	0.00512987	21.6823
rs11736497	T	C	T	C	0.1146	-0.004808	0.0214		FALSE	FALSE	FALSE	hZbuRd	135900528	0.885814	0.033481	376351	pulmonary hypertension	TRUE	reported	textfile	0.0252	5.557e-06	5162	M01605.metal.pos.txt.gz	TRUE	reported	LRLu6b	2	TRUE	0.00399037	20.6728
rs9573265	T	C	T	C	0.2216	0.0395321	0.0158		FALSE	FALSE	FALSE	hZbuRd	73623209	0.201206	0.0309298	376351	pulmonary hypertension	TRUE	reported	textfile	0.0488	5.552e-06	955	M01605.metal.pos.txt.gz	TRUE	reported	LRLu6b	2	TRUE	0.0211358	20.5773
rs2720445	T	C	T	C	0.033	-0.0058373	0.536		FALSE	FALSE	FALSE	hZbuRd	79513623	0.702069	0.0152598	376351	pulmonary hypertension	TRUE	reported	textfile	0.0073	5.56e-06	4207	M01605.metal.pos.txt.gz	TRUE	reported	LRLu6b	2	TRUE	0.00483398	20.4256
rs10174534	A	G	A	G	-0.028	0.00516106	0.5571		FALSE	FALSE	FALSE	hZbuRd	2445999	0.732035	0.0150723	376351	pulmonary hypertension	TRUE	reported	textfile	0.0063	7.572e-06	5162	M01605.metal.pos.txt.gz	TRUE	reported	LRLu6b	2	TRUE	0.00381205	19.7454
rs3760877	T	C	T	C	0.0577	0.023308	0.4762		FALSE	FALSE	FALSE	hZbuRd	542672	0.124133	0.0151582	376351	pulmonary hypertension	TRUE	reported	textfile	0.013	9.553e-06	955	M01605.metal.pos.txt.gz	TRUE	reported	LRLu6b	2	TRUE	0.0202113	19.6587
rs2246012	T	C	T	C	-0.0166	-0.0161472	0.8388		FALSE	FALSE	FALSE	lhPtvC	131577068	0.363796	0.0177803	376351	pulmonary hypertension	TRUE	reported	textfile	0.0032	2.227e-07	7104	M01638.metal.pos.txt.gz	TRUE	reported	Fbpqc1	2	TRUE	0.00377373	26.9026
rs715	T	C	T	C	0.0144	-0.0365137	0.7064		FALSE	FALSE	FALSE	lhPtvC	210678331	0.0248405	0.0162726	376351	pulmonary hypertension	TRUE	reported	textfile	0.0028	2.902e-07	7104	M01638.metal.pos.txt.gz	TRUE	reported	Fbpqc1	2	TRUE	0.0037093	26.4415
rs511304	A	C	A	C	0.0191	-0.0129288	0.4368		FALSE	FALSE	FALSE	lhPtvC	174689417	0.394446	0.0151822	376351	pulmonary hypertension	TRUE	reported	textfile	0.0039	1.014e-06	1735	M01638.metal.pos.txt.gz	TRUE	reported	Fbpqc1	2	TRUE	0.0136356	23.9572
rs11114987	T	C	T	C	-0.0324	-0.00961444	0.0439		FALSE	FALSE	FALSE	lhPtvC	81709133	0.859988	0.0545068	376351	pulmonary hypertension	TRUE	reported	textfile	0.0067	1.414e-06	7104	M01638.metal.pos.txt.gz	TRUE	reported	Fbpqc1	2	TRUE	0.00328103	23.3786
rs2180566	T	C	T	C	-0.0109	-0.00416535	0.6433		FALSE	FALSE	FALSE	lhPtvC	31431051	0.785983	0.0153402	376351	pulmonary hypertension	TRUE	reported	textfile	0.0023	2.105e-06	7104	M01638.metal.pos.txt.gz	TRUE	reported	Fbpqc1	2	TRUE	0.00315154	22.453
rs3011362	A	G	A	G	-0.0349	-0.0141456	0.0334		FALSE	FALSE	FALSE	lhPtvC	120793682	0.678697	0.0341481	376351	pulmonary hypertension	TRUE	reported	textfile	0.0074	2.37e-06	1735	M01638.metal.pos.txt.gz	TRUE	reported	Fbpqc1	2	TRUE	0.0126577	22.2171
rs12714263	A	G	A	G	-0.0107	0.00443606	0.5733		FALSE	FALSE	FALSE	lhPtvC	29095211	0.782741	0.0160874	376351	pulmonary hypertension	TRUE	reported	textfile	0.0023	3.976e-06	7104	M01638.metal.pos.txt.gz	TRUE	reported	Fbpqc1	2	TRUE	0.0030373	21.6366
rs7717247	A	C	A	C	0.0162	-0.0254162	0.8061		FALSE	FALSE	FALSE	lhPtvC	27839151	0.191942	0.0194782	376351	pulmonary hypertension	TRUE	reported	textfile	0.0035	3.347e-06	7104	M01638.metal.pos.txt.gz	TRUE	reported	Fbpqc1	2	TRUE	0.00300665	21.4176
rs1153903	A	G	A	G	-0.0106	-0.00345746	0.3856		FALSE	FALSE	FALSE	lhPtvC	54673519	0.822465	0.0154092	376351	pulmonary hypertension	TRUE	reported	textfile	0.0023	4.187e-06	7104	M01638.metal.pos.txt.gz	TRUE	reported	Fbpqc1	2	TRUE	0.00298096	21.2341
rs17706531	A	G	A	G	0.0105	-0.0226255	0.6331		FALSE	FALSE	FALSE	lhPtvC	12904716	0.164119	0.0162615	376351	pulmonary hypertension	TRUE	reported	textfile	0.0023	6.973e-06	7104	M01638.metal.pos.txt.gz	TRUE	reported	Fbpqc1	2	TRUE	0.00292515	20.8353
rs720118	T	C	T	C	-0.0105	-0.0292964	0.6152		FALSE	FALSE	FALSE	lhPtvC	5897231	0.0582143	0.0154673	376351	pulmonary hypertension	TRUE	reported	textfile	0.0023	4.547e-06	7104	M01638.metal.pos.txt.gz	TRUE	reported	Fbpqc1	2	TRUE	0.00292515	20.8353
rs901272	A	C	A	C	-0.0105	0.0190094	0.6207		FALSE	FALSE	FALSE	lhPtvC	63462574	0.229184	0.0158087	376351	pulmonary hypertension	TRUE	reported	textfile	0.0023	6.493e-06	7104	M01638.metal.pos.txt.gz	TRUE	reported	Fbpqc1	2	TRUE	0.00292515	20.8353
rs837763	T	C	T	C	0.0114	-0.00337624	0.5528		FALSE	FALSE	FALSE	lhPtvC	88787321	0.822907	0.0150854	376351	pulmonary hypertension	TRUE	reported	textfile	0.0025	6.027e-06	7104	M01638.metal.pos.txt.gz	TRUE	reported	Fbpqc1	2	TRUE	0.00291848	20.7877
rs6920504	T	C	T	C	-0.0135	-2.9655e-05	0.7729		FALSE	FALSE	FALSE	lhPtvC	115650149	0.998847	0.020525	376351	pulmonary hypertension	TRUE	reported	textfile	0.003	7.527e-06	7104	M01638.metal.pos.txt.gz	TRUE	reported	Fbpqc1	2	TRUE	0.0028424	20.2443
rs7535809	A	G	A	G	0.0138	-0.0309845	0.8331		FALSE	FALSE	FALSE	lhPtvC	192333001	0.136173	0.0207923	376351	pulmonary hypertension	TRUE	reported	textfile	0.0031	7.276e-06	7104	M01638.metal.pos.txt.gz	TRUE	reported	Fbpqc1	2	TRUE	0.00278178	19.8113
rs2933871	A	G	A	G	0.0178	0.0289949	0.6938		FALSE	FALSE	FALSE	lhPtvC	24815030	0.122553	0.0187773	376351	pulmonary hypertension	TRUE	reported	textfile	0.004	7.648e-06	1735	M01638.metal.pos.txt.gz	TRUE	reported	Fbpqc1	2	TRUE	0.0112847	19.7797
rs10922038	T	C	T	C	0.0102	-0.0124751	0.4354		FALSE	FALSE	FALSE	lhPtvC	196129893	0.418473	0.015419	376351	pulmonary hypertension	TRUE	reported	textfile	0.0023	7.569e-06	7104	M01638.metal.pos.txt.gz	TRUE	reported	Fbpqc1	2	TRUE	0.00276084	19.6618
rs7036499	T	C	T	C	0.0217	0.00666232	0.8519		FALSE	FALSE	FALSE	lhPtvC	128082465	0.770815	0.0228703	376351	pulmonary hypertension	TRUE	reported	textfile	0.0049	8.857e-06	1735	M01638.metal.pos.txt.gz	TRUE	reported	Fbpqc1	2	TRUE	0.0111775	19.5896
rs12985777	T	C	T	C	-0.0141	-0.0152296	0.2402		FALSE	FALSE	FALSE	lhPtvC	2268056	0.372879	0.0170909	376351	pulmonary hypertension	TRUE	reported	textfile	0.0032	8.861e-06	7104	M01638.metal.pos.txt.gz	TRUE	reported	Fbpqc1	2	TRUE	0.00272552	19.4096
rs2916148	A	G	A	G	-0.0101	0.0419616	0.4534		FALSE	FALSE	FALSE	lhPtvC	67485993	0.00694496	0.0155444	376351	pulmonary hypertension	TRUE	reported	textfile	0.0023	9.235e-06	7104	M01638.metal.pos.txt.gz	TRUE	reported	Fbpqc1	2	TRUE	0.00270712	19.2781
rs6479442	A	C	A	C	0.0101	0.0205895	0.4837		FALSE	FALSE	FALSE	lhPtvC	92953435	0.17043	0.0150198	376351	pulmonary hypertension	TRUE	reported	textfile	0.0023	9.586e-06	7104	M01638.metal.pos.txt.gz	TRUE	reported	Fbpqc1	2	TRUE	0.00270712	19.2781
rs6713914	T	C	T	C	0.0593	0.0121869	0.5741		FALSE	FALSE	FALSE	jM0EeR	59295906	0.422888	0.0152066	376351	pulmonary hypertension	TRUE	reported	textfile	0.0116	3.22e-07	1567	M01640.metal.pos.txt.gz	TRUE	reported	MECiqI	2	TRUE	0.0164037	26.0999
rs577596	A	G	A	G	-0.0567	-0.023126	0.3267		FALSE	FALSE	FALSE	jM0EeR	25535639	0.12919	0.0152415	376351	pulmonary hypertension	TRUE	reported	textfile	0.0114	6.679e-07	2063	M01640.metal.pos.txt.gz	TRUE	reported	MECiqI	2	TRUE	0.011849	24.7136
rs11167905	T	C	T	C	0.0804	0.0181484	0.8545		FALSE	FALSE	FALSE	jM0EeR	145527283	0.42279	0.0226406	376351	pulmonary hypertension	TRUE	reported	textfile	0.0164	9.826e-07	2063	M01640.metal.pos.txt.gz	TRUE	reported	MECiqI	2	TRUE	0.0115158	24.0106
rs6834631	T	G	T	G	0.1306	-0.0038082	0.9596		FALSE	FALSE	FALSE	jM0EeR	121394510	0.943543	0.0537744	376351	pulmonary hypertension	TRUE	reported	textfile	0.0267	1.032e-06	2063	M01640.metal.pos.txt.gz	TRUE	reported	MECiqI	2	TRUE	0.0114645	23.9025
rs7112460	T	C	T	C	0.1084	0.0351083	0.0658		FALSE	FALSE	FALSE	jM0EeR	125881964	0.312304	0.0347469	376351	pulmonary hypertension	TRUE	reported	textfile	0.0223	1.135e-06	2063	M01640.metal.pos.txt.gz	TRUE	reported	MECiqI	2	TRUE	0.0113241	23.6063
rs6826474	T	C	T	C	-0.1383	-0.0212641	0.0393		FALSE	FALSE	FALSE	jM0EeR	95728969	0.693097	0.0538799	376351	pulmonary hypertension	TRUE	reported	textfile	0.0288	1.561e-06	2063	M01640.metal.pos.txt.gz	TRUE	reported	MECiqI	2	TRUE	0.0110543	23.0376
rs8105491	T	G	T	G	-0.0698	0.00259974	0.154		FALSE	FALSE	FALSE	jM0EeR	20293179	0.894791	0.0196585	376351	pulmonary hypertension	TRUE	reported	textfile	0.0148	2.304e-06	2063	M01640.metal.pos.txt.gz	TRUE	reported	MECiqI	2	TRUE	0.0106667	22.2211
rs808686	A	G	A	G	0.0598	-0.00791182	0.6086		FALSE	FALSE	FALSE	jM0EeR	19736491	0.60837	0.0154407	376351	pulmonary hypertension	TRUE	reported	textfile	0.0128	3.013e-06	1567	M01640.metal.pos.txt.gz	TRUE	reported	MECiqI	2	TRUE	0.0137374	21.7986
rs13069990	T	C	T	C	-0.0506	0.0340592	0.3781		FALSE	FALSE	FALSE	jM0EeR	115901954	0.0282358	0.0155238	376351	pulmonary hypertension	TRUE	reported	textfile	0.011	4.442e-06	2063	M01640.metal.pos.txt.gz	TRUE	reported	MECiqI	2	TRUE	0.0101528	21.1395
rs2070006	T	C	T	C	0.0512	0.104632	0.3713		FALSE	FALSE	FALSE	jM0EeR	154592714	2.91877e-12	0.0149868	376351	pulmonary hypertension	TRUE	reported	textfile	0.0112	4.762e-06	2063	M01640.metal.pos.txt.gz	TRUE	reported	MECiqI	2	TRUE	0.0100283	20.8777
rs13103690	T	G	T	G	-0.0474	0.0208372	0.5359		FALSE	FALSE	FALSE	jM0EeR	9971154	0.169076	0.0151523	376351	pulmonary hypertension	TRUE	reported	textfile	0.0104	5.195e-06	2063	M01640.metal.pos.txt.gz	TRUE	reported	MECiqI	2	TRUE	0.00996873	20.7524
rs9606290	A	G	A	G	0.159	0.0122633	0.241		FALSE	FALSE	FALSE	jM0EeR	20230714	0.54458	0.0202398	376351	pulmonary hypertension	TRUE	reported	textfile	0.0352	6.316e-06	496	M01640.metal.pos.txt.gz	TRUE	reported	MECiqI	2	TRUE	0.0395111	20.3214
rs8057559	T	C	T	C	0.1395	0.0225269	0.0312		FALSE	FALSE	FALSE	jM0EeR	73283273	0.629138	0.0466453	376351	pulmonary hypertension	TRUE	reported	textfile	0.0314	9.098e-06	2063	M01640.metal.pos.txt.gz	TRUE	reported	MECiqI	2	TRUE	0.00947664	19.7182
rs10153405	A	G	A	G	-0.0103	-0.00279934	0.5342		FALSE	FALSE	FALSE	iscelJ	43690707	0.855742	0.0153982	376351	pulmonary hypertension	TRUE	reported	textfile	0.0018	9.267e-09	7355	M01644.metal.pos.txt.gz	TRUE	reported	rd9hBk	2	TRUE	0.00443218	32.7349
rs864428	T	C	T	C	0.0101	-0.00710364	0.4058		FALSE	FALSE	FALSE	iscelJ	137240724	0.641795	0.0152704	376351	pulmonary hypertension	TRUE	reported	textfile	0.0018	2.986e-08	7355	M01644.metal.pos.txt.gz	TRUE	reported	rd9hBk	2	TRUE	0.00426246	31.476
rs10848196	A	G	A	G	-0.0098	0.00210999	0.5584		FALSE	FALSE	FALSE	iscelJ	130741664	0.888802	0.0150908	376351	pulmonary hypertension	TRUE	reported	textfile	0.0018	5.252e-08	7355	M01644.metal.pos.txt.gz	TRUE	reported	rd9hBk	2	TRUE	0.004014	29.6339
rs17520583	A	G	A	G	0.0093	0.00886109	0.332		FALSE	FALSE	FALSE	iscelJ	90487480	0.614016	0.0175694	376351	pulmonary hypertension	TRUE	reported	textfile	0.0018	3.599e-07	7355	M01644.metal.pos.txt.gz	TRUE	reported	rd9hBk	2	TRUE	0.0036163	26.6872
rs630782	T	C	T	C	0.0093	-0.0290873	0.4713		FALSE	FALSE	FALSE	iscelJ	107326810	0.0531606	0.015043	376351	pulmonary hypertension	TRUE	reported	textfile	0.0018	2.324e-07	7355	M01644.metal.pos.txt.gz	TRUE	reported	rd9hBk	2	TRUE	0.0036163	26.6872
rs6860349	A	G	A	G	-0.0089	0.0049948	0.4108		FALSE	FALSE	FALSE	iscelJ	2133298	0.758551	0.0162494	376351	pulmonary hypertension	TRUE	reported	textfile	0.0018	8.673e-07	7355	M01644.metal.pos.txt.gz	TRUE	reported	rd9hBk	2	TRUE	0.00331292	24.4409
rs10092877	T	C	T	C	0.0087	0.00873466	0.4173		FALSE	FALSE	FALSE	iscelJ	88811446	0.587794	0.0161145	376351	pulmonary hypertension	TRUE	reported	textfile	0.0018	1.25e-06	7355	M01644.metal.pos.txt.gz	TRUE	reported	rd9hBk	2	TRUE	0.00316617	23.3548
rs990054	T	C	T	C	-0.0087	0.00153126	0.5955		FALSE	FALSE	FALSE	iscelJ	24061991	0.92083	0.0154069	376351	pulmonary hypertension	TRUE	reported	textfile	0.0018	1.325e-06	7355	M01644.metal.pos.txt.gz	TRUE	reported	rd9hBk	2	TRUE	0.00316617	23.3548
rs203591	T	C	T	C	-0.0086	0.00863995	0.3697		FALSE	FALSE	FALSE	iscelJ	27305738	0.576311	0.0154621	376351	pulmonary hypertension	TRUE	reported	textfile	0.0018	2.014e-06	7355	M01644.metal.pos.txt.gz	TRUE	reported	rd9hBk	2	TRUE	0.00309402	22.821
rs8006663	A	G	A	G	-0.0086	-0.0146328	0.4556		FALSE	FALSE	FALSE	iscelJ	68704286	0.33024	0.0150291	376351	pulmonary hypertension	TRUE	reported	textfile	0.0018	1.785e-06	7355	M01644.metal.pos.txt.gz	TRUE	reported	rd9hBk	2	TRUE	0.00309402	22.821
rs10492225	T	C	T	C	-0.0128	-0.00843145	0.8498		FALSE	FALSE	FALSE	iscelJ	96067528	0.68238	0.0206038	376351	pulmonary hypertension	TRUE	reported	textfile	0.0027	1.596e-06	7355	M01644.metal.pos.txt.gz	TRUE	reported	rd9hBk	2	TRUE	0.00304638	22.4685
rs13109093	A	C	A	C	0.0085	0.0163431	0.614		FALSE	FALSE	FALSE	iscelJ	148061988	0.296553	0.0156565	376351	pulmonary hypertension	TRUE	reported	textfile	0.0018	4.247e-06	7355	M01644.metal.pos.txt.gz	TRUE	reported	rd9hBk	2	TRUE	0.0030227	22.2933
rs4618485	A	G	A	G	-0.0085	0.0257061	0.595		FALSE	FALSE	FALSE	iscelJ	72846194	0.0927684	0.0152924	376351	pulmonary hypertension	TRUE	reported	textfile	0.0018	3.037e-06	7355	M01644.metal.pos.txt.gz	TRUE	reported	rd9hBk	2	TRUE	0.0030227	22.2933
rs989248	A	G	A	G	-0.0085	-0.031561	0.6475		FALSE	FALSE	FALSE	iscelJ	39526340	0.0714036	0.0175057	376351	pulmonary hypertension	TRUE	reported	textfile	0.0018	2.962e-06	7355	M01644.metal.pos.txt.gz	TRUE	reported	rd9hBk	2	TRUE	0.0030227	22.2933
rs1889463	T	C	T	C	0.0089	-0.0237599	0.628		FALSE	FALSE	FALSE	iscelJ	106111000	0.132231	0.0157836	376351	pulmonary hypertension	TRUE	reported	textfile	0.0019	3.358e-06	7355	M01644.metal.pos.txt.gz	TRUE	reported	rd9hBk	2	TRUE	0.00297438	21.9359
rs10740323	T	C	T	C	0.0084	-0.013507	0.5935		FALSE	FALSE	FALSE	iscelJ	69742436	0.37547	0.0152402	376351	pulmonary hypertension	TRUE	reported	textfile	0.0018	4.096e-06	7355	M01644.metal.pos.txt.gz	TRUE	reported	rd9hBk	2	TRUE	0.00295221	21.7719
rs6051643	A	G	A	G	0.0441	0.0459185	0.986		FALSE	FALSE	FALSE	iscelJ	3205300	0.252591	0.0401358	376351	pulmonary hypertension	TRUE	reported	textfile	0.0095	3.759e-06	7355	M01644.metal.pos.txt.gz	TRUE	reported	rd9hBk	2	TRUE	0.0029213	21.5433
rs13083714	T	C	T	C	0.0194	-0.00366466	0.5762		FALSE	FALSE	FALSE	iscelJ	6067587	0.806948	0.0149966	376351	pulmonary hypertension	TRUE	reported	textfile	0.0042	4.84e-06	1766	M01644.metal.pos.txt.gz	TRUE	reported	rd9hBk	2	TRUE	0.0119371	21.3114
rs10266726	T	C	T	C	-0.0083	-0.00576099	0.4261		FALSE	FALSE	FALSE	iscelJ	3106447	0.703866	0.0151562	376351	pulmonary hypertension	TRUE	reported	textfile	0.0018	4.002e-06	7355	M01644.metal.pos.txt.gz	TRUE	reported	rd9hBk	2	TRUE	0.00288254	21.2566
rs17287933	T	C	T	C	0.0083	0.00741969	0.4687		FALSE	FALSE	FALSE	iscelJ	21849786	0.621196	0.0150149	376351	pulmonary hypertension	TRUE	reported	textfile	0.0018	5.243e-06	7355	M01644.metal.pos.txt.gz	TRUE	reported	rd9hBk	2	TRUE	0.00288254	21.2566
rs2291199	A	G	A	G	0.0083	0.00804987	0.5373		FALSE	FALSE	FALSE	iscelJ	1250479	0.59265	0.0150465	376351	pulmonary hypertension	TRUE	reported	textfile	0.0018	5.175e-06	7355	M01644.metal.pos.txt.gz	TRUE	reported	rd9hBk	2	TRUE	0.00288254	21.2566
rs2091331	A	G	A	G	0.0082	0.00543083	0.4127		FALSE	FALSE	FALSE	iscelJ	71981948	0.719792	0.0151387	376351	pulmonary hypertension	TRUE	reported	textfile	0.0018	5.705e-06	7355	M01644.metal.pos.txt.gz	TRUE	reported	rd9hBk	2	TRUE	0.00281369	20.7474
rs498266	A	G	A	G	0.0082	0.00476511	0.5852		FALSE	FALSE	FALSE	iscelJ	76692003	0.751035	0.0150188	376351	pulmonary hypertension	TRUE	reported	textfile	0.0018	6.145e-06	7355	M01644.metal.pos.txt.gz	TRUE	reported	rd9hBk	2	TRUE	0.00281369	20.7474
rs676094	A	G	A	G	0.0191	-0.0251874	0.4178		FALSE	FALSE	FALSE	iscelJ	28758177	0.0957216	0.0151189	376351	pulmonary hypertension	TRUE	reported	textfile	0.0042	6.606e-06	1766	M01644.metal.pos.txt.gz	TRUE	reported	rd9hBk	2	TRUE	0.011575	20.6574
rs8079173	A	G	A	G	0.0118	0.0273592	0.1402		FALSE	FALSE	FALSE	iscelJ	72079655	0.128216	0.0179855	376351	pulmonary hypertension	TRUE	reported	textfile	0.0026	8.927e-06	7355	M01644.metal.pos.txt.gz	TRUE	reported	rd9hBk	2	TRUE	0.00279267	20.592
rs17739107	A	G	A	G	-0.0198	0.00425453	0.942		FALSE	FALSE	FALSE	iscelJ	93349914	0.920096	0.0424126	376351	pulmonary hypertension	TRUE	reported	textfile	0.0044	8.091e-06	7355	M01644.metal.pos.txt.gz	TRUE	reported	rd9hBk	2	TRUE	0.00274567	20.2445
rs269194	A	C	A	C	-0.0081	0.0165546	0.4386		FALSE	FALSE	FALSE	iscelJ	74708531	0.269348	0.0149874	376351	pulmonary hypertension	TRUE	reported	textfile	0.0018	9.008e-06	7355	M01644.metal.pos.txt.gz	TRUE	reported	rd9hBk	2	TRUE	0.00274567	20.2445
rs9997602	A	C	A	C	-0.0081	0.00183352	0.5717		FALSE	FALSE	FALSE	iscelJ	179011271	0.903087	0.0150582	376351	pulmonary hypertension	TRUE	reported	textfile	0.0018	7.565e-06	7355	M01644.metal.pos.txt.gz	TRUE	reported	rd9hBk	2	TRUE	0.00274567	20.2445
rs2073805	T	C	T	C	-0.009	0.00415276	0.407		FALSE	FALSE	FALSE	iscelJ	3339857	0.799563	0.016355	376351	pulmonary hypertension	TRUE	reported	textfile	0.002	6.795e-06	5589	M01644.metal.pos.txt.gz	TRUE	reported	rd9hBk	2	TRUE	0.00361011	20.2428
rs1836862	A	C	A	C	-0.008	0.00685207	0.6051		FALSE	FALSE	FALSE	iscelJ	104823393	0.660114	0.0155815	376351	pulmonary hypertension	TRUE	reported	textfile	0.0018	9.366e-06	7355	M01644.metal.pos.txt.gz	TRUE	reported	rd9hBk	2	TRUE	0.00267847	19.7477
rs13002121	A	G	A	G	0.0115	0.0155823	0.766		FALSE	FALSE	FALSE	iscelJ	77118976	0.344261	0.0164756	376351	pulmonary hypertension	TRUE	reported	textfile	0.0026	6.943e-06	7355	M01644.metal.pos.txt.gz	TRUE	reported	rd9hBk	2	TRUE	0.00265285	19.5583
rs9607028	T	G	T	G	-0.0084	-0.0125496	0.4268		FALSE	FALSE	FALSE	iscelJ	33236126	0.411525	0.0152818	376351	pulmonary hypertension	TRUE	reported	textfile	0.0019	7.286e-06	7355	M01644.metal.pos.txt.gz	TRUE	reported	rd9hBk	2	TRUE	0.00265043	19.5404
rs17002476	T	C	T	C	-0.0119	0.0106789	0.1459		FALSE	FALSE	FALSE	iscelJ	23553438	0.573167	0.0189546	376351	pulmonary hypertension	TRUE	reported	textfile	0.0027	8.317e-06	7355	M01644.metal.pos.txt.gz	TRUE	reported	rd9hBk	2	TRUE	0.00263414	19.42
rs7436874	T	C	T	C	0.0083	-0.0169445	0.6135		FALSE	FALSE	FALSE	iscelJ	8649098	0.267938	0.0152953	376351	pulmonary hypertension	TRUE	reported	textfile	0.0019	9.886e-06	7355	M01644.metal.pos.txt.gz	TRUE	reported	rd9hBk	2	TRUE	0.00258786	19.0779
rs9563502	A	G	A	G	-0.01	-0.0354157	0.7115		FALSE	FALSE	FALSE	kvY9xs	57370222	0.0200946	0.0152354	376351	pulmonary hypertension	TRUE	reported	textfile	0.0018	2.56e-08	7346	M01645.metal.pos.txt.gz	TRUE	reported	YC2f3C	2	TRUE	0.00418392	30.8558
rs6441206	A	G	A	G	0.0099	0.00662694	0.4638		FALSE	FALSE	FALSE	kvY9xs	158523282	0.660675	0.0150962	376351	pulmonary hypertension	TRUE	reported	textfile	0.0018	2.088e-08	7346	M01645.metal.pos.txt.gz	TRUE	reported	YC2f3C	2	TRUE	0.004101	30.2418
rs12940605	A	C	A	C	-0.0096	0.0149099	0.6059		FALSE	FALSE	FALSE	kvY9xs	12752115	0.342254	0.0156992	376351	pulmonary hypertension	TRUE	reported	textfile	0.0018	1.823e-07	7346	M01645.metal.pos.txt.gz	TRUE	reported	YC2f3C	2	TRUE	0.00385716	28.4367
rs4327548	A	G	A	G	-0.0093	0.0409636	0.2904		FALSE	FALSE	FALSE	kvY9xs	57133102	0.0106782	0.0160449	376351	pulmonary hypertension	TRUE	reported	textfile	0.0018	2.156e-07	7346	M01645.metal.pos.txt.gz	TRUE	reported	YC2f3C	2	TRUE	0.00362072	26.6872
rs6112257	A	G	A	G	-0.0092	0.0290895	0.6843		FALSE	FALSE	FALSE	kvY9xs	19214675	0.0800498	0.0166189	376351	pulmonary hypertension	TRUE	reported	textfile	0.0018	3.386e-07	7346	M01645.metal.pos.txt.gz	TRUE	reported	YC2f3C	2	TRUE	0.00354355	26.1163
rs6973824	A	G	A	G	0.009	0.000812134	0.3374		FALSE	FALSE	FALSE	kvY9xs	134578860	0.960254	0.0162965	376351	pulmonary hypertension	TRUE	reported	textfile	0.0018	4.019e-07	7346	M01645.metal.pos.txt.gz	TRUE	reported	YC2f3C	2	TRUE	0.00339167	24.9932
rs1530439	T	G	T	G	0.009	0.00860712	0.2946		FALSE	FALSE	FALSE	kvY9xs	61886200	0.601891	0.0164988	376351	pulmonary hypertension	TRUE	reported	textfile	0.0018	6.08e-07	7346	M01645.metal.pos.txt.gz	TRUE	reported	YC2f3C	2	TRUE	0.00339167	24.9932
rs2069151	A	G	A	G	0.009	0.0176125	0.7083		FALSE	FALSE	FALSE	kvY9xs	210543803	0.30181	0.0170571	376351	pulmonary hypertension	TRUE	reported	textfile	0.0018	4.682e-07	7346	M01645.metal.pos.txt.gz	TRUE	reported	YC2f3C	2	TRUE	0.00339167	24.9932
rs369895	A	G	A	G	-0.0114	-0.000119124	0.574		FALSE	FALSE	FALSE	kvY9xs	142821875	0.993758	0.0152257	376351	pulmonary hypertension	TRUE	reported	textfile	0.0023	1.075e-06	7346	M01645.metal.pos.txt.gz	TRUE	reported	YC2f3C	2	TRUE	0.00333314	24.5604
rs10039731	A	G	A	G	0.0198	0.00646594	0.5787		FALSE	FALSE	FALSE	kvY9xs	111428554	0.676496	0.0154966	376351	pulmonary hypertension	TRUE	reported	textfile	0.004	8.465e-07	1767	M01645.metal.pos.txt.gz	TRUE	reported	YC2f3C	2	TRUE	0.0136771	24.4748
rs12466053	A	G	A	G	0.0087	-0.021296	0.402		FALSE	FALSE	FALSE	kvY9xs	35710151	0.175089	0.0157047	376351	pulmonary hypertension	TRUE	reported	textfile	0.0018	8.441e-07	7346	M01645.metal.pos.txt.gz	TRUE	reported	YC2f3C	2	TRUE	0.00317003	23.3548
rs13393013	A	G	A	G	0.0314	-0.0397425	0.0213		FALSE	FALSE	FALSE	kvY9xs	195509187	0.335635	0.0412769	376351	pulmonary hypertension	TRUE	reported	textfile	0.0065	1.312e-06	7346	M01645.metal.pos.txt.gz	TRUE	reported	YC2f3C	2	TRUE	0.00316668	23.33
rs2304767	A	G	A	G	0.0091	-0.010973	0.3402		FALSE	FALSE	FALSE	kvY9xs	110687995	0.502317	0.0163569	376351	pulmonary hypertension	TRUE	reported	textfile	0.0019	1.216e-06	7346	M01645.metal.pos.txt.gz	TRUE	reported	YC2f3C	2	TRUE	0.00311294	22.9328
rs2423542	A	G	A	G	0.0153	0.0154939	0.8036		FALSE	FALSE	FALSE	kvY9xs	11113861	0.502234	0.0230915	376351	pulmonary hypertension	TRUE	reported	textfile	0.0032	1.914e-06	7346	M01645.metal.pos.txt.gz	TRUE	reported	YC2f3C	2	TRUE	0.00310229	22.8541
rs891531	T	G	T	G	0.0113	-0.0126015	0.1846		FALSE	FALSE	FALSE	kvY9xs	67760689	0.466239	0.0172952	376351	pulmonary hypertension	TRUE	reported	textfile	0.0024	3.809e-06	7346	M01645.metal.pos.txt.gz	TRUE	reported	YC2f3C	2	TRUE	0.00300867	22.1624
rs11193635	T	C	T	C	0.0084	-0.000901188	0.6725		FALSE	FALSE	FALSE	kvY9xs	107708493	0.956778	0.0166279	376351	pulmonary hypertension	TRUE	reported	textfile	0.0018	3.797e-06	7346	M01645.metal.pos.txt.gz	TRUE	reported	YC2f3C	2	TRUE	0.00295581	21.7718
rs11589855	T	C	T	C	-0.0084	-0.0332671	0.3809		FALSE	FALSE	FALSE	kvY9xs	154783367	0.0279905	0.0151392	376351	pulmonary hypertension	TRUE	reported	textfile	0.0018	2.222e-06	7346	M01645.metal.pos.txt.gz	TRUE	reported	YC2f3C	2	TRUE	0.00295581	21.7718
rs287276	A	G	A	G	0.0084	-0.000558906	0.3317		FALSE	FALSE	FALSE	kvY9xs	56429784	0.971194	0.0154773	376351	pulmonary hypertension	TRUE	reported	textfile	0.0018	2.647e-06	7346	M01645.metal.pos.txt.gz	TRUE	reported	YC2f3C	2	TRUE	0.00295581	21.7718
rs696979	T	C	T	C	0.0084	0.0289599	0.6026		FALSE	FALSE	FALSE	kvY9xs	208385202	0.0749877	0.0162646	376351	pulmonary hypertension	TRUE	reported	textfile	0.0018	2.048e-06	7346	M01645.metal.pos.txt.gz	TRUE	reported	YC2f3C	2	TRUE	0.00295581	21.7718
rs4930046	A	G	A	G	0.0088	0.0216686	0.4652		FALSE	FALSE	FALSE	kvY9xs	2175918	0.149138	0.0150207	376351	pulmonary hypertension	TRUE	reported	textfile	0.0019	2.716e-06	7346	M01645.metal.pos.txt.gz	TRUE	reported	YC2f3C	2	TRUE	0.00291166	21.4457
rs16942446	A	G	A	G	-0.0259	0.00651494	0.0314		FALSE	FALSE	FALSE	kvY9xs	88898125	0.867845	0.0391531	376351	pulmonary hypertension	TRUE	reported	textfile	0.0056	3.318e-06	7346	M01645.metal.pos.txt.gz	TRUE	reported	YC2f3C	2	TRUE	0.00290342	21.3848
rs9815886	A	C	A	C	-0.0083	-0.012265	0.4756		FALSE	FALSE	FALSE	kvY9xs	72344161	0.420658	0.0152307	376351	pulmonary hypertension	TRUE	reported	textfile	0.0018	2.55e-06	7346	M01645.metal.pos.txt.gz	TRUE	reported	YC2f3C	2	TRUE	0.00288606	21.2566
rs16990450	T	C	T	C	0.0161	0.00324528	0.0722		FALSE	FALSE	FALSE	kvY9xs	417714	0.897783	0.0252624	376351	pulmonary hypertension	TRUE	reported	textfile	0.0035	4.178e-06	7346	M01645.metal.pos.txt.gz	TRUE	reported	YC2f3C	2	TRUE	0.00287221	21.1542
rs2491274	A	G	A	G	-0.0297	0.0425719	0.9732		FALSE	FALSE	FALSE	kvY9xs	87787866	0.416475	0.0523928	376351	pulmonary hypertension	TRUE	reported	textfile	0.0065	4.627e-06	7346	M01645.metal.pos.txt.gz	TRUE	reported	YC2f3C	2	TRUE	0.00283402	20.8722
rs6765113	T	C	T	C	0.0082	-0.0349892	0.5408		FALSE	FALSE	FALSE	kvY9xs	196143290	0.0230192	0.0153926	376351	pulmonary hypertension	TRUE	reported	textfile	0.0018	8.162e-06	7346	M01645.metal.pos.txt.gz	TRUE	reported	YC2f3C	2	TRUE	0.00281713	20.7474
rs7011528	A	C	A	C	-0.0082	0.0213259	0.4515		FALSE	FALSE	FALSE	kvY9xs	124255998	0.156648	0.0150561	376351	pulmonary hypertension	TRUE	reported	textfile	0.0018	4.005e-06	7346	M01645.metal.pos.txt.gz	TRUE	reported	YC2f3C	2	TRUE	0.00281713	20.7474
rs11731117	A	G	A	G	0.0081	0.00423951	0.5958		FALSE	FALSE	FALSE	kvY9xs	14871113	0.784135	0.0154763	376351	pulmonary hypertension	TRUE	reported	textfile	0.0018	4.324e-06	7346	M01645.metal.pos.txt.gz	TRUE	reported	YC2f3C	2	TRUE	0.00274902	20.2445
rs11857879	T	G	T	G	0.0112	0.0148438	0.1952		FALSE	FALSE	FALSE	kvY9xs	94666024	0.426493	0.0186666	376351	pulmonary hypertension	TRUE	reported	textfile	0.0025	8.18e-06	7346	M01645.metal.pos.txt.gz	TRUE	reported	YC2f3C	2	TRUE	0.00272471	20.0649
rs6502896	A	G	A	G	-0.0187	-0.0114891	0.7619		FALSE	FALSE	FALSE	kvY9xs	5935377	0.483113	0.0163825	376351	pulmonary hypertension	TRUE	reported	textfile	0.0042	9.701e-06	1767	M01645.metal.pos.txt.gz	TRUE	reported	YC2f3C	2	TRUE	0.0110944	19.8013
rs1487052	T	C	T	C	0.008	0.0283187	0.3063		FALSE	FALSE	FALSE	kvY9xs	111199584	0.0728903	0.0157895	376351	pulmonary hypertension	TRUE	reported	textfile	0.0018	7.664e-06	7346	M01645.metal.pos.txt.gz	TRUE	reported	YC2f3C	2	TRUE	0.00268175	19.7477
rs2255059	T	C	T	C	-0.008	0.00586283	0.5192		FALSE	FALSE	FALSE	kvY9xs	50801633	0.699111	0.0151682	376351	pulmonary hypertension	TRUE	reported	textfile	0.0018	7.397e-06	7346	M01645.metal.pos.txt.gz	TRUE	reported	YC2f3C	2	TRUE	0.00268175	19.7477
rs4333677	A	G	A	G	0.008	0.00272936	0.5848		FALSE	FALSE	FALSE	kvY9xs	72129354	0.858273	0.0152843	376351	pulmonary hypertension	TRUE	reported	textfile	0.0018	5.985e-06	7346	M01645.metal.pos.txt.gz	TRUE	reported	YC2f3C	2	TRUE	0.00268175	19.7477
rs2140495	T	C	T	C	0.0638	-0.0335812	0.0158		FALSE	FALSE	FALSE	kvY9xs	79704070	0.301357	0.0324919	376351	pulmonary hypertension	TRUE	reported	textfile	0.0144	9.505e-06	1767	M01645.metal.pos.txt.gz	TRUE	reported	YC2f3C	2	TRUE	0.0109871	19.6076
rs12862464	T	C	T	C	0.0146	-0.01125	0.0842		FALSE	FALSE	FALSE	kvY9xs	74367879	0.635477	0.0237327	376351	pulmonary hypertension	TRUE	reported	textfile	0.0033	9.825e-06	7346	M01645.metal.pos.txt.gz	TRUE	reported	YC2f3C	2	TRUE	0.00265749	19.5686
rs699015	A	G	A	G	0.0391	-0.0431213	0.955		FALSE	FALSE	FALSE	kvY9xs	79913734	0.224837	0.0355269	376351	pulmonary hypertension	TRUE	reported	textfile	0.0089	9.928e-06	1767	M01645.metal.pos.txt.gz	TRUE	reported	YC2f3C	2	TRUE	0.0108049	19.2789
rs11036901	A	G	A	G	-0.0079	0.0125551	0.433		FALSE	FALSE	FALSE	kvY9xs	42465879	0.444249	0.0164111	376351	pulmonary hypertension	TRUE	reported	textfile	0.0018	7.855e-06	7346	M01645.metal.pos.txt.gz	TRUE	reported	YC2f3C	2	TRUE	0.0026153	19.2571
rs4680878	T	G	T	G	0.0079	-0.0147138	0.6552		FALSE	FALSE	FALSE	kvY9xs	30152052	0.341675	0.0154742	376351	pulmonary hypertension	TRUE	reported	textfile	0.0018	9.163e-06	7346	M01645.metal.pos.txt.gz	TRUE	reported	YC2f3C	2	TRUE	0.0026153	19.2571
rs4789698	T	C	T	C	-0.0079	0.00451748	0.4508		FALSE	FALSE	FALSE	kvY9xs	82221910	0.764054	0.0150501	376351	pulmonary hypertension	TRUE	reported	textfile	0.0018	6.828e-06	7346	M01645.metal.pos.txt.gz	TRUE	reported	YC2f3C	2	TRUE	0.0026153	19.2571
rs853907	T	C	T	C	0.0079	-0.00348055	0.4778		FALSE	FALSE	FALSE	kvY9xs	118312034	0.828509	0.016068	376351	pulmonary hypertension	TRUE	reported	textfile	0.0018	7.637e-06	7346	M01645.metal.pos.txt.gz	TRUE	reported	YC2f3C	2	TRUE	0.0026153	19.2571
rs1440581	T	C	T	C	-0.0081	-0.0127235	0.4577		FALSE	FALSE	FALSE	au5nsR	88305270	0.401671	0.0151715	376351	pulmonary hypertension	TRUE	reported	textfile	0.0012	2.558e-12	7359	M01649.metal.pos.txt.gz	TRUE	reported	jjc4ai	2	TRUE	0.0061533	45.5501
rs2373642	A	G	A	G	-0.054	0.0914335	0.0138		FALSE	FALSE	FALSE	au5nsR	149983100	0.0328284	0.0428425	376351	pulmonary hypertension	TRUE	reported	textfile	0.011	9.775e-07	1763	M01649.metal.pos.txt.gz	TRUE	reported	jjc4ai	2	TRUE	0.0134851	24.0718
rs3762466	T	C	T	C	0.0058	0.00862477	0.6819		FALSE	FALSE	FALSE	au5nsR	132436584	0.596208	0.0162774	376351	pulmonary hypertension	TRUE	reported	textfile	0.0012	1.063e-06	7359	M01649.metal.pos.txt.gz	TRUE	reported	jjc4ai	2	TRUE	0.00316445	23.3548
rs10050054	T	C	T	C	-0.0336	0.00381682	0.9828		FALSE	FALSE	FALSE	au5nsR	177726152	0.968029	0.0952303	376351	pulmonary hypertension	TRUE	reported	textfile	0.0072	3.177e-06	1763	M01649.metal.pos.txt.gz	TRUE	reported	jjc4ai	2	TRUE	0.012202	21.7531
rs10181551	A	G	A	G	-0.0055	-0.023926	0.296		FALSE	FALSE	FALSE	au5nsR	27054406	0.155348	0.0168387	376351	pulmonary hypertension	TRUE	reported	textfile	0.0012	3.876e-06	7359	M01649.metal.pos.txt.gz	TRUE	reported	jjc4ai	2	TRUE	0.00284647	21.0012
rs7739842	T	G	T	G	0.0134	-0.00030735	0.8202		FALSE	FALSE	FALSE	ExBibH	131633657	0.986653	0.0183731	376351	pulmonary hypertension	TRUE	reported	textfile	0.0027	8.001e-07	7348	M01670.metal.pos.txt.gz	TRUE	reported	423Rb5	2	TRUE	0.00334087	24.6243
rs686346	T	C	T	C	0.0128	-0.0725109	0.7658		FALSE	FALSE	FALSE	ExBibH	133102991	1.49321e-05	0.0167474	376351	pulmonary hypertension	TRUE	reported	textfile	0.0027	1.443e-06	7348	M01670.metal.pos.txt.gz	TRUE	reported	423Rb5	2	TRUE	0.00304928	22.4685
rs2170700	A	G	A	G	0.0326	0.0371881	0.8663		FALSE	FALSE	FALSE	ExBibH	93311979	0.148694	0.0257507	376351	pulmonary hypertension	TRUE	reported	textfile	0.0069	2.431e-06	1761	M01670.metal.pos.txt.gz	TRUE	reported	423Rb5	2	TRUE	0.0125172	22.2968
rs12654812	A	G	A	G	0.0118	-0.0220065	0.2913		FALSE	FALSE	FALSE	ExBibH	177367190	0.157577	0.0155714	376351	pulmonary hypertension	TRUE	reported	textfile	0.0025	3.362e-06	7348	M01670.metal.pos.txt.gz	TRUE	reported	423Rb5	2	TRUE	0.00302274	22.2723
rs1792544	A	G	A	G	-0.0155	-0.000237423	0.8963		FALSE	FALSE	FALSE	ExBibH	15158987	0.98957	0.0181623	376351	pulmonary hypertension	TRUE	reported	textfile	0.0034	5.829e-06	7348	M01670.metal.pos.txt.gz	TRUE	reported	423Rb5	2	TRUE	0.00282039	20.7772
rs6753621	A	G	A	G	-0.0117	-0.00646489	0.2183		FALSE	FALSE	FALSE	ExBibH	217946185	0.714258	0.0176567	376351	pulmonary hypertension	TRUE	reported	textfile	0.0026	7.017e-06	7348	M01670.metal.pos.txt.gz	TRUE	reported	423Rb5	2	TRUE	0.00274828	20.2445
rs1569823	T	C	T	C	-0.0152	-0.00354462	0.8757		FALSE	FALSE	FALSE	ExBibH	58630780	0.883389	0.0241665	376351	pulmonary hypertension	TRUE	reported	textfile	0.0034	8.248e-06	7348	M01670.metal.pos.txt.gz	TRUE	reported	423Rb5	2	TRUE	0.00271257	19.9807
rs2424200	T	C	T	C	0.0152	0.0167732	0.1163		FALSE	FALSE	FALSE	ExBibH	18454391	0.455355	0.0224686	376351	pulmonary hypertension	TRUE	reported	textfile	0.0034	6.428e-06	7348	M01670.metal.pos.txt.gz	TRUE	reported	423Rb5	2	TRUE	0.00271257	19.9807
rs9646626	T	C	T	C	-0.0226	-0.0459924	0.948		FALSE	FALSE	FALSE	ExBibH	60860072	0.204845	0.0362754	376351	pulmonary hypertension	TRUE	reported	textfile	0.0051	7.979e-06	7348	M01670.metal.pos.txt.gz	TRUE	reported	423Rb5	2	TRUE	0.00266531	19.6317
rs6074893	A	C	A	C	-0.0115	0.00514445	0.7512		FALSE	FALSE	FALSE	ExBibH	15439227	0.778909	0.0183246	376351	pulmonary hypertension	TRUE	reported	textfile	0.0026	8.524e-06	7348	M01670.metal.pos.txt.gz	TRUE	reported	423Rb5	2	TRUE	0.00265537	19.5583
rs1010874	A	G	A	G	-0.0491	-0.0140846	0.0629		FALSE	FALSE	FALSE	sAGq08	82741335	0.715535	0.038648	376351	pulmonary hypertension	TRUE	reported	textfile	0.0096	3.169e-07	1753	M01712.metal.pos.txt.gz	TRUE	reported	RNL1uX	2	TRUE	0.014703	26.1291
rs11855136	A	G	A	G	-0.0618	0.044628	0.0406		FALSE	FALSE	FALSE	sAGq08	57477893	0.218867	0.0362963	376351	pulmonary hypertension	TRUE	reported	textfile	0.0121	2.991e-07	1753	M01712.metal.pos.txt.gz	TRUE	reported	RNL1uX	2	TRUE	0.0146625	26.0562
rs12883490	T	C	T	C	0.0166	-0.00693906	0.6656		FALSE	FALSE	FALSE	sAGq08	90729028	0.648611	0.0152275	376351	pulmonary hypertension	TRUE	reported	textfile	0.0033	3.756e-07	7346	M01712.metal.pos.txt.gz	TRUE	reported	RNL1uX	2	TRUE	0.00343276	25.2971
rs4439706	T	C	T	C	0.0151	-0.0363052	0.7156		FALSE	FALSE	FALSE	sAGq08	46837346	0.0450091	0.0181112	376351	pulmonary hypertension	TRUE	reported	textfile	0.0033	3.775e-06	7346	M01712.metal.pos.txt.gz	TRUE	reported	RNL1uX	2	TRUE	0.0028421	20.9319
rs1381274	T	C	T	C	-0.0146	0.0206648	0.4672		FALSE	FALSE	FALSE	sAGq08	98188794	0.169398	0.0150383	376351	pulmonary hypertension	TRUE	reported	textfile	0.0032	3.625e-06	7346	M01712.metal.pos.txt.gz	TRUE	reported	RNL1uX	2	TRUE	0.0028257	20.8107
rs11987983	T	C	T	C	-0.0457	-0.0163623	0.099		FALSE	FALSE	FALSE	sAGq08	6860779	0.681361	0.0398489	376351	pulmonary hypertension	TRUE	reported	textfile	0.0102	7.164e-06	1753	M01712.metal.pos.txt.gz	TRUE	reported	RNL1uX	2	TRUE	0.0113215	20.051
rs12210538	A	G	A	G	0.0254	0.0365004	0.8442		FALSE	FALSE	FALSE	sAGq08	110438805	0.0726758	0.0203361	376351	pulmonary hypertension	TRUE	reported	textfile	0.0057	9.185e-06	7346	M01712.metal.pos.txt.gz	TRUE	reported	RNL1uX	2	TRUE	0.00269584	19.8518
rs1173842	A	G	A	G	-0.0217	-0.00424151	0.567		FALSE	FALSE	FALSE	sAGq08	245372560	0.780326	0.0152082	376351	pulmonary hypertension	TRUE	reported	textfile	0.0049	8.343e-06	1753	M01712.metal.pos.txt.gz	TRUE	reported	RNL1uX	2	TRUE	0.011064	19.5899
rs9446392	T	C	T	C	-0.0331	-0.0238423	0.9533		FALSE	FALSE	FALSE	sAGq08	71448236	0.49045	0.0345745	376351	pulmonary hypertension	TRUE	reported	textfile	0.0075	9.272e-06	7346	M01712.metal.pos.txt.gz	TRUE	reported	RNL1uX	2	TRUE	0.00264443	19.4722
rs1448767	T	C	T	C	-0.0144	0.0136578	0.6289		FALSE	FALSE	FALSE	sAGq08	29869390	0.389102	0.0158582	376351	pulmonary hypertension	TRUE	reported	textfile	0.0033	9.947e-06	7346	M01712.metal.pos.txt.gz	TRUE	reported	RNL1uX	2	TRUE	0.00258537	19.0361
rs10938815	T	G	T	G	0.0099	0.0113577	0.5932		FALSE	FALSE	FALSE	q357Zv	20854730	0.452999	0.015135	376351	pulmonary hypertension	TRUE	reported	textfile	0.0017	8.381e-09	7136	M01769.metal.pos.txt.gz	TRUE	reported	IKah45	2	TRUE	0.00472997	33.904
rs7814638	A	G	A	G	-0.0133	0.0255959	0.141		FALSE	FALSE	FALSE	q357Zv	40355674	0.341894	0.0269309	376351	pulmonary hypertension	TRUE	reported	textfile	0.0025	1.231e-07	7136	M01769.metal.pos.txt.gz	TRUE	reported	IKah45	2	TRUE	0.00395048	28.2945
rs17248331	T	C	T	C	-0.0089	0.00708934	0.5848		FALSE	FALSE	FALSE	q357Zv	106951580	0.637378	0.0150399	376351	pulmonary hypertension	TRUE	reported	textfile	0.0017	1.699e-07	7136	M01769.metal.pos.txt.gz	TRUE	reported	IKah45	2	TRUE	0.00382615	27.4006
rs4717222	A	C	A	C	-0.0086	-2.04001e-05	0.4686		FALSE	FALSE	FALSE	q357Zv	64879916	0.998916	0.0150162	376351	pulmonary hypertension	TRUE	reported	textfile	0.0017	4.344e-07	7136	M01769.metal.pos.txt.gz	TRUE	reported	IKah45	2	TRUE	0.00357346	25.5845
rs1173830	T	C	T	C	-0.0171	0.0127853	0.6542		FALSE	FALSE	FALSE	q357Zv	245395362	0.42274	0.0159482	376351	pulmonary hypertension	TRUE	reported	textfile	0.0034	6.602e-07	1714	M01769.metal.pos.txt.gz	TRUE	reported	IKah45	2	TRUE	0.0145432	25.2655
rs2118096	A	C	A	C	0.0084	0.0109943	0.6068		FALSE	FALSE	FALSE	q357Zv	161807270	0.497133	0.0161917	376351	pulmonary hypertension	TRUE	reported	textfile	0.0017	1.133e-06	7136	M01769.metal.pos.txt.gz	TRUE	reported	IKah45	2	TRUE	0.00340975	24.4084
rs4653629	T	C	T	C	-0.0084	0.00195096	0.5584		FALSE	FALSE	FALSE	q357Zv	225332353	0.898313	0.0152666	376351	pulmonary hypertension	TRUE	reported	textfile	0.0017	1.249e-06	7136	M01769.metal.pos.txt.gz	TRUE	reported	IKah45	2	TRUE	0.00340975	24.4084
rs6017596	T	C	T	C	-0.0084	-0.0138318	0.5825		FALSE	FALSE	FALSE	q357Zv	37239816	0.359646	0.0150995	376351	pulmonary hypertension	TRUE	reported	textfile	0.0017	8.308e-07	7136	M01769.metal.pos.txt.gz	TRUE	reported	IKah45	2	TRUE	0.00340975	24.4084
rs9391679	A	C	A	C	0.0123	0.00818124	0.157		FALSE	FALSE	FALSE	q357Zv	30260875	0.640547	0.0175212	376351	pulmonary hypertension	TRUE	reported	textfile	0.0025	5.815e-07	7136	M01769.metal.pos.txt.gz	TRUE	reported	IKah45	2	TRUE	0.00338068	24.1996
rs9674799	A	G	A	G	0.0157	0.00134297	0.8784		FALSE	FALSE	FALSE	q357Zv	2081246	0.941217	0.0182121	376351	pulmonary hypertension	TRUE	reported	textfile	0.0032	7.465e-07	7136	M01769.metal.pos.txt.gz	TRUE	reported	IKah45	2	TRUE	0.00336188	24.0645
rs4470135	A	C	A	C	0.0088	0.0168988	0.5203		FALSE	FALSE	FALSE	q357Zv	59156290	0.262737	0.0150889	376351	pulmonary hypertension	TRUE	reported	textfile	0.0018	5.174e-07	7136	M01769.metal.pos.txt.gz	TRUE	reported	IKah45	2	TRUE	0.00333821	23.8945
rs10454657	T	C	T	C	0.0083	0.0209266	0.5849		FALSE	FALSE	FALSE	q357Zv	75017686	0.169887	0.0152463	376351	pulmonary hypertension	TRUE	reported	textfile	0.0017	1.637e-06	7136	M01769.metal.pos.txt.gz	TRUE	reported	IKah45	2	TRUE	0.00332932	23.8307
rs13280205	A	C	A	C	0.0121	-0.0161404	0.805		FALSE	FALSE	FALSE	q357Zv	5999590	0.304341	0.0157135	376351	pulmonary hypertension	TRUE	reported	textfile	0.0025	2.015e-06	7136	M01769.metal.pos.txt.gz	TRUE	reported	IKah45	2	TRUE	0.00327199	23.419
rs6910731	A	G	A	G	0.0087	-0.0118343	0.4495		FALSE	FALSE	FALSE	q357Zv	23415234	0.445018	0.0154951	376351	pulmonary hypertension	TRUE	reported	textfile	0.0018	9.064e-07	7136	M01769.metal.pos.txt.gz	TRUE	reported	IKah45	2	TRUE	0.00326302	23.3546
rs7661472	A	C	A	C	-0.0082	0.0210968	0.4922		FALSE	FALSE	FALSE	q357Zv	141142532	0.163139	0.0151276	376351	pulmonary hypertension	TRUE	reported	textfile	0.0017	1.379e-06	7136	M01769.metal.pos.txt.gz	TRUE	reported	IKah45	2	TRUE	0.00324984	23.2599
rs2351174	T	G	T	G	-0.0081	-0.00483606	0.6063		FALSE	FALSE	FALSE	q357Zv	60546519	0.770818	0.0166014	376351	pulmonary hypertension	TRUE	reported	textfile	0.0017	2.628e-06	7136	M01769.metal.pos.txt.gz	TRUE	reported	IKah45	2	TRUE	0.0031713	22.6961
rs7837792	T	C	T	C	-0.0081	0.0288145	0.5936		FALSE	FALSE	FALSE	q357Zv	122773037	0.0609004	0.0153742	376351	pulmonary hypertension	TRUE	reported	textfile	0.0017	2.782e-06	7136	M01769.metal.pos.txt.gz	TRUE	reported	IKah45	2	TRUE	0.0031713	22.6961
rs1115509	A	C	A	C	-0.0999	-0.0719822	0.0138		FALSE	FALSE	FALSE	q357Zv	21025641	0.232772	0.0603246	376351	pulmonary hypertension	TRUE	reported	textfile	0.0211	2.125e-06	1714	M01769.metal.pos.txt.gz	TRUE	reported	IKah45	2	TRUE	0.0129096	22.3903
rs960381	A	C	A	C	0.008	0.0123846	0.5958		FALSE	FALSE	FALSE	q357Zv	49519117	0.432906	0.0157921	376351	pulmonary hypertension	TRUE	reported	textfile	0.0017	3.559e-06	7136	M01769.metal.pos.txt.gz	TRUE	reported	IKah45	2	TRUE	0.00309372	22.1391
rs2364598	A	C	A	C	-0.014	0.00572283	0.149		FALSE	FALSE	FALSE	q357Zv	53401581	0.81652	0.0246649	376351	pulmonary hypertension	TRUE	reported	textfile	0.003	3.061e-06	5422	M01769.metal.pos.txt.gz	TRUE	reported	IKah45	2	TRUE	0.00400049	21.7697
rs4930767	T	C	T	C	-0.0079	0.00813188	0.4862		FALSE	FALSE	FALSE	q357Zv	5488215	0.588661	0.0150374	376351	pulmonary hypertension	TRUE	reported	textfile	0.0017	3.687e-06	7136	M01769.metal.pos.txt.gz	TRUE	reported	IKah45	2	TRUE	0.0030171	21.5891
rs227421	T	C	T	C	0.0116	0.00610529	0.1489		FALSE	FALSE	FALSE	q357Zv	69991318	0.741148	0.0184822	376351	pulmonary hypertension	TRUE	reported	textfile	0.0025	4.035e-06	7136	M01769.metal.pos.txt.gz	TRUE	reported	IKah45	2	TRUE	0.00300797	21.5236
rs10851734	A	G	A	G	0.0078	0.0107935	0.6345		FALSE	FALSE	FALSE	q357Zv	63924048	0.492632	0.015731	376351	pulmonary hypertension	TRUE	reported	textfile	0.0017	6.048e-06	7136	M01769.metal.pos.txt.gz	TRUE	reported	IKah45	2	TRUE	0.00294142	21.046
rs3095571	A	G	A	G	0.0078	-0.0016095	0.4465		FALSE	FALSE	FALSE	q357Zv	53511081	0.917782	0.0155917	376351	pulmonary hypertension	TRUE	reported	textfile	0.0017	6.744e-06	7136	M01769.metal.pos.txt.gz	TRUE	reported	IKah45	2	TRUE	0.00294142	21.046
rs6539409	T	G	T	G	-0.0078	-0.0203944	0.5663		FALSE	FALSE	FALSE	q357Zv	108034210	0.194816	0.0157308	376351	pulmonary hypertension	TRUE	reported	textfile	0.0017	4.953e-06	7136	M01769.metal.pos.txt.gz	TRUE	reported	IKah45	2	TRUE	0.00294142	21.046
rs7915877	T	C	T	C	-0.0078	0.00170705	0.5509		FALSE	FALSE	FALSE	q357Zv	76968209	0.912267	0.0154934	376351	pulmonary hypertension	TRUE	reported	textfile	0.0017	4.416e-06	7136	M01769.metal.pos.txt.gz	TRUE	reported	IKah45	2	TRUE	0.00294142	21.046
rs1438564	T	C	T	C	0.0114	-0.00869628	0.8089		FALSE	FALSE	FALSE	q357Zv	81013467	0.61922	0.0174991	376351	pulmonary hypertension	TRUE	reported	textfile	0.0025	5.103e-06	7136	M01769.metal.pos.txt.gz	TRUE	reported	IKah45	2	TRUE	0.00290544	20.7878
rs2058473	A	G	A	G	-0.0077	0.00717027	0.6494		FALSE	FALSE	FALSE	q357Zv	5984760	0.642398	0.0154416	376351	pulmonary hypertension	TRUE	reported	textfile	0.0017	7.478e-06	7136	M01769.metal.pos.txt.gz	TRUE	reported	IKah45	2	TRUE	0.0028667	20.5098
rs2272663	A	G	A	G	0.0077	-0.0142333	0.5321		FALSE	FALSE	FALSE	q357Zv	144354636	0.343085	0.0150127	376351	pulmonary hypertension	TRUE	reported	textfile	0.0017	9.389e-06	7136	M01769.metal.pos.txt.gz	TRUE	reported	IKah45	2	TRUE	0.0028667	20.5098
rs7562418	A	C	A	C	0.0077	0.00189867	0.5075		FALSE	FALSE	FALSE	q357Zv	7203028	0.899322	0.0150071	376351	pulmonary hypertension	TRUE	reported	textfile	0.0017	6.809e-06	7136	M01769.metal.pos.txt.gz	TRUE	reported	IKah45	2	TRUE	0.0028667	20.5098
rs940511	A	G	A	G	-0.0077	-0.0267158	0.4652		FALSE	FALSE	FALSE	q357Zv	81636889	0.0745144	0.0149799	376351	pulmonary hypertension	TRUE	reported	textfile	0.0017	6.713e-06	7136	M01769.metal.pos.txt.gz	TRUE	reported	IKah45	2	TRUE	0.0028667	20.5098
rs527793	T	G	T	G	-0.0149	-0.0317234	0.1085		FALSE	FALSE	FALSE	q357Zv	70664119	0.20315	0.0249274	376351	pulmonary hypertension	TRUE	reported	textfile	0.0033	4.668e-06	7136	M01769.metal.pos.txt.gz	TRUE	reported	IKah45	2	TRUE	0.00284873	20.3809
rs10824300	A	G	A	G	0.009	0.0105609	0.383		FALSE	FALSE	FALSE	q357Zv	52251905	0.484003	0.0150896	376351	pulmonary hypertension	TRUE	reported	textfile	0.002	6.795e-06	5422	M01769.metal.pos.txt.gz	TRUE	reported	IKah45	2	TRUE	0.00372089	20.2425
rs2325727	T	C	T	C	-0.0076	0.00200983	0.4423		FALSE	FALSE	FALSE	q357Zv	2013665	0.894416	0.0151436	376351	pulmonary hypertension	TRUE	reported	textfile	0.0017	9.34e-06	7136	M01769.metal.pos.txt.gz	TRUE	reported	IKah45	2	TRUE	0.00279293	19.9806
rs7670890	A	G	A	G	-0.0076	-0.00819299	0.6344		FALSE	FALSE	FALSE	q357Zv	79848239	0.615696	0.016322	376351	pulmonary hypertension	TRUE	reported	textfile	0.0017	9.639e-06	7136	M01769.metal.pos.txt.gz	TRUE	reported	IKah45	2	TRUE	0.00279293	19.9806
rs9379820	T	C	T	C	-0.0076	0.016568	0.5914		FALSE	FALSE	FALSE	q357Zv	26049696	0.276091	0.015212	376351	pulmonary hypertension	TRUE	reported	textfile	0.0017	8.316e-06	7136	M01769.metal.pos.txt.gz	TRUE	reported	IKah45	2	TRUE	0.00279293	19.9806
rs11532668	A	G	A	G	0.0168	-0.0211407	0.8339		FALSE	FALSE	FALSE	q357Zv	23069414	0.228914	0.017571	376351	pulmonary hypertension	TRUE	reported	textfile	0.0038	9.746e-06	7136	M01769.metal.pos.txt.gz	TRUE	reported	IKah45	2	TRUE	0.00273155	19.5402
rs10102742	T	C	T	C	0.0078	0.0112338	0.4035		FALSE	FALSE	FALSE	q357Zv	131292261	0.461909	0.0152694	376351	pulmonary hypertension	TRUE	reported	textfile	0.0018	8.73e-06	7136	M01769.metal.pos.txt.gz	TRUE	reported	IKah45	2	TRUE	0.00262451	18.7725
rs2518802	A	C	A	C	-0.0534	0.0278507	0.903		FALSE	FALSE	FALSE	RQcw7R	18987832	0.264981	0.024985	376351	pulmonary hypertension	TRUE	reported	textfile	0.0033	4.152e-59	7367	M01898.metal.pos.txt.gz	TRUE	reported	vhi40G	2	TRUE	0.0343238	261.78
rs7288481	A	G	A	G	-0.0139	0.018108	0.2805		FALSE	FALSE	FALSE	RQcw7R	18974269	0.326953	0.0184724	376351	pulmonary hypertension	TRUE	reported	textfile	0.0024	7.268e-09	7367	M01898.metal.pos.txt.gz	TRUE	reported	vhi40G	2	TRUE	0.00453256	33.5343
rs7208186	T	C	T	C	0.0139	0.00798619	0.8619		FALSE	FALSE	FALSE	RQcw7R	10777573	0.702121	0.0208812	376351	pulmonary hypertension	TRUE	reported	textfile	0.0026	6.262e-08	7367	M01898.metal.pos.txt.gz	TRUE	reported	vhi40G	2	TRUE	0.00386465	28.5736
rs2185865	A	C	A	C	0.0177	-0.00663171	0.9245		FALSE	FALSE	FALSE	RQcw7R	18828010	0.80277	0.0265519	376351	pulmonary hypertension	TRUE	reported	textfile	0.0034	1.698e-07	7367	M01898.metal.pos.txt.gz	TRUE	reported	vhi40G	2	TRUE	0.00366525	27.0939
rs10954090	T	C	T	C	0.013	-0.00633136	0.1522		FALSE	FALSE	FALSE	RQcw7R	125889940	0.789434	0.023709	376351	pulmonary hypertension	TRUE	reported	textfile	0.0026	3.971e-07	7367	M01898.metal.pos.txt.gz	TRUE	reported	vhi40G	2	TRUE	0.00338203	24.9932
rs11075967	T	C	T	C	-0.0087	0.00356377	0.6699		FALSE	FALSE	FALSE	RQcw7R	73120150	0.815206	0.0152483	376351	pulmonary hypertension	TRUE	reported	textfile	0.0018	8.671e-07	7367	M01898.metal.pos.txt.gz	TRUE	reported	vhi40G	2	TRUE	0.00316102	23.3548
rs11848063	A	G	A	G	0.0087	-0.00730837	0.5861		FALSE	FALSE	FALSE	RQcw7R	46766242	0.64323	0.0157784	376351	pulmonary hypertension	TRUE	reported	textfile	0.0018	7.138e-07	7367	M01898.metal.pos.txt.gz	TRUE	reported	vhi40G	2	TRUE	0.00316102	23.3548
rs11183620	A	G	A	G	0.0082	-0.0176668	0.4679		FALSE	FALSE	FALSE	RQcw7R	46818587	0.263923	0.0158139	376351	pulmonary hypertension	TRUE	reported	textfile	0.0017	2.343e-06	7367	M01898.metal.pos.txt.gz	TRUE	reported	vhi40G	2	TRUE	0.00314825	23.2601
rs175866	T	G	T	G	-0.0086	-0.00275085	0.5784		FALSE	FALSE	FALSE	RQcw7R	150904385	0.861513	0.0157688	376351	pulmonary hypertension	TRUE	reported	textfile	0.0018	1.139e-06	7367	M01898.metal.pos.txt.gz	TRUE	reported	vhi40G	2	TRUE	0.003089	22.821
rs535633	A	G	A	G	-0.0086	0.00307265	0.5847		FALSE	FALSE	FALSE	RQcw7R	93092572	0.842235	0.0154376	376351	pulmonary hypertension	TRUE	reported	textfile	0.0018	1.049e-06	7367	M01898.metal.pos.txt.gz	TRUE	reported	vhi40G	2	TRUE	0.003089	22.821
rs893175	A	C	A	C	-0.0086	-0.0180677	0.5884		FALSE	FALSE	FALSE	RQcw7R	49269907	0.244075	0.0155106	376351	pulmonary hypertension	TRUE	reported	textfile	0.0018	1.527e-06	7367	M01898.metal.pos.txt.gz	TRUE	reported	vhi40G	2	TRUE	0.003089	22.821
rs7296105	A	C	A	C	0.0262	0.0357991	0.8773		FALSE	FALSE	FALSE	RQcw7R	117404744	0.27606	0.032867	376351	pulmonary hypertension	TRUE	reported	textfile	0.0055	2.349e-06	1766	M01898.metal.pos.txt.gz	TRUE	reported	vhi40G	2	TRUE	0.0126865	22.6665
rs10183099	A	G	A	G	-0.0084	-0.0481739	0.6391		FALSE	FALSE	FALSE	RQcw7R	151388573	0.00176844	0.0154078	376351	pulmonary hypertension	TRUE	reported	textfile	0.0018	2.443e-06	7367	M01898.metal.pos.txt.gz	TRUE	reported	vhi40G	2	TRUE	0.00294741	21.7719
rs10747856	A	G	A	G	-0.0079	-0.00298199	0.5243		FALSE	FALSE	FALSE	RQcw7R	59868335	0.843041	0.0150602	376351	pulmonary hypertension	TRUE	reported	textfile	0.0017	6.032e-06	7367	M01898.metal.pos.txt.gz	TRUE	reported	vhi40G	2	TRUE	0.00292277	21.5893
rs11784679	T	G	T	G	-0.0116	0.00593359	0.7763		FALSE	FALSE	FALSE	RQcw7R	22973637	0.766727	0.0200014	376351	pulmonary hypertension	TRUE	reported	textfile	0.0025	3.615e-06	7367	M01898.metal.pos.txt.gz	TRUE	reported	vhi40G	2	TRUE	0.00291392	21.5238
rs12243290	A	G	A	G	-0.0157	-0.00936314	0.8997		FALSE	FALSE	FALSE	RQcw7R	65178823	0.68909	0.0234026	376351	pulmonary hypertension	TRUE	reported	textfile	0.0034	4e-06	7367	M01898.metal.pos.txt.gz	TRUE	reported	vhi40G	2	TRUE	0.002886	21.3169
rs9540462	T	G	T	G	-0.012	0.0374258	0.8756		FALSE	FALSE	FALSE	RQcw7R	65526548	0.0827618	0.0215726	376351	pulmonary hypertension	TRUE	reported	textfile	0.0026	4.797e-06	7367	M01898.metal.pos.txt.gz	TRUE	reported	vhi40G	2	TRUE	0.00288318	21.296
rs1394836	T	C	T	C	0.0083	-0.00603711	0.6032		FALSE	FALSE	FALSE	RQcw7R	192736944	0.690292	0.0151512	376351	pulmonary hypertension	TRUE	reported	textfile	0.0018	2.227e-06	7367	M01898.metal.pos.txt.gz	TRUE	reported	vhi40G	2	TRUE	0.00287785	21.2566
rs9360494	T	C	T	C	-0.0083	0.0170314	0.5977		FALSE	FALSE	FALSE	RQcw7R	71775502	0.256702	0.0150159	376351	pulmonary hypertension	TRUE	reported	textfile	0.0018	2.689e-06	7367	M01898.metal.pos.txt.gz	TRUE	reported	vhi40G	2	TRUE	0.00287785	21.2566
rs6085132	T	C	T	C	-0.0272	-0.0186594	0.9725		FALSE	FALSE	FALSE	RQcw7R	5363418	0.734999	0.0551267	376351	pulmonary hypertension	TRUE	reported	textfile	0.0059	4.011e-06	7367	M01898.metal.pos.txt.gz	TRUE	reported	vhi40G	2	TRUE	0.00287668	21.2479
rs10501294	T	C	T	C	-0.0124	0.0400187	0.8715		FALSE	FALSE	FALSE	RQcw7R	43064860	0.0736716	0.0223738	376351	pulmonary hypertension	TRUE	reported	textfile	0.0027	3.11e-06	7367	M01898.metal.pos.txt.gz	TRUE	reported	vhi40G	2	TRUE	0.00285485	21.0862
rs1615586	T	G	T	G	-0.0196	-0.00733451	0.7674		FALSE	FALSE	FALSE	RQcw7R	160886874	0.662592	0.0168092	376351	pulmonary hypertension	TRUE	reported	textfile	0.0043	4.182e-06	1766	M01898.metal.pos.txt.gz	TRUE	reported	vhi40G	2	TRUE	0.011628	20.7531
rs7029664	T	C	T	C	0.0077	-0.0114128	0.5057		FALSE	FALSE	FALSE	RQcw7R	129286674	0.451566	0.0151603	376351	pulmonary hypertension	TRUE	reported	textfile	0.0017	9.66e-06	7367	M01898.metal.pos.txt.gz	TRUE	reported	vhi40G	2	TRUE	0.00277706	20.51
rs7858706	T	C	T	C	-0.0077	-0.0114608	0.4952		FALSE	FALSE	FALSE	RQcw7R	75351774	0.445664	0.0150274	376351	pulmonary hypertension	TRUE	reported	textfile	0.0017	9.664e-06	7367	M01898.metal.pos.txt.gz	TRUE	reported	vhi40G	2	TRUE	0.00277706	20.51
rs10512634	A	G	A	G	0.0117	-0.0118086	0.1405		FALSE	FALSE	FALSE	RQcw7R	35987449	0.596508	0.0223045	376351	pulmonary hypertension	TRUE	reported	textfile	0.0026	8.593e-06	7367	M01898.metal.pos.txt.gz	TRUE	reported	vhi40G	2	TRUE	0.00274121	20.2445
rs4978836	A	G	A	G	0.009	-0.00684965	0.391		FALSE	FALSE	FALSE	RQcw7R	109576701	0.657596	0.0154538	376351	pulmonary hypertension	TRUE	reported	textfile	0.002	6.795e-06	5601	M01898.metal.pos.txt.gz	TRUE	reported	vhi40G	2	TRUE	0.0036024	20.2428
rs4580644	T	C	T	C	0.0157	-0.015702	0.4937		FALSE	FALSE	FALSE	RQcw7R	15783578	0.295946	0.0150235	376351	pulmonary hypertension	TRUE	reported	textfile	0.0035	8.163e-06	1766	M01898.metal.pos.txt.gz	TRUE	reported	vhi40G	2	TRUE	0.0112655	20.0988
rs950755	T	C	T	C	-0.0116	-0.0110411	0.8596		FALSE	FALSE	FALSE	RQcw7R	60834176	0.569321	0.0194026	376351	pulmonary hypertension	TRUE	reported	textfile	0.0026	8.512e-06	7367	M01898.metal.pos.txt.gz	TRUE	reported	vhi40G	2	TRUE	0.00269468	19.8999
rs6798346	A	G	A	G	-0.0167	-0.0319918	0.627		FALSE	FALSE	FALSE	RQcw7R	73028893	0.0362735	0.0152789	376351	pulmonary hypertension	TRUE	reported	textfile	0.0038	8.776e-06	1766	M01898.metal.pos.txt.gz	TRUE	reported	vhi40G	2	TRUE	0.0108181	19.2918
rs1888182	T	C	T	C	0.0079	0.00423519	0.4159		FALSE	FALSE	FALSE	RQcw7R	54502217	0.78064	0.015208	376351	pulmonary hypertension	TRUE	reported	textfile	0.0018	7.927e-06	7367	M01898.metal.pos.txt.gz	TRUE	reported	vhi40G	2	TRUE	0.00260786	19.2571
rs2935623	A	G	A	G	-0.0079	-0.007838	0.6235		FALSE	FALSE	FALSE	RQcw7R	2767442	0.600994	0.0149874	376351	pulmonary hypertension	TRUE	reported	textfile	0.0018	8.71e-06	7367	M01898.metal.pos.txt.gz	TRUE	reported	vhi40G	2	TRUE	0.00260786	19.2571
rs7560860	A	G	A	G	0.0079	0.007958	0.4253		FALSE	FALSE	FALSE	RQcw7R	42270539	0.60508	0.0153894	376351	pulmonary hypertension	TRUE	reported	textfile	0.0018	6.427e-06	7367	M01898.metal.pos.txt.gz	TRUE	reported	vhi40G	2	TRUE	0.00260786	19.2571
rs10164524	A	G	A	G	-0.01	0.043018	0.6775		FALSE	FALSE	FALSE	GXJR8b	210799609	0.00675896	0.0158827	376351	pulmonary hypertension	TRUE	reported	textfile	0.0017	1.059e-08	7325	M02132.metal.pos.txt.gz	TRUE	reported	yb9MF5	2	TRUE	0.00470162	34.5926
rs1509820	A	G	A	G	0.0096	0.0134265	0.5299		FALSE	FALSE	FALSE	GXJR8b	210521760	0.372656	0.0150604	376351	pulmonary hypertension	TRUE	reported	textfile	0.0017	1.749e-08	7325	M02132.metal.pos.txt.gz	TRUE	reported	yb9MF5	2	TRUE	0.00433461	31.8806
rs682103	T	C	T	C	-0.0097	-0.00941642	0.7055		FALSE	FALSE	FALSE	GXJR8b	54099108	0.565215	0.0163732	376351	pulmonary hypertension	TRUE	reported	textfile	0.0018	4.257e-08	7325	M02132.metal.pos.txt.gz	TRUE	reported	yb9MF5	2	TRUE	0.00394887	29.0322
rs10858075	T	C	T	C	-0.0091	0.0223015	0.4061		FALSE	FALSE	FALSE	GXJR8b	115334901	0.163713	0.0160133	376351	pulmonary hypertension	TRUE	reported	textfile	0.0017	1.124e-07	7325	M02132.metal.pos.txt.gz	TRUE	reported	yb9MF5	2	TRUE	0.00389656	28.6462
rs10901320	A	G	A	G	0.0087	0.00176386	0.4313		FALSE	FALSE	FALSE	GXJR8b	130415334	0.909728	0.0155569	376351	pulmonary hypertension	TRUE	reported	textfile	0.0017	4.343e-07	7325	M02132.metal.pos.txt.gz	TRUE	reported	yb9MF5	2	TRUE	0.00356273	26.1832
rs12701265	A	G	A	G	0.0086	0.00200441	0.3919		FALSE	FALSE	FALSE	GXJR8b	32931624	0.897163	0.0155086	376351	pulmonary hypertension	TRUE	reported	textfile	0.0017	7.372e-07	7325	M02132.metal.pos.txt.gz	TRUE	reported	yb9MF5	2	TRUE	0.00348158	25.5847
rs879126	T	G	T	G	-0.0086	-0.0208558	0.3286		FALSE	FALSE	FALSE	GXJR8b	207057282	0.212768	0.0167384	376351	pulmonary hypertension	TRUE	reported	textfile	0.0017	7.474e-07	7325	M02132.metal.pos.txt.gz	TRUE	reported	yb9MF5	2	TRUE	0.00348158	25.5847
rs10234187	T	C	T	C	0.0085	-0.00104136	0.3185		FALSE	FALSE	FALSE	GXJR8b	11177155	0.947912	0.0159401	376351	pulmonary hypertension	TRUE	reported	textfile	0.0017	1.074e-06	7325	M02132.metal.pos.txt.gz	TRUE	reported	yb9MF5	2	TRUE	0.00340136	24.9932
rs17681684	A	G	A	G	0.0085	0.0144801	0.3158		FALSE	FALSE	FALSE	GXJR8b	9889451	0.368015	0.0160855	376351	pulmonary hypertension	TRUE	reported	textfile	0.0017	1.038e-06	7325	M02132.metal.pos.txt.gz	TRUE	reported	yb9MF5	2	TRUE	0.00340136	24.9932
rs10901047	T	C	T	C	-0.009	-0.0048427	0.5877		FALSE	FALSE	FALSE	GXJR8b	130448288	0.750314	0.0152178	376351	pulmonary hypertension	TRUE	reported	textfile	0.0018	2.964e-07	7325	M02132.metal.pos.txt.gz	TRUE	reported	yb9MF5	2	TRUE	0.00340136	24.9932
rs17821771	T	G	T	G	-0.0082	0.0230271	0.3485		FALSE	FALSE	FALSE	GXJR8b	33933637	0.186411	0.017428	376351	pulmonary hypertension	TRUE	reported	textfile	0.0017	1.917e-06	7325	M02132.metal.pos.txt.gz	TRUE	reported	yb9MF5	2	TRUE	0.00316625	23.2601
rs539904	A	G	A	G	-0.0086	-0.00108473	0.7056		FALSE	FALSE	FALSE	GXJR8b	24505387	0.94713	0.0163583	376351	pulmonary hypertension	TRUE	reported	textfile	0.0018	1.507e-06	7325	M02132.metal.pos.txt.gz	TRUE	reported	yb9MF5	2	TRUE	0.00310665	22.8209
rs8021336	A	G	A	G	-0.0086	0.00759328	0.313		FALSE	FALSE	FALSE	GXJR8b	32264259	0.633635	0.0159316	376351	pulmonary hypertension	TRUE	reported	textfile	0.0018	9.887e-07	7325	M02132.metal.pos.txt.gz	TRUE	reported	yb9MF5	2	TRUE	0.00310665	22.8209
rs13267180	A	G	A	G	0.0081	-0.0217219	0.4794		FALSE	FALSE	FALSE	GXJR8b	10608972	0.162026	0.0155346	376351	pulmonary hypertension	TRUE	reported	textfile	0.0017	3.775e-06	7325	M02132.metal.pos.txt.gz	TRUE	reported	yb9MF5	2	TRUE	0.00308973	22.6962
rs1920325	T	C	T	C	-0.0081	0.0202476	0.6425		FALSE	FALSE	FALSE	GXJR8b	104147346	0.19306	0.0155562	376351	pulmonary hypertension	TRUE	reported	textfile	0.0017	3.658e-06	7325	M02132.metal.pos.txt.gz	TRUE	reported	yb9MF5	2	TRUE	0.00308973	22.6962
rs2487410	T	C	T	C	-0.0081	-0.0198903	0.4696		FALSE	FALSE	FALSE	GXJR8b	69837760	0.184683	0.0149948	376351	pulmonary hypertension	TRUE	reported	textfile	0.0017	1.841e-06	7325	M02132.metal.pos.txt.gz	TRUE	reported	yb9MF5	2	TRUE	0.00308973	22.6962
rs8033140	T	C	T	C	0.008	0.0207511	0.3547		FALSE	FALSE	FALSE	GXJR8b	67906403	0.189393	0.0158118	376351	pulmonary hypertension	TRUE	reported	textfile	0.0017	4.323e-06	7325	M02132.metal.pos.txt.gz	TRUE	reported	yb9MF5	2	TRUE	0.00301414	22.1393
rs554710	T	C	T	C	-0.0084	0.0371469	0.7074		FALSE	FALSE	FALSE	GXJR8b	133306452	0.0367646	0.0177875	376351	pulmonary hypertension	TRUE	reported	textfile	0.0018	1.587e-06	7325	M02132.metal.pos.txt.gz	TRUE	reported	yb9MF5	2	TRUE	0.00296426	21.7718
rs6994363	A	G	A	G	-0.0121	0.0177918	0.8662		FALSE	FALSE	FALSE	GXJR8b	11267553	0.516057	0.0273959	376351	pulmonary hypertension	TRUE	reported	textfile	0.0026	2.495e-06	7325	M02132.metal.pos.txt.gz	TRUE	reported	yb9MF5	2	TRUE	0.00294805	21.6524
rs310101	A	G	A	G	0.0367	-0.0524821	0.9579		FALSE	FALSE	FALSE	GXJR8b	153068094	0.0719548	0.0291663	376351	pulmonary hypertension	TRUE	reported	textfile	0.0079	3.86e-06	1753	M02132.metal.pos.txt.gz	TRUE	reported	yb9MF5	2	TRUE	0.0121614	21.5567
rs4768769	T	C	T	C	-0.0078	0.00910493	0.6012		FALSE	FALSE	FALSE	GXJR8b	47029249	0.57801	0.0163671	376351	pulmonary hypertension	TRUE	reported	textfile	0.0017	6.637e-06	7325	M02132.metal.pos.txt.gz	TRUE	reported	yb9MF5	2	TRUE	0.00286574	21.0462
rs11119951	T	C	T	C	0.0119	0.00243505	0.1175		FALSE	FALSE	FALSE	GXJR8b	212492448	0.901047	0.0195839	376351	pulmonary hypertension	TRUE	reported	textfile	0.0026	4.358e-06	7325	M02132.metal.pos.txt.gz	TRUE	reported	yb9MF5	2	TRUE	0.00285167	20.9425
rs10477454	T	C	T	C	-0.0374	0.0670119	0.0169		FALSE	FALSE	FALSE	GXJR8b	110300850	0.380712	0.0764465	376351	pulmonary hypertension	TRUE	reported	textfile	0.0082	4.645e-06	7325	M02132.metal.pos.txt.gz	TRUE	reported	yb9MF5	2	TRUE	0.00283189	20.7968
rs7597477	A	G	A	G	-0.0155	0.0242895	0.9327		FALSE	FALSE	FALSE	GXJR8b	104209873	0.545723	0.0402024	376351	pulmonary hypertension	TRUE	reported	textfile	0.0034	6.797e-06	7325	M02132.metal.pos.txt.gz	TRUE	reported	yb9MF5	2	TRUE	0.00282922	20.7772
rs11993007	A	G	A	G	-0.0127	0.00209959	0.3167		FALSE	FALSE	FALSE	GXJR8b	28450394	0.897998	0.0163787	376351	pulmonary hypertension	TRUE	reported	textfile	0.0028	5.239e-06	7325	M02132.metal.pos.txt.gz	TRUE	reported	yb9MF5	2	TRUE	0.00280069	20.5671
rs1511589	A	G	A	G	0.0077	0.019589	0.4559		FALSE	FALSE	FALSE	GXJR8b	83667652	0.229307	0.016295	376351	pulmonary hypertension	TRUE	reported	textfile	0.0017	7.553e-06	7325	M02132.metal.pos.txt.gz	TRUE	reported	yb9MF5	2	TRUE	0.00279294	20.51
rs229084	A	G	A	G	-0.0077	0.00664875	0.4727		FALSE	FALSE	FALSE	GXJR8b	26879010	0.660759	0.0151499	376351	pulmonary hypertension	TRUE	reported	textfile	0.0017	6.574e-06	7325	M02132.metal.pos.txt.gz	TRUE	reported	yb9MF5	2	TRUE	0.00279294	20.51
rs758186	T	C	T	C	-0.0077	-0.00026477	0.6536		FALSE	FALSE	FALSE	GXJR8b	12597341	0.986252	0.015365	376351	pulmonary hypertension	TRUE	reported	textfile	0.0017	8.687e-06	7325	M02132.metal.pos.txt.gz	TRUE	reported	yb9MF5	2	TRUE	0.00279294	20.51
rs779463	T	G	T	G	-0.0077	0.0124543	0.3012		FALSE	FALSE	FALSE	GXJR8b	69232174	0.421416	0.015491	376351	pulmonary hypertension	TRUE	reported	textfile	0.0017	9.458e-06	7325	M02132.metal.pos.txt.gz	TRUE	reported	yb9MF5	2	TRUE	0.00279294	20.51
rs7615965	T	C	T	C	0.0086	0.00108794	0.7121		FALSE	FALSE	FALSE	GXJR8b	171323675	0.949733	0.0172572	376351	pulmonary hypertension	TRUE	reported	textfile	0.0019	4.149e-06	7325	M02132.metal.pos.txt.gz	TRUE	reported	yb9MF5	2	TRUE	0.00278913	20.4819
rs9354336	T	C	T	C	0.0113	0.0183243	0.8733		FALSE	FALSE	FALSE	GXJR8b	65899701	0.374535	0.0206352	376351	pulmonary hypertension	TRUE	reported	textfile	0.0025	8.569e-06	7325	M02132.metal.pos.txt.gz	TRUE	reported	yb9MF5	2	TRUE	0.00278138	20.4248
rs6040877	A	G	A	G	-0.0081	-0.0184185	0.2715		FALSE	FALSE	FALSE	GXJR8b	11776119	0.252073	0.0160814	376351	pulmonary hypertension	TRUE	reported	textfile	0.0018	4.01e-06	7325	M02132.metal.pos.txt.gz	TRUE	reported	yb9MF5	2	TRUE	0.00275688	20.2445
rs7012395	T	C	T	C	-0.0081	-0.00439863	0.3041		FALSE	FALSE	FALSE	GXJR8b	8680499	0.79632	0.0170416	376351	pulmonary hypertension	TRUE	reported	textfile	0.0018	4.962e-06	7325	M02132.metal.pos.txt.gz	TRUE	reported	yb9MF5	2	TRUE	0.00275688	20.2445
rs6889120	T	C	T	C	-0.034	-0.0961838	0.9378		FALSE	FALSE	FALSE	GXJR8b	158666332	0.0257982	0.0431466	376351	pulmonary hypertension	TRUE	reported	textfile	0.0076	7.436e-06	1753	M02132.metal.pos.txt.gz	TRUE	reported	yb9MF5	2	TRUE	0.011288	19.991
rs10489008	A	C	A	C	-0.0076	0.00705938	0.4919		FALSE	FALSE	FALSE	GXJR8b	31716662	0.638477	0.0150254	376351	pulmonary hypertension	TRUE	reported	textfile	0.0017	7.369e-06	7325	M02132.metal.pos.txt.gz	TRUE	reported	yb9MF5	2	TRUE	0.00272106	19.9807
rs2506864	T	G	T	G	-0.0076	0.0126648	0.4103		FALSE	FALSE	FALSE	GXJR8b	140720162	0.399751	0.0150401	376351	pulmonary hypertension	TRUE	reported	textfile	0.0017	8.81e-06	7325	M02132.metal.pos.txt.gz	TRUE	reported	yb9MF5	2	TRUE	0.00272106	19.9807
rs9400834	T	C	T	C	0.008	-0.0458527	0.7024		FALSE	FALSE	FALSE	GXJR8b	115354294	0.00287296	0.0153816	376351	pulmonary hypertension	TRUE	reported	textfile	0.0018	5.619e-06	7325	M02132.metal.pos.txt.gz	TRUE	reported	yb9MF5	2	TRUE	0.00268941	19.7477
rs17142889	T	G	T	G	0.0111	-0.0344471	0.1339		FALSE	FALSE	FALSE	GXJR8b	117705314	0.161945	0.0246304	376351	pulmonary hypertension	TRUE	reported	textfile	0.0025	9.909e-06	7325	M02132.metal.pos.txt.gz	TRUE	reported	yb9MF5	2	TRUE	0.00268405	19.7082
rs16841570	T	C	T	C	0.0248	0.0045099	0.9726		FALSE	FALSE	FALSE	GXJR8b	8014437	0.877777	0.0293255	376351	pulmonary hypertension	TRUE	reported	textfile	0.0056	8.589e-06	7325	M02132.metal.pos.txt.gz	TRUE	reported	yb9MF5	2	TRUE	0.00267029	19.6069
rs13208172	T	C	T	C	0.0216	0.0578644	0.9562		FALSE	FALSE	FALSE	GXJR8b	66601872	0.0792063	0.0329654	376351	pulmonary hypertension	TRUE	reported	textfile	0.0049	9.915e-06	7325	M02132.metal.pos.txt.gz	TRUE	reported	yb9MF5	2	TRUE	0.0026458	19.4266
rs13105113	A	C	A	C	0.0114	-0.00808279	0.8769		FALSE	FALSE	FALSE	GXJR8b	135606691	0.681806	0.0197142	376351	pulmonary hypertension	TRUE	reported	textfile	0.0026	9.176e-06	7325	M02132.metal.pos.txt.gz	TRUE	reported	yb9MF5	2	TRUE	0.00261768	19.2196
rs1437588	A	G	A	G	0.0078	-0.0388175	0.479		FALSE	FALSE	FALSE	GXJR8b	96266553	0.00999079	0.015068	376351	pulmonary hypertension	TRUE	reported	textfile	0.0018	7.672e-06	7325	M02132.metal.pos.txt.gz	TRUE	reported	yb9MF5	2	TRUE	0.00255696	18.7727
rs887829	T	C	T	C	0.1131	0.00280333	0.3411		FALSE	FALSE	FALSE	tu1JVb	233759924	0.855565	0.015401	376351	pulmonary hypertension	TRUE	reported	textfile	0.0041	2.5e-168	6252	M02137.metal.pos.txt.gz	TRUE	reported	MPiTaJ	2	TRUE	0.108507	760.709
rs838705	A	G	A	G	0.0266	0.00639636	0.6134		FALSE	FALSE	FALSE	tu1JVb	233364596	0.678749	0.0154437	376351	pulmonary hypertension	TRUE	reported	textfile	0.0036	1.228e-13	6252	M02137.metal.pos.txt.gz	TRUE	reported	MPiTaJ	2	TRUE	0.00865692	54.5782
rs10170160	T	C	T	C	0.0338	0.0184582	0.5675		FALSE	FALSE	FALSE	tu1JVb	233791932	0.244116	0.0158472	376351	pulmonary hypertension	TRUE	reported	textfile	0.0057	2.711e-09	6252	M02137.metal.pos.txt.gz	TRUE	reported	MPiTaJ	2	TRUE	0.0055928	35.1516
rs6823453	A	G	A	G	0.0231	0.0201883	0.2233		FALSE	FALSE	FALSE	tu1JVb	84549816	0.286416	0.0189381	376351	pulmonary hypertension	TRUE	reported	textfile	0.0044	1.781e-07	6252	M02137.metal.pos.txt.gz	TRUE	reported	MPiTaJ	2	TRUE	0.00438924	27.5537
rs741382	T	C	T	C	-0.0472	-0.00663388	0.2234		FALSE	FALSE	FALSE	tu1JVb	216817524	0.754767	0.021238	376351	pulmonary hypertension	TRUE	reported	textfile	0.0093	3.742e-07	1175	M02137.metal.pos.txt.gz	TRUE	reported	MPiTaJ	2	TRUE	0.0214517	25.7145
rs1891053	A	G	A	G	0.1831	-0.182285	0.0145		FALSE	FALSE	FALSE	tu1JVb	15683672	0.226431	0.150698	376351	pulmonary hypertension	TRUE	reported	textfile	0.0371	8.028e-07	1175	M02137.metal.pos.txt.gz	TRUE	reported	MPiTaJ	2	TRUE	0.0203086	24.3158
rs6503066	T	C	T	C	0.0317	-0.0150841	0.0984		FALSE	FALSE	FALSE	tu1JVb	7862910	0.611966	0.0297358	376351	pulmonary hypertension	TRUE	reported	textfile	0.0065	9.488e-07	6252	M02137.metal.pos.txt.gz	TRUE	reported	MPiTaJ	2	TRUE	0.00378987	23.7768
rs12371604	T	C	T	C	-0.0205	0.0121561	0.7709		FALSE	FALSE	FALSE	tu1JVb	21238402	0.445036	0.0159171	376351	pulmonary hypertension	TRUE	reported	textfile	0.0043	2.18e-06	6252	M02137.metal.pos.txt.gz	TRUE	reported	MPiTaJ	2	TRUE	0.00362223	22.7212
rs12496969	A	G	A	G	0.0202	-0.010683	0.7844		FALSE	FALSE	FALSE	tu1JVb	24749819	0.512547	0.016313	376351	pulmonary hypertension	TRUE	reported	textfile	0.0044	4.279e-06	6252	M02137.metal.pos.txt.gz	TRUE	reported	MPiTaJ	2	TRUE	0.00335983	21.0697
rs280194	T	C	T	C	-0.0197	-0.0150387	0.7311		FALSE	FALSE	FALSE	tu1JVb	120981244	0.351496	0.0161412	376351	pulmonary hypertension	TRUE	reported	textfile	0.0043	5.766e-06	6252	M02137.metal.pos.txt.gz	TRUE	reported	MPiTaJ	2	TRUE	0.00334596	20.9825
rs7045137	A	G	A	G	-0.0169	0.0262035	0.3947		FALSE	FALSE	FALSE	tu1JVb	114106482	0.0843238	0.0151804	376351	pulmonary hypertension	TRUE	reported	textfile	0.0037	3.995e-06	6252	M02137.metal.pos.txt.gz	TRUE	reported	MPiTaJ	2	TRUE	0.00332586	20.856
rs4944238	A	G	A	G	-0.0241	0.00859803	0.8712		FALSE	FALSE	FALSE	tu1JVb	79624547	0.668892	0.0201044	376351	pulmonary hypertension	TRUE	reported	textfile	0.0053	4.882e-06	6252	M02137.metal.pos.txt.gz	TRUE	reported	MPiTaJ	2	TRUE	0.00329632	20.6701
rs1019595	T	C	T	C	-0.0345	-0.0343988	0.9326		FALSE	FALSE	FALSE	tu1JVb	80826194	0.315841	0.0342945	376351	pulmonary hypertension	TRUE	reported	textfile	0.0076	5.463e-06	6252	M02137.metal.pos.txt.gz	TRUE	reported	MPiTaJ	2	TRUE	0.00328521	20.6002
rs17868378	A	C	A	C	-0.034	-0.0522436	0.932		FALSE	FALSE	FALSE	tu1JVb	233899733	0.0867581	0.0305027	376351	pulmonary hypertension	TRUE	reported	textfile	0.0075	6.487e-06	6252	M02137.metal.pos.txt.gz	TRUE	reported	MPiTaJ	2	TRUE	0.00327636	20.5445
rs2349945	T	C	T	C	-0.0347	-0.0171848	0.3863		FALSE	FALSE	FALSE	tu1JVb	61255870	0.252795	0.0150271	376351	pulmonary hypertension	TRUE	reported	textfile	0.0077	7.253e-06	1175	M02137.metal.pos.txt.gz	TRUE	reported	MPiTaJ	2	TRUE	0.0169902	20.2739
rs2760277	A	G	A	G	0.0197	0.0131091	0.7946		FALSE	FALSE	FALSE	tu1JVb	130927759	0.571989	0.0231968	376351	pulmonary hypertension	TRUE	reported	textfile	0.0044	8.256e-06	6252	M02137.metal.pos.txt.gz	TRUE	reported	MPiTaJ	2	TRUE	0.00319608	20.0396
rs7440035	T	G	T	G	-0.0405	-0.0164003	0.7877		FALSE	FALSE	FALSE	tu1JVb	181561820	0.376093	0.018529	376351	pulmonary hypertension	TRUE	reported	textfile	0.0091	9.286e-06	1175	M02137.metal.pos.txt.gz	TRUE	reported	MPiTaJ	2	TRUE	0.0165779	19.7737
rs10516056	T	C	T	C	-0.0222	-0.0122159	0.1978		FALSE	FALSE	FALSE	cxNSvU	169041532	0.518172	0.0189052	376351	pulmonary hypertension	TRUE	reported	textfile	0.0045	6.992e-07	5791	M02342.metal.pos.txt.gz	TRUE	reported	x9ALpm	2	TRUE	0.0041851	24.3294
rs5764174	T	C	T	C	-0.0194	-0.028323	0.2445		FALSE	FALSE	FALSE	cxNSvU	43638054	0.0772574	0.0160304	376351	pulmonary hypertension	TRUE	reported	textfile	0.004	9.608e-07	5791	M02342.metal.pos.txt.gz	TRUE	reported	x9ALpm	2	TRUE	0.00404547	23.5144
rs8113773	A	G	A	G	0.016	-0.0191099	0.5616		FALSE	FALSE	FALSE	cxNSvU	29859232	0.205524	0.015095	376351	pulmonary hypertension	TRUE	reported	textfile	0.0033	1.117e-06	5791	M02342.metal.pos.txt.gz	TRUE	reported	x9ALpm	2	TRUE	0.00404296	23.4997
rs7868774	A	G	A	G	-0.0188	0.0268975	0.2709		FALSE	FALSE	FALSE	cxNSvU	135125097	0.146005	0.0185017	376351	pulmonary hypertension	TRUE	reported	textfile	0.0039	1.779e-06	5791	M02342.metal.pos.txt.gz	TRUE	reported	x9ALpm	2	TRUE	0.00399663	23.2293
rs12646122	T	C	T	C	-0.0497	-0.0882946	0.0308		FALSE	FALSE	FALSE	cxNSvU	155325050	0.000833547	0.0264244	376351	pulmonary hypertension	TRUE	reported	textfile	0.0104	1.802e-06	5791	M02342.metal.pos.txt.gz	TRUE	reported	x9ALpm	2	TRUE	0.00392811	22.8295
rs825278	T	C	T	C	-0.0913	-0.0316867	0.0201		FALSE	FALSE	FALSE	cxNSvU	221696547	0.321559	0.0319661	376351	pulmonary hypertension	TRUE	reported	textfile	0.0192	2.062e-06	1741	M02342.metal.pos.txt.gz	TRUE	reported	x9ALpm	2	TRUE	0.0128214	22.586
rs10881427	T	G	T	G	-0.015	-0.0167029	0.5558		FALSE	FALSE	FALSE	cxNSvU	106630043	0.269398	0.0151232	376351	pulmonary hypertension	TRUE	reported	textfile	0.0032	3.688e-06	5791	M02342.metal.pos.txt.gz	TRUE	reported	x9ALpm	2	TRUE	0.00377993	21.9651
rs3753556	T	C	T	C	0.015	-0.031541	0.4325		FALSE	FALSE	FALSE	cxNSvU	175193587	0.0380321	0.0152041	376351	pulmonary hypertension	TRUE	reported	textfile	0.0032	3.663e-06	5791	M02342.metal.pos.txt.gz	TRUE	reported	x9ALpm	2	TRUE	0.00377993	21.9651
rs6466265	A	G	A	G	0.0186	-0.0275224	0.7977		FALSE	FALSE	FALSE	cxNSvU	78530931	0.117104	0.0175633	376351	pulmonary hypertension	TRUE	reported	textfile	0.004	4.146e-06	5791	M02342.metal.pos.txt.gz	TRUE	reported	x9ALpm	2	TRUE	0.00371992	21.615
rs10953038	T	C	T	C	0.022	-0.0314467	0.8497		FALSE	FALSE	FALSE	cxNSvU	91228259	0.0905253	0.0185785	376351	pulmonary hypertension	TRUE	reported	textfile	0.0048	4.116e-06	5791	M02342.metal.pos.txt.gz	TRUE	reported	x9ALpm	2	TRUE	0.0036144	20.9997
rs2036136	T	C	T	C	-0.0256	0.00678724	0.4587		FALSE	FALSE	FALSE	cxNSvU	145710078	0.664053	0.0156272	376351	pulmonary hypertension	TRUE	reported	textfile	0.0056	5.114e-06	1741	M02342.metal.pos.txt.gz	TRUE	reported	x9ALpm	2	TRUE	0.011861	20.874
rs17708932	A	G	A	G	-0.0766	-0.0386673	0.0376		FALSE	FALSE	FALSE	cxNSvU	14383288	0.241062	0.0329831	376351	pulmonary hypertension	TRUE	reported	textfile	0.0171	7.215e-06	1741	M02342.metal.pos.txt.gz	TRUE	reported	x9ALpm	2	TRUE	0.0113944	20.0432
rs11781043	T	C	T	C	-0.0187	-0.0131619	0.6731		FALSE	FALSE	FALSE	cxNSvU	97849616	0.394778	0.0154667	376351	pulmonary hypertension	TRUE	reported	textfile	0.0042	8.808e-06	5791	M02342.metal.pos.txt.gz	TRUE	reported	x9ALpm	2	TRUE	0.00341151	19.8168
rs9953702	A	G	A	G	0.0146	0.00664515	0.3601		FALSE	FALSE	FALSE	cxNSvU	22971001	0.663763	0.0152859	376351	pulmonary hypertension	TRUE	reported	textfile	0.0033	9.22e-06	5791	M02342.metal.pos.txt.gz	TRUE	reported	x9ALpm	2	TRUE	0.00336867	19.5672
rs988694	A	G	A	G	-0.0145	0.00285723	0.477		FALSE	FALSE	FALSE	cxNSvU	132869636	0.849512	0.0150586	376351	pulmonary hypertension	TRUE	reported	textfile	0.0033	8.39e-06	5791	M02342.metal.pos.txt.gz	TRUE	reported	x9ALpm	2	TRUE	0.00332284	19.3
rs2657879	A	G	A	G	0.0238	0.00428369	0.8262		FALSE	FALSE	FALSE	38vUKw	56471554	0.825943	0.0194795	376351	pulmonary hypertension	TRUE	reported	textfile	0.0027	5.854e-19	7226	M02730.metal.pos.txt.gz	TRUE	reported	1HVljk	2	TRUE	0.0106386	77.6795
rs1260326	T	C	T	C	-0.0121	-0.00721864	0.4122		FALSE	FALSE	FALSE	38vUKw	27508073	0.647251	0.0157755	376351	pulmonary hypertension	TRUE	reported	textfile	0.0021	5.608e-09	7226	M02730.metal.pos.txt.gz	TRUE	reported	1HVljk	2	TRUE	0.00457344	33.1904
rs1751956	T	G	T	G	0.016	0.00624127	0.8647		FALSE	FALSE	FALSE	38vUKw	29293069	0.796467	0.0241983	376351	pulmonary hypertension	TRUE	reported	textfile	0.0029	2.353e-08	7226	M02730.metal.pos.txt.gz	TRUE	reported	1HVljk	2	TRUE	0.00419489	30.4315
rs10432570	A	G	A	G	0.0738	-0.0245704	0.0145		FALSE	FALSE	FALSE	38vUKw	240965056	0.404709	0.0294878	376351	pulmonary hypertension	TRUE	reported	textfile	0.0138	9.502e-08	1766	M02730.metal.pos.txt.gz	TRUE	reported	1HVljk	2	TRUE	0.0159363	28.5669
rs12737843	T	C	T	C	0.012	-0.027086	0.7976		FALSE	FALSE	FALSE	38vUKw	167041138	0.147945	0.0187209	376351	pulmonary hypertension	TRUE	reported	textfile	0.0023	1.959e-07	7226	M02730.metal.pos.txt.gz	TRUE	reported	1HVljk	2	TRUE	0.00375298	27.2136
rs4880550	T	C	T	C	0.015	0.0152163	0.1292		FALSE	FALSE	FALSE	38vUKw	2059669	0.457307	0.0204717	376351	pulmonary hypertension	TRUE	reported	textfile	0.003	6.317e-07	7226	M02730.metal.pos.txt.gz	TRUE	reported	1HVljk	2	TRUE	0.0034478	24.9931
rs35592	T	C	T	C	0.0107	-0.0343978	0.7618		FALSE	FALSE	FALSE	38vUKw	16047966	0.0347384	0.0162915	376351	pulmonary hypertension	TRUE	reported	textfile	0.0022	1.241e-06	7226	M02730.metal.pos.txt.gz	TRUE	reported	1HVljk	2	TRUE	0.00326291	23.6484
rs849039	T	G	T	G	-0.0135	0.00332984	0.779		FALSE	FALSE	FALSE	38vUKw	5520578	0.831698	0.0156681	376351	pulmonary hypertension	TRUE	reported	textfile	0.0028	1.405e-06	7226	M02730.metal.pos.txt.gz	TRUE	reported	1HVljk	2	TRUE	0.0032067	23.2397
rs17602430	T	C	T	C	0.0172	-0.0787101	0.079		FALSE	FALSE	FALSE	38vUKw	46791735	0.0063706	0.0288519	376351	pulmonary hypertension	TRUE	reported	textfile	0.0036	1.574e-06	7226	M02730.metal.pos.txt.gz	TRUE	reported	1HVljk	2	TRUE	0.00314908	22.8208
rs10497174	T	C	T	C	0.0103	-0.023794	0.2732		FALSE	FALSE	FALSE	38vUKw	156070261	0.157316	0.0168256	376351	pulmonary hypertension	TRUE	reported	textfile	0.0022	4.162e-06	7226	M02730.metal.pos.txt.gz	TRUE	reported	1HVljk	2	TRUE	0.00302424	21.9134
rs192598	A	C	A	C	0.0103	-0.022287	0.3185		FALSE	FALSE	FALSE	38vUKw	82852528	0.187108	0.0168946	376351	pulmonary hypertension	TRUE	reported	textfile	0.0022	1.989e-06	7226	M02730.metal.pos.txt.gz	TRUE	reported	1HVljk	2	TRUE	0.00302424	21.9134
rs17041868	T	C	T	C	0.0196	0.0562759	0.939		FALSE	FALSE	FALSE	38vUKw	111137143	0.128632	0.0370353	376351	pulmonary hypertension	TRUE	reported	textfile	0.0042	4.018e-06	7226	M02730.metal.pos.txt.gz	TRUE	reported	1HVljk	2	TRUE	0.00300475	21.7718
rs4587207	A	G	A	G	-0.0129	-0.0213483	0.8566		FALSE	FALSE	FALSE	38vUKw	30799168	0.308778	0.0209752	376351	pulmonary hypertension	TRUE	reported	textfile	0.0028	3.194e-06	7226	M02730.metal.pos.txt.gz	TRUE	reported	1HVljk	2	TRUE	0.00292881	21.2199
rs4981468	A	G	A	G	0.0207	0.043139	0.0509		FALSE	FALSE	FALSE	38vUKw	23328310	0.320992	0.0434684	376351	pulmonary hypertension	TRUE	reported	textfile	0.0045	4.761e-06	7226	M02730.metal.pos.txt.gz	TRUE	reported	1HVljk	2	TRUE	0.00291976	21.1541
rs6488270	A	G	A	G	0.0096	0.0213806	0.4076		FALSE	FALSE	FALSE	38vUKw	10197988	0.169899	0.0155775	376351	pulmonary hypertension	TRUE	reported	textfile	0.0021	4.947e-06	7226	M02730.metal.pos.txt.gz	TRUE	reported	1HVljk	2	TRUE	0.00288371	20.8922
rs3094600	A	G	A	G	-0.0099	-0.0265121	0.2637		FALSE	FALSE	FALSE	38vUKw	31379367	0.134687	0.0177235	376351	pulmonary hypertension	TRUE	reported	textfile	0.0022	6.213e-06	7226	M02730.metal.pos.txt.gz	TRUE	reported	1HVljk	2	TRUE	0.00279455	20.2444
rs9436667	T	C	T	C	0.0135	0.0068255	0.1138		FALSE	FALSE	FALSE	38vUKw	62940214	0.773688	0.0237363	376351	pulmonary hypertension	TRUE	reported	textfile	0.003	7.3e-06	7226	M02730.metal.pos.txt.gz	TRUE	reported	1HVljk	2	TRUE	0.00279455	20.2444
rs832404	T	C	T	C	-0.013	-0.00261438	0.8684		FALSE	FALSE	FALSE	38vUKw	56971604	0.909377	0.0229685	376351	pulmonary hypertension	TRUE	reported	textfile	0.0029	7.525e-06	7226	M02730.metal.pos.txt.gz	TRUE	reported	1HVljk	2	TRUE	0.00277324	20.0896
rs2085545	T	G	T	G	0.0098	-0.0147994	0.2883		FALSE	FALSE	FALSE	38vUKw	17260942	0.377291	0.0167623	376351	pulmonary hypertension	TRUE	reported	textfile	0.0022	9.855e-06	7226	M02730.metal.pos.txt.gz	TRUE	reported	1HVljk	2	TRUE	0.00273853	19.8375
rs1832664	T	C	T	C	-0.0097	0.0173975	0.2818		FALSE	FALSE	FALSE	38vUKw	72413065	0.257668	0.0153699	376351	pulmonary hypertension	TRUE	reported	textfile	0.0022	7.735e-06	7226	M02730.metal.pos.txt.gz	TRUE	reported	1HVljk	2	TRUE	0.00268308	19.4347
rs875740	A	C	A	C	0.0102	-0.0243331	0.6656		FALSE	FALSE	FALSE	vozF3p	16029191	0.109569	0.0152069	376351	pulmonary hypertension	TRUE	reported	textfile	0.0018	6.345e-09	7037	M02734.metal.pos.txt.gz	TRUE	reported	7UGVvj	2	TRUE	0.00454245	32.102
rs956966	A	G	A	G	-0.0101	-0.0239762	0.4858		FALSE	FALSE	FALSE	vozF3p	102971117	0.111201	0.0150527	376351	pulmonary hypertension	TRUE	reported	textfile	0.0018	1.475e-08	7037	M02734.metal.pos.txt.gz	TRUE	reported	7UGVvj	2	TRUE	0.00445422	31.4756
rs1512342	T	C	T	C	0.0095	-0.0265555	0.3393		FALSE	FALSE	FALSE	vozF3p	148329631	0.0842888	0.0153827	376351	pulmonary hypertension	TRUE	reported	textfile	0.0017	4.659e-08	7037	M02734.metal.pos.txt.gz	TRUE	reported	7UGVvj	2	TRUE	0.00441813	31.2195
rs5010651	T	C	T	C	-0.0132	-0.00912426	0.8332		FALSE	FALSE	FALSE	vozF3p	30863019	0.557331	0.0155489	376351	pulmonary hypertension	TRUE	reported	textfile	0.0025	1.765e-07	7037	M02734.metal.pos.txt.gz	TRUE	reported	7UGVvj	2	TRUE	0.00394606	27.8705
rs11165454	T	C	T	C	0.0089	0.0213355	0.5583		FALSE	FALSE	FALSE	vozF3p	95638740	0.169549	0.0155319	376351	pulmonary hypertension	TRUE	reported	textfile	0.0017	2.786e-07	7037	M02734.metal.pos.txt.gz	TRUE	reported	7UGVvj	2	TRUE	0.00387977	27.4005
rs1864151	A	C	A	C	0.0089	-0.0114158	0.5575		FALSE	FALSE	FALSE	vozF3p	87608387	0.447377	0.0150249	376351	pulmonary hypertension	TRUE	reported	textfile	0.0017	2.404e-07	7037	M02734.metal.pos.txt.gz	TRUE	reported	7UGVvj	2	TRUE	0.00387977	27.4005
rs10498270	A	G	A	G	0.0088	0.0326106	0.6222		FALSE	FALSE	FALSE	vozF3p	20638368	0.0321914	0.0152241	376351	pulmonary hypertension	TRUE	reported	textfile	0.0017	4.734e-07	7037	M02734.metal.pos.txt.gz	TRUE	reported	7UGVvj	2	TRUE	0.00379341	26.7882
rs4572660	T	G	T	G	-0.0088	0.0169177	0.6118		FALSE	FALSE	FALSE	vozF3p	12948340	0.26284	0.0151091	376351	pulmonary hypertension	TRUE	reported	textfile	0.0017	4.685e-07	7037	M02734.metal.pos.txt.gz	TRUE	reported	7UGVvj	2	TRUE	0.00379341	26.7882
rs8013373	A	G	A	G	-0.0091	0.000644777	0.3428		FALSE	FALSE	FALSE	vozF3p	62605681	0.966269	0.0152471	376351	pulmonary hypertension	TRUE	reported	textfile	0.0018	4.988e-07	7037	M02734.metal.pos.txt.gz	TRUE	reported	7UGVvj	2	TRUE	0.00361889	25.5514
rs1560792	A	G	A	G	0.009	0.000586976	0.3354		FALSE	FALSE	FALSE	vozF3p	48396712	0.968931	0.0150705	376351	pulmonary hypertension	TRUE	reported	textfile	0.0018	3.331e-07	7037	M02734.metal.pos.txt.gz	TRUE	reported	7UGVvj	2	TRUE	0.00354007	24.9929
rs12276109	T	C	T	C	-0.0084	0.027366	0.4352		FALSE	FALSE	FALSE	vozF3p	33067041	0.088483	0.016065	376351	pulmonary hypertension	TRUE	reported	textfile	0.0017	1.564e-06	7037	M02734.metal.pos.txt.gz	TRUE	reported	7UGVvj	2	TRUE	0.00345755	24.4083
rs322614	A	G	A	G	0.0084	0.00266829	0.3892		FALSE	FALSE	FALSE	vozF3p	29734000	0.859627	0.0150879	376351	pulmonary hypertension	TRUE	reported	textfile	0.0017	1.7e-06	7037	M02734.metal.pos.txt.gz	TRUE	reported	7UGVvj	2	TRUE	0.00345755	24.4083
rs2250515	T	G	T	G	-0.0083	0.00699885	0.5346		FALSE	FALSE	FALSE	vozF3p	86649135	0.64258	0.0150807	376351	pulmonary hypertension	TRUE	reported	textfile	0.0017	1.595e-06	7037	M02734.metal.pos.txt.gz	TRUE	reported	7UGVvj	2	TRUE	0.003376	23.8306
rs4487134	T	G	T	G	-0.0083	0.0105979	0.355		FALSE	FALSE	FALSE	vozF3p	42879989	0.49163	0.0154101	376351	pulmonary hypertension	TRUE	reported	textfile	0.0017	1.99e-06	7037	M02734.metal.pos.txt.gz	TRUE	reported	7UGVvj	2	TRUE	0.003376	23.8306
rs8132248	T	C	T	C	0.018	-0.00605939	0.0986		FALSE	FALSE	FALSE	vozF3p	17306301	0.792381	0.0230202	376351	pulmonary hypertension	TRUE	reported	textfile	0.0037	1.431e-06	7037	M02734.metal.pos.txt.gz	TRUE	reported	7UGVvj	2	TRUE	0.00335194	23.6602
rs10013737	A	G	A	G	0.0087	-0.0200104	0.6839		FALSE	FALSE	FALSE	vozF3p	37389409	0.22014	0.0163196	376351	pulmonary hypertension	TRUE	reported	textfile	0.0018	7.895e-07	7037	M02734.metal.pos.txt.gz	TRUE	reported	7UGVvj	2	TRUE	0.00330877	23.3545
rs5751902	T	C	T	C	0.012	-0.0190584	0.3762		FALSE	FALSE	FALSE	vozF3p	24600663	0.213649	0.0153252	376351	pulmonary hypertension	TRUE	reported	textfile	0.0025	2.381e-06	7037	M02734.metal.pos.txt.gz	TRUE	reported	7UGVvj	2	TRUE	0.00326344	23.0335
rs12429206	A	G	A	G	0.0086	-0.00171729	0.3376		FALSE	FALSE	FALSE	vozF3p	50871978	0.911685	0.0154832	376351	pulmonary hypertension	TRUE	reported	textfile	0.0018	1.847e-06	7037	M02734.metal.pos.txt.gz	TRUE	reported	7UGVvj	2	TRUE	0.00323339	22.8207
rs17115614	T	C	T	C	0.0081	-0.0138163	0.3631		FALSE	FALSE	FALSE	vozF3p	22230609	0.452693	0.0183988	376351	pulmonary hypertension	TRUE	reported	textfile	0.0017	3.979e-06	7037	M02734.metal.pos.txt.gz	TRUE	reported	7UGVvj	2	TRUE	0.00321578	22.696
rs1340971	T	C	T	C	-0.008	-0.0126225	0.6654		FALSE	FALSE	FALSE	vozF3p	69826766	0.432664	0.016087	376351	pulmonary hypertension	TRUE	reported	textfile	0.0017	4.663e-06	7037	M02734.metal.pos.txt.gz	TRUE	reported	7UGVvj	2	TRUE	0.00313711	22.139
rs3819535	T	C	T	C	-0.0079	-0.0185612	0.618		FALSE	FALSE	FALSE	vozF3p	2327718	0.218582	0.0150866	376351	pulmonary hypertension	TRUE	reported	textfile	0.0017	5.016e-06	7037	M02734.metal.pos.txt.gz	TRUE	reported	7UGVvj	2	TRUE	0.00305941	21.589
rs4465961	T	C	T	C	0.0083	-0.0243869	0.3479		FALSE	FALSE	FALSE	vozF3p	21021566	0.122327	0.0157836	376351	pulmonary hypertension	TRUE	reported	textfile	0.0018	3.115e-06	7037	M02734.metal.pos.txt.gz	TRUE	reported	7UGVvj	2	TRUE	0.00301241	21.2563
rs848767	T	C	T	C	-0.0179	-0.0423843	0.0696		FALSE	FALSE	FALSE	vozF3p	49322140	0.155531	0.0298426	376351	pulmonary hypertension	TRUE	reported	textfile	0.0039	3.455e-06	7037	M02734.metal.pos.txt.gz	TRUE	reported	7UGVvj	2	TRUE	0.00298463	21.0598
rs17720371	T	C	T	C	-0.0078	-0.0295634	0.4737		FALSE	FALSE	FALSE	vozF3p	22352144	0.0522324	0.0152294	376351	pulmonary hypertension	TRUE	reported	textfile	0.0017	6.329e-06	7037	M02734.metal.pos.txt.gz	TRUE	reported	7UGVvj	2	TRUE	0.00298268	21.0459
rs9310707	A	G	A	G	-0.0082	-0.00826442	0.3473		FALSE	FALSE	FALSE	vozF3p	2290420	0.588589	0.0152795	376351	pulmonary hypertension	TRUE	reported	textfile	0.0018	6.378e-06	7037	M02734.metal.pos.txt.gz	TRUE	reported	7UGVvj	2	TRUE	0.00294047	20.7472
rs2504282	A	G	A	G	0.0191	-0.00193793	0.9338		FALSE	FALSE	FALSE	vozF3p	77645716	0.948228	0.0298458	376351	pulmonary hypertension	TRUE	reported	textfile	0.0042	6.703e-06	7037	M02734.metal.pos.txt.gz	TRUE	reported	7UGVvj	2	TRUE	0.00293026	20.675
rs11199176	A	C	A	C	0.0077	-0.00492902	0.5221		FALSE	FALSE	FALSE	vozF3p	120108699	0.747866	0.0153335	376351	pulmonary hypertension	TRUE	reported	textfile	0.0017	9.328e-06	7037	M02734.metal.pos.txt.gz	TRUE	reported	7UGVvj	2	TRUE	0.00290691	20.5097
rs12546042	T	C	T	C	0.0077	-0.00411432	0.4197		FALSE	FALSE	FALSE	vozF3p	144344210	0.79022	0.0154659	376351	pulmonary hypertension	TRUE	reported	textfile	0.0017	8.353e-06	7037	M02734.metal.pos.txt.gz	TRUE	reported	7UGVvj	2	TRUE	0.00290691	20.5097
rs1418942	A	C	A	C	-0.0077	-0.0103781	0.5768		FALSE	FALSE	FALSE	vozF3p	59589251	0.510673	0.0157772	376351	pulmonary hypertension	TRUE	reported	textfile	0.0017	9.848e-06	7037	M02734.metal.pos.txt.gz	TRUE	reported	7UGVvj	2	TRUE	0.00290691	20.5097
rs353620	A	G	A	G	-0.0077	0.0186882	0.6613		FALSE	FALSE	FALSE	vozF3p	35152589	0.241672	0.0159617	376351	pulmonary hypertension	TRUE	reported	textfile	0.0017	9.8e-06	7037	M02734.metal.pos.txt.gz	TRUE	reported	7UGVvj	2	TRUE	0.00290691	20.5097
rs2396461	T	C	T	C	0.0117	-0.00264441	0.121		FALSE	FALSE	FALSE	vozF3p	227179944	0.881931	0.0178048	376351	pulmonary hypertension	TRUE	reported	textfile	0.0026	8.377e-06	7037	M02734.metal.pos.txt.gz	TRUE	reported	7UGVvj	2	TRUE	0.00286939	20.2442
rs151743	T	C	T	C	-0.009	-0.0271963	0.426		FALSE	FALSE	FALSE	vozF3p	60422131	0.0770744	0.0153832	376351	pulmonary hypertension	TRUE	reported	textfile	0.002	6.795e-06	5370	M02734.metal.pos.txt.gz	TRUE	reported	7UGVvj	2	TRUE	0.00375678	20.2425
rs2254174	T	C	T	C	-0.0148	0.00075978	0.8981		FALSE	FALSE	FALSE	vozF3p	70775251	0.971552	0.0213054	376351	pulmonary hypertension	TRUE	reported	textfile	0.0033	7.444e-06	7037	M02734.metal.pos.txt.gz	TRUE	reported	7UGVvj	2	TRUE	0.00285015	20.1081
rs17616555	A	G	A	G	-0.0112	0.0248136	0.1597		FALSE	FALSE	FALSE	vozF3p	83039382	0.272543	0.0226148	376351	pulmonary hypertension	TRUE	reported	textfile	0.0025	9.579e-06	7037	M02734.metal.pos.txt.gz	TRUE	reported	7UGVvj	2	TRUE	0.00284401	20.0647
rs10774085	A	C	A	C	0.008	-0.0026165	0.6817		FALSE	FALSE	FALSE	vozF3p	2951058	0.868597	0.0158154	376351	pulmonary hypertension	TRUE	reported	textfile	0.0018	7.6e-06	7037	M02734.metal.pos.txt.gz	TRUE	reported	7UGVvj	2	TRUE	0.00279917	19.7475
rs2933568	T	C	T	C	-0.008	-0.0174327	0.3125		FALSE	FALSE	FALSE	vozF3p	4782853	0.304076	0.0169623	376351	pulmonary hypertension	TRUE	reported	textfile	0.0018	6.225e-06	7037	M02734.metal.pos.txt.gz	TRUE	reported	7UGVvj	2	TRUE	0.00279917	19.7475
rs6456786	T	C	T	C	-0.008	0.0114379	0.3582		FALSE	FALSE	FALSE	vozF3p	27448052	0.44929	0.0151175	376351	pulmonary hypertension	TRUE	reported	textfile	0.0018	5.665e-06	7037	M02734.metal.pos.txt.gz	TRUE	reported	7UGVvj	2	TRUE	0.00279917	19.7475
rs17558863	A	G	A	G	-0.0222	0.000664299	0.955		FALSE	FALSE	FALSE	vozF3p	7862991	0.986604	0.0395655	376351	pulmonary hypertension	TRUE	reported	textfile	0.005	8.011e-06	7037	M02734.metal.pos.txt.gz	TRUE	reported	7UGVvj	2	TRUE	0.0027936	19.708
rs3936152	T	C	T	C	0.0079	0.0162189	0.6051		FALSE	FALSE	FALSE	vozF3p	134482499	0.28699	0.0152327	376351	pulmonary hypertension	TRUE	reported	textfile	0.0018	5.924e-06	7037	M02734.metal.pos.txt.gz	TRUE	reported	7UGVvj	2	TRUE	0.00272982	19.2569
rs9895157	T	C	T	C	-0.0079	-0.0153361	0.6536		FALSE	FALSE	FALSE	vozF3p	1368941	0.335886	0.0159365	376351	pulmonary hypertension	TRUE	reported	textfile	0.0018	6.332e-06	7037	M02734.metal.pos.txt.gz	TRUE	reported	7UGVvj	2	TRUE	0.00272982	19.2569
rs6459467	A	G	A	G	0.0202	0.00247741	0.3888		FALSE	FALSE	FALSE	CQW51b	16287961	0.868855	0.0150043	376351	pulmonary hypertension	TRUE	reported	textfile	0.0025	1.931e-16	6941	M03127.metal.pos.txt.gz	TRUE	reported	PX8M9s	2	TRUE	0.00931826	65.2676
rs275721	A	C	A	C	-0.016	0.0166264	0.509		FALSE	FALSE	FALSE	CQW51b	39823719	0.270258	0.015081	376351	pulmonary hypertension	TRUE	reported	textfile	0.003	9.643e-08	5196	M03127.metal.pos.txt.gz	TRUE	reported	PX8M9s	2	TRUE	0.00544449	28.4335
rs2247330	T	C	T	C	0.0124	-0.0104352	0.6524		FALSE	FALSE	FALSE	CQW51b	96030344	0.500061	0.0154735	376351	pulmonary hypertension	TRUE	reported	textfile	0.0025	4.564e-07	6941	M03127.metal.pos.txt.gz	TRUE	reported	PX8M9s	2	TRUE	0.00353187	24.5945
rs11595079	T	G	T	G	-0.0214	-0.00313282	0.0951		FALSE	FALSE	FALSE	CQW51b	86059325	0.883166	0.0213179	376351	pulmonary hypertension	TRUE	reported	textfile	0.0045	1.888e-06	6941	M03127.metal.pos.txt.gz	TRUE	reported	PX8M9s	2	TRUE	0.00324764	22.6088
rs1824583	A	G	A	G	-0.0145	-0.0146843	0.7906		FALSE	FALSE	FALSE	CQW51b	99193320	0.418246	0.0181407	376351	pulmonary hypertension	TRUE	reported	textfile	0.0031	3.381e-06	6941	M03127.metal.pos.txt.gz	TRUE	reported	PX8M9s	2	TRUE	0.00314213	21.8719
rs2113305	T	G	T	G	-0.0134	-0.0285827	0.2651		FALSE	FALSE	FALSE	CQW51b	79018100	0.0761763	0.0161182	376351	pulmonary hypertension	TRUE	reported	textfile	0.0029	4.952e-06	6941	M03127.metal.pos.txt.gz	TRUE	reported	PX8M9s	2	TRUE	0.0030666	21.3446
rs2145985	T	C	T	C	-0.0152	-0.0227186	0.16		FALSE	FALSE	FALSE	CQW51b	96412249	0.30097	0.021964	376351	pulmonary hypertension	TRUE	reported	textfile	0.0033	3.911e-06	6941	M03127.metal.pos.txt.gz	TRUE	reported	PX8M9s	2	TRUE	0.00304728	21.2097
rs4676313	T	C	T	C	0.0179	0.00644171	0.8778		FALSE	FALSE	FALSE	CQW51b	107067991	0.797349	0.0250865	376351	pulmonary hypertension	TRUE	reported	textfile	0.0039	3.535e-06	6941	M03127.metal.pos.txt.gz	TRUE	reported	PX8M9s	2	TRUE	0.00302579	21.0597
rs10878072	A	G	A	G	0.0137	0.00852115	0.6887		FALSE	FALSE	FALSE	CQW51b	63663035	0.582389	0.0154958	376351	pulmonary hypertension	TRUE	reported	textfile	0.003	7.135e-06	6941	M03127.metal.pos.txt.gz	TRUE	reported	PX8M9s	2	TRUE	0.00299553	20.8484
rs4776752	A	G	A	G	0.0178	-0.0328561	0.1512		FALSE	FALSE	FALSE	CQW51b	66159461	0.0791826	0.0187167	376351	pulmonary hypertension	TRUE	reported	textfile	0.0039	4.234e-06	6941	M03127.metal.pos.txt.gz	TRUE	reported	PX8M9s	2	TRUE	0.00299218	20.825
rs1587235	A	G	A	G	-0.0132	-0.0167642	0.3312		FALSE	FALSE	FALSE	CQW51b	130324000	0.274344	0.0153362	376351	pulmonary hypertension	TRUE	reported	textfile	0.0029	6.47e-06	6941	M03127.metal.pos.txt.gz	TRUE	reported	PX8M9s	2	TRUE	0.00297602	20.7122
rs2939707	A	C	A	C	0.0109	-0.00905796	0.5698		FALSE	FALSE	FALSE	CQW51b	37526708	0.551577	0.0152133	376351	pulmonary hypertension	TRUE	reported	textfile	0.0024	7.392e-06	6941	M03127.metal.pos.txt.gz	TRUE	reported	PX8M9s	2	TRUE	0.00296292	20.6208
rs2900071	T	C	T	C	-0.014	-0.00389106	0.2178		FALSE	FALSE	FALSE	CQW51b	113195268	0.82413	0.0175087	376351	pulmonary hypertension	TRUE	reported	textfile	0.0031	7.459e-06	6941	M03127.metal.pos.txt.gz	TRUE	reported	PX8M9s	2	TRUE	0.00292979	20.3895
rs7924591	T	C	T	C	0.0108	-0.0352088	0.5985		FALSE	FALSE	FALSE	CQW51b	103695668	0.0268732	0.0159074	376351	pulmonary hypertension	TRUE	reported	textfile	0.0024	9.521e-06	6941	M03127.metal.pos.txt.gz	TRUE	reported	PX8M9s	2	TRUE	0.00290896	20.2442
rs4147184	A	G	A	G	0.0112	0.0233578	0.6082		FALSE	FALSE	FALSE	CQW51b	105397803	0.153143	0.0163511	376351	pulmonary hypertension	TRUE	reported	textfile	0.0025	6.728e-06	6941	M03127.metal.pos.txt.gz	TRUE	reported	PX8M9s	2	TRUE	0.00288323	20.0646
rs1433818	T	C	T	C	0.0206	0.0360261	0.0808		FALSE	FALSE	FALSE	CQW51b	18798715	0.261084	0.0320564	376351	pulmonary hypertension	TRUE	reported	textfile	0.0046	6.99e-06	6941	M03127.metal.pos.txt.gz	TRUE	reported	PX8M9s	2	TRUE	0.002881	20.049
rs16876394	T	C	T	C	0.0304	-0.00433561	0.8993		FALSE	FALSE	FALSE	385jer	79050946	0.86807	0.0261008	376351	pulmonary hypertension	TRUE	reported	textfile	0.0034	1.488e-19	7357	M03141.metal.pos.txt.gz	TRUE	reported	wR0ZeY	2	TRUE	0.0107497	79.9229
rs715	T	C	T	C	0.0221	-0.0365137	0.713		FALSE	FALSE	FALSE	385jer	210678331	0.0248405	0.0162726	376351	pulmonary hypertension	TRUE	reported	textfile	0.0025	2.077e-19	7357	M03141.metal.pos.txt.gz	TRUE	reported	wR0ZeY	2	TRUE	0.0105103	78.1244
rs567754	T	C	T	C	0.0162	-0.0114601	0.3247		FALSE	FALSE	FALSE	385jer	79120593	0.456797	0.0154007	376351	pulmonary hypertension	TRUE	reported	textfile	0.0025	4.962e-11	7357	M03141.metal.pos.txt.gz	TRUE	reported	wR0ZeY	2	TRUE	0.00567515	41.979
rs495360	A	C	A	C	-0.019	-0.00479868	0.497		FALSE	FALSE	FALSE	385jer	218255	0.751009	0.015123	376351	pulmonary hypertension	TRUE	reported	textfile	0.003	2.399e-10	5598	M03141.metal.pos.txt.gz	TRUE	reported	wR0ZeY	2	TRUE	0.00711428	40.0968
rs12151827	T	C	T	C	-0.0141	-0.0129107	0.8159		FALSE	FALSE	FALSE	385jer	134915817	0.51854	0.019998	376351	pulmonary hypertension	TRUE	reported	textfile	0.0026	6.347e-08	7357	M03141.metal.pos.txt.gz	TRUE	reported	wR0ZeY	2	TRUE	0.0039816	29.4018
rs9462856	T	C	T	C	-0.0093	0.0245683	0.4711		FALSE	FALSE	FALSE	385jer	42958286	0.10632	0.0152129	376351	pulmonary hypertension	TRUE	reported	textfile	0.0018	1.995e-07	7357	M03141.metal.pos.txt.gz	TRUE	reported	wR0ZeY	2	TRUE	0.00361532	26.6872
rs1535039	T	C	T	C	0.0175	-0.0172437	0.912		FALSE	FALSE	FALSE	385jer	29443655	0.60328	0.0331807	376351	pulmonary hypertension	TRUE	reported	textfile	0.0035	4.491e-07	7357	M03141.metal.pos.txt.gz	TRUE	reported	wR0ZeY	2	TRUE	0.00338662	24.9932
rs164372	T	C	T	C	0.012	-0.000210486	0.8036		FALSE	FALSE	FALSE	385jer	161194036	0.990441	0.0175686	376351	pulmonary hypertension	TRUE	reported	textfile	0.0025	2.641e-06	7357	M03141.metal.pos.txt.gz	TRUE	reported	wR0ZeY	2	TRUE	0.00312193	23.0337
rs7126003	T	C	T	C	0.0185	-0.00900635	0.6259		FALSE	FALSE	FALSE	385jer	10866886	0.557829	0.0153674	376351	pulmonary hypertension	TRUE	reported	textfile	0.0039	2.575e-06	1759	M03141.metal.pos.txt.gz	TRUE	reported	wR0ZeY	2	TRUE	0.0126307	22.4761
rs10153066	T	G	T	G	0.0085	0.018887	0.4356		FALSE	FALSE	FALSE	385jer	7207970	0.227326	0.0156443	376351	pulmonary hypertension	TRUE	reported	textfile	0.0018	2.118e-06	7357	M03141.metal.pos.txt.gz	TRUE	reported	wR0ZeY	2	TRUE	0.00302188	22.2933
rs17750747	T	C	T	C	0.0164	-0.000922543	0.9165		FALSE	FALSE	FALSE	385jer	27762555	0.978429	0.0341203	376351	pulmonary hypertension	TRUE	reported	textfile	0.0035	2.885e-06	7357	M03141.metal.pos.txt.gz	TRUE	reported	wR0ZeY	2	TRUE	0.00297548	21.9499
rs3797248	A	G	A	G	0.012	0.0347496	0.1651		FALSE	FALSE	FALSE	385jer	54213356	0.0653808	0.0188586	376351	pulmonary hypertension	TRUE	reported	textfile	0.0026	4.624e-06	7357	M03141.metal.pos.txt.gz	TRUE	reported	wR0ZeY	2	TRUE	0.00288708	21.296
rs4646359	T	C	T	C	-0.0083	0.0148403	0.5297		FALSE	FALSE	FALSE	385jer	17567295	0.323577	0.0150337	376351	pulmonary hypertension	TRUE	reported	textfile	0.0018	3.202e-06	7357	M03141.metal.pos.txt.gz	TRUE	reported	wR0ZeY	2	TRUE	0.00288176	21.2566
rs2396726	T	C	T	C	-0.0179	0.000240588	0.5395		FALSE	FALSE	FALSE	385jer	114381355	0.987248	0.0150523	376351	pulmonary hypertension	TRUE	reported	textfile	0.0039	4.519e-06	1759	M03141.metal.pos.txt.gz	TRUE	reported	wR0ZeY	2	TRUE	0.0118343	21.0418
rs7668550	T	G	T	G	-0.0368	0.0739862	0.0157		FALSE	FALSE	FALSE	385jer	103463199	0.324708	0.075126	376351	pulmonary hypertension	TRUE	reported	textfile	0.0081	5.536e-06	7357	M03141.metal.pos.txt.gz	TRUE	reported	wR0ZeY	2	TRUE	0.00279774	20.6351
rs12569219	A	C	A	C	-0.0118	-0.00800011	0.1612		FALSE	FALSE	FALSE	385jer	203793862	0.704748	0.021113	376351	pulmonary hypertension	TRUE	reported	textfile	0.0026	5.823e-06	7357	M03141.metal.pos.txt.gz	TRUE	reported	wR0ZeY	2	TRUE	0.00279192	20.592
rs7896866	A	C	A	C	0.0108	-0.0283758	0.2982		FALSE	FALSE	FALSE	385jer	99580071	0.0675118	0.0155207	376351	pulmonary hypertension	TRUE	reported	textfile	0.0024	8.34e-06	7357	M03141.metal.pos.txt.gz	TRUE	reported	wR0ZeY	2	TRUE	0.00274493	20.2445
rs12190141	A	G	A	G	0.0616	-0.0776221	0.9723		FALSE	FALSE	FALSE	385jer	159741407	0.0572058	0.0408166	376351	pulmonary hypertension	TRUE	reported	textfile	0.0139	9.9e-06	1759	M03141.metal.pos.txt.gz	TRUE	reported	wR0ZeY	2	TRUE	0.0110419	19.6172
rs7781104	T	C	T	C	0.0208	0.0359526	0.2683		FALSE	FALSE	FALSE	385jer	145461394	0.0521771	0.0185164	376351	pulmonary hypertension	TRUE	reported	textfile	0.0047	7.755e-06	1759	M03141.metal.pos.txt.gz	TRUE	reported	wR0ZeY	2	TRUE	0.0110117	19.5631
rs11943623	A	G	A	G	-0.0115	-0.000510699	0.1709		FALSE	FALSE	FALSE	385jer	85633795	0.981797	0.0223827	376351	pulmonary hypertension	TRUE	reported	textfile	0.0026	8.402e-06	7357	M03141.metal.pos.txt.gz	TRUE	reported	wR0ZeY	2	TRUE	0.00265213	19.5583
rs9886534	T	C	T	C	-0.0079	-0.0217308	0.5101		FALSE	FALSE	FALSE	385jer	40819136	0.15086	0.0151276	376351	pulmonary hypertension	TRUE	reported	textfile	0.0018	8.744e-06	7357	M03141.metal.pos.txt.gz	TRUE	reported	wR0ZeY	2	TRUE	0.0026114	19.2571
rs4327704	A	C	A	C	-0.0219	-0.0115773	0.9547		FALSE	FALSE	FALSE	385jer	60952885	0.754487	0.0370202	376351	pulmonary hypertension	TRUE	reported	textfile	0.005	9.94e-06	7357	M03141.metal.pos.txt.gz	TRUE	reported	wR0ZeY	2	TRUE	0.00260086	19.1792
rs11250123	A	G	A	G	-0.0494	-0.0145698	0.043		FALSE	FALSE	FALSE	WJ5agl	11235855	0.752574	0.0462168	376351	pulmonary hypertension	TRUE	reported	textfile	0.0097	3.833e-07	1748	M03147.metal.pos.txt.gz	TRUE	reported	Dupw5w	2	TRUE	0.0146208	25.9068
rs4673167	A	G	A	G	-0.021	0.0442129	0.889		FALSE	FALSE	FALSE	WJ5agl	226666464	0.192877	0.0339547	376351	pulmonary hypertension	TRUE	reported	textfile	0.0044	1.702e-06	6515	M03147.metal.pos.txt.gz	TRUE	reported	Dupw5w	2	TRUE	0.0034842	22.7719
rs4694292	T	C	T	C	0.0201	-0.0480765	0.1089		FALSE	FALSE	FALSE	WJ5agl	70304807	0.0561655	0.0251743	376351	pulmonary hypertension	TRUE	reported	textfile	0.0045	6.439e-06	6515	M03147.metal.pos.txt.gz	TRUE	reported	Dupw5w	2	TRUE	0.00305299	19.945
[truncated: 7,334 more rows]

## Sheet: S3
Outcome	Exposure	Method	Nsnp	Beta	SE	Pval	FDR	lo_ci	up_ci	or	or_lci95	or_uci95	estimate
[truncated: 2,425 more rows]

## Sheet: S4
Outcome	Exposure	Nsnp	Q_MR.Egger	Q_df_MR.Egger	Q_pval_MR.Egger	Q_Inverse.variance.weighted	Q_df_Inverse.variance.weighted	Q_pval_Inverse.variance.weighted	egger_intercept	se	pval
[truncated: 486 more rows]

[truncated: 5 more sheets: S5, S6, S7, S8, S9]
